# Supplementary material for: Genomic profiling of T-cell activation suggests increased sensitivity of memory T cells to CD28 costimulation
Source: Genes Immun. 2020 Nov 23;21(6):390–408. doi: 10.1038/s41435-020-00118-0 (PMC7785515; doi:10.1038/s41435-020-00118-0)
Supplement: Supplementary file 8 — Suppl. Table 1 [file 41435_2020_118_MOESM8_ESM.xls]

## Sheet: naive_memory_rest_comp
			Resting state comparison between naive and memory cells			Stimulated state comparison between naive and memory cells
ensembl	symbol	baseMean	log2FoldChange	pvalue	padj	log2FoldChange	pvalue	padj
ENSG00000279457	FO538757.1	301.242	0.0215396	1	1	-0.0109266	1	1
ENSG00000187634	SAMD11	15.3082	-0.0112104	1	1	-0.193606	1	1
ENSG00000188976	NOC2L	7591.03	-0.0662266	1	1	-0.31688	1	1
ENSG00000187961	KLHL17	823.673	0.140845	1	1	-0.0733239	1	1
ENSG00000187583	PLEKHN1	68.9463	1.80577	0.00114948	0.0469938	1.87716	0.00659723	0.338709
ENSG00000187642	PERM1	14.6175	1.44241	0.241188	1	1.89755	0.0580743	1
ENSG00000188290	HES4	51.8469	-0.183829	1	1	-0.633443	1	1
ENSG00000187608	ISG15	3584.25	0.460677	1	1	1.17308	0.54233	1
ENSG00000188157	AGRN	2561.54	-0.182944	1	1	-0.470949	1	1
ENSG00000237330	RNF223	13.047	-0.222278	1	1	-0.480213	1	1
ENSG00000131591	C1orf159	1239.91	-0.104071	1	1	-0.21492	1	1
ENSG00000162571	TTLL10	20.3198	0.492064	1	1	0.0663725	1	1
ENSG00000186891	TNFRSF18	5570.93	3.82237	1.55418e-23	6.43332e-21	0.24365	1	1
ENSG00000186827	TNFRSF4	17900.9	2.38482	8.80331e-05	0.00436736	0.701958	1	1
ENSG00000078808	SDF4	8303.39	0.244762	1	1	0.401121	1	1
ENSG00000176022	B3GALT6	2648.67	-0.0620145	1	1	-0.00601008	1	1
ENSG00000184163	FAM132A	26.8431	-0.162065	1	1	-0.765017	1	1
ENSG00000160087	UBE2J2	3326.7	-0.0210901	1	1	-0.115168	1	1
ENSG00000162572	SCNN1D	201.257	-0.787677	1	1	-0.313763	1	1
ENSG00000131584	ACAP3	1356.04	-0.0463164	1	1	0.194898	1	1
ENSG00000169972	PUSL1	564.348	-0.0756933	1	1	-0.162522	1	1
ENSG00000127054	CPSF3L	5857.6	-0.0839852	1	1	-0.129504	1	1
ENSG00000224051	CPTP	976.464	0.119717	1	1	0.12114	1	1
ENSG00000169962	TAS1R3	39.4884	-0.183252	1	1	0.0650643	1	1
ENSG00000107404	DVL1	2668.82	0.103784	1	1	-0.111888	1	1
ENSG00000162576	MXRA8	155.425	-1.25908	0.112244	1	-0.991791	1	1
ENSG00000175756	AURKAIP1	3120.14	0.148767	1	1	-0.098266	1	1
ENSG00000221978	CCNL2	10727.2	-0.116054	1	1	-0.118724	1	1
ENSG00000242485	MRPL20	3826.67	0.01269	1	1	-0.254068	1	1
ENSG00000215915	ATAD3C	28.0119	0.107622	1	1	0.211238	1	1
ENSG00000160072	ATAD3B	4135.63	-0.152936	1	1	-0.180503	1	1
ENSG00000197785	ATAD3A	2413.07	0.0429536	1	1	-0.18511	1	1
ENSG00000205090	TMEM240	18.6364	-0.501136	1	1	0.251302	1	1
ENSG00000160075	SSU72	5718.12	-0.0175287	1	1	-0.0820495	1	1
ENSG00000228594	FNDC10	216.587	-0.262831	1	1	0.151693	1	1
ENSG00000197530	MIB2	1621.99	-0.0831568	1	1	0.0244819	1	1
ENSG00000248333	CDK11B	3330.79	0.0209902	1	1	-0.0935935	1	1
ENSG00000189339	SLC35E2B	5177.22	-0.0959324	1	1	0.432918	1	1
ENSG00000008128	CDK11A	489.207	-0.0567514	1	1	-0.153228	1	1
ENSG00000215790	SLC35E2	287.65	0.0068279	1	1	0.180662	1	1
ENSG00000008130	NADK	2766.7	0.109072	1	1	-0.217675	1	1
ENSG00000078369	GNB1	22368.8	0.203777	1	1	0.281419	1	1
ENSG00000169885	CALML6	9.6208	-0.891406	1	1	-0.142661	1	1
ENSG00000178821	TMEM52	26.3751	-0.21113	1	1	-0.763817	1	1
ENSG00000067606	PRKCZ	820.956	0.170513	1	1	0.0270672	1	1
ENSG00000162585	FAAP20	1664.61	-0.186074	1	1	0.0584143	1	1
ENSG00000157933	SKI	6149.72	-0.116371	1	1	0.147291	1	1
ENSG00000116151	MORN1	277.393	-0.490974	1	1	-0.328377	1	1
ENSG00000157916	RER1	4606.27	0.0358601	1	1	0.0242597	1	1
ENSG00000157911	PEX10	603.819	-0.167817	1	1	-0.145438	1	1
ENSG00000149527	PLCH2	26.6691	0.323966	1	1	0.571323	1	1
ENSG00000142611	PRDM16	22.7969	-0.0686408	1	1	0.0330737	1	1
ENSG00000162591	MEGF6	1686.97	-0.294699	1	1	1.23688	0.520974	1
ENSG00000158109	TPRG1L	3060.04	-0.0334723	1	1	0.0570421	1	1
ENSG00000116213	WRAP73	2092.85	-0.0247581	1	1	-0.0417891	1	1
ENSG00000078900	TP73	12.3156	0.086784	1	1	0.339722	1	1
ENSG00000235169	SMIM1	38.4933	-0.447058	1	1	-0.328904	1	1
ENSG00000130764	LRRC47	3133.85	-0.045832	1	1	-0.162063	1	1
ENSG00000116198	CEP104	3519.55	0.0525871	1	1	0.00785124	1	1
ENSG00000169598	DFFB	877.058	-0.0573747	1	1	-0.352911	1	1
ENSG00000198912	C1orf174	1999.68	0.105778	1	1	-0.187584	1	1
ENSG00000196581	AJAP1	26.2432	-2.3617	0.00326055	0.122697	-1.34036	0.542816	1
ENSG00000131697	NPHP4	595.969	-0.128641	1	1	0.0279261	1	1
ENSG00000069424	KCNAB2	11023.7	0.12993	1	1	0.195411	1	1
ENSG00000116254	CHD5	29.6544	0.145318	1	1	-0.489245	1	1
ENSG00000116251	RPL22	21225.4	-0.153634	1	1	-0.17663	1	1
ENSG00000158286	RNF207	742.34	1.95775	0.000367946	0.0161384	1.18217	0.550912	1
ENSG00000116237	ICMT	2931.83	0.292769	1	1	-0.0332116	1	1
ENSG00000158292	GPR153	43.6682	-0.241478	1	1	0.640545	1	1
ENSG00000097021	ACOT7	1753.56	0.0438436	1	1	0.0701217	1	1
ENSG00000187017	ESPN	70.9622	0.542378	1	1	0.848692	1	1
ENSG00000215788	TNFRSF25	11929.1	0.117442	1	1	0.298014	1	1
ENSG00000171680	PLEKHG5	334.494	-0.0255771	1	1	0.479797	1	1
ENSG00000162408	NOL9	4567.3	-0.292633	1	1	-0.272091	1	1
ENSG00000204859	ZBTB48	1369.41	-0.144226	1	1	-0.0687508	1	1
ENSG00000162413	KLHL21	2584.11	0.472569	1	1	-0.0591446	1	1
ENSG00000116273	PHF13	1319.17	-0.102584	1	1	-0.152128	1	1
ENSG00000041988	THAP3	651.082	0.00492018	1	1	-0.0444844	1	1
ENSG00000007923	DNAJC11	2575.82	-0.0700569	1	1	-0.362802	1	1
ENSG00000171735	CAMTA1	903.618	0.318357	1	1	0.0370739	1	1
ENSG00000049245	VAMP3	1597.71	0.0995167	1	1	0.298534	1	1
ENSG00000049246	PER3	565.499	0.208772	1	1	-0.448571	1	1
ENSG00000049247	UTS2	63.6406	1.02685	0.956454	1	0.329745	1	1
ENSG00000049249	TNFRSF9	6802.71	1.03525	0.928398	1	0.606773	1	1
ENSG00000116288	PARK7	8192.5	0.207701	1	1	-0.0263152	1	1
ENSG00000116285	ERRFI1	276.662	0.0524272	1	1	-0.188543	1	1
ENSG00000162426	SLC45A1	66.6439	-0.0739181	1	1	0.103641	1	1
ENSG00000142599	RERE	6189.88	0.0606501	1	1	0.0622922	1	1
ENSG00000074800	ENO1	96714.2	0.369952	1	1	-0.119451	1	1
ENSG00000131686	CA6	303.892	-2.20028	2.44487e-06	0.000162514	-0.986346	1	1
ENSG00000180758	GPR157	409.947	-0.0778729	1	1	0.709728	1	1
ENSG00000049239	H6PD	4464.33	-0.0446847	1	1	0.45339	1	1
ENSG00000171621	SPSB1	353.813	0.831049	1	1	1.51316	0.00861347	0.414888
ENSG00000171612	SLC25A33	1105.22	-0.23099	1	1	-0.411449	1	1
ENSG00000188807	TMEM201	1000.97	0.230858	1	1	-0.112119	1	1
ENSG00000171608	PIK3CD	18390.6	-0.434195	1	1	-0.0706751	1	1
ENSG00000171603	CLSTN1	8796.35	0.154084	1	1	0.495599	1	1
ENSG00000178585	CTNNBIP1	324.506	-0.175433	1	1	0.330971	1	1
ENSG00000162441	LZIC	2196.88	-0.0457285	1	1	-0.227114	1	1
ENSG00000173614	NMNAT1	369.255	-0.0405151	1	1	-0.00300385	1	1
ENSG00000130939	UBE4B	3694.4	0.0100488	1	1	-0.0057765	1	1
ENSG00000054523	KIF1B	2162.31	0.182166	1	1	0.807723	1	1
ENSG00000142657	PGD	4945.78	-0.101059	1	1	-0.0512584	1	1
ENSG00000251503	APITD1-CORT	13.3125	-0.33451	1	1	-0.553836	1	1
ENSG00000175279	CENPS	57.293	-0.235784	1	1	-0.331576	1	1
ENSG00000241563	CORT	19.1694	-0.0483894	1	1	0.0239785	1	1
ENSG00000160049	DFFA	3722.09	-0.127307	1	1	-0.309096	1	1
ENSG00000142655	PEX14	1093.33	-0.354813	1	1	-0.0194355	1	1
ENSG00000130940	CASZ1	794.095	0.352464	1	1	0.506512	1	1
ENSG00000120948	TARDBP	6118.08	-0.246137	1	1	-0.366785	1	1
ENSG00000009724	MASP2	517.6	-0.30008	1	1	-0.178697	1	1
ENSG00000116649	SRM	7923.86	-0.080878	1	1	-0.167075	1	1
ENSG00000171824	EXOSC10	5142.57	0.0101246	1	1	0.0175683	1	1
ENSG00000198793	MTOR	7568.03	-0.0397759	1	1	-0.232219	1	1
ENSG00000171819	ANGPTL7	20.7801	-0.0855986	1	1	0.175356	1	1
ENSG00000120942	UBIAD1	2966.41	-0.274734	1	1	-0.081181	1	1
ENSG00000204624	DISP3	23.7679	0.206559	1	1	0.329208	1	1
ENSG00000116661	FBXO2	298.262	0.190204	1	1	0.796074	1	1
ENSG00000132879	FBXO44	1481.62	-0.153428	1	1	0.131654	1	1
ENSG00000116663	FBXO6	1324.45	-0.0109197	1	1	0.136064	1	1
ENSG00000116670	MAD2L2	1118.19	0.295785	1	1	0.176502	1	1
ENSG00000162490	DRAXIN	17.4869	-0.864894	1	1	-0.993482	1	1
ENSG00000177674	AGTRAP	460.399	-0.625014	1	1	0.361791	1	1
ENSG00000177000	MTHFR	2130.8	-0.155442	1	1	0.0445449	1	1
ENSG00000011021	CLCN6	1349.03	-0.0995282	1	1	-0.184147	1	1
ENSG00000175206	NPPA	22.785	0.185431	1	1	-0.136579	1	1
ENSG00000116685	KIAA2013	2224.88	0.271262	1	1	0.199265	1	1
ENSG00000083444	PLOD1	304.94	0.338978	1	1	0.171745	1	1
ENSG00000116688	MFN2	5676.09	0.0463283	1	1	-0.197032	1	1
ENSG00000116691	MIIP	1328.83	0.0735648	1	1	0.285831	1	1
ENSG00000120949	TNFRSF8	43.7921	1.18774	0.678535	1	1.13236	0.71848	1
ENSG00000028137	TNFRSF1B	10160.3	1.30502	0.0245085	0.719823	1.06759	0.681273	1
ENSG00000048707	VPS13D	8770.13	-0.0661742	1	1	0.130362	1	1
ENSG00000162496	DHRS3	3578.28	-0.437357	1	1	-0.0972846	1	1
ENSG00000116731	PRDM2	7012.19	-0.0296264	1	1	0.116268	1	1
ENSG00000189337	KAZN	31.5869	-0.0951153	1	1	-1.11736	0.729881	1
ENSG00000142621	FHAD1	12.7876	1.66263	0.151609	1	1.24654	0.596851	1
ENSG00000142634	EFHD2	3933.84	0.611995	1	1	0.206791	1	1
ENSG00000162438	CTRC	14.1811	0.822571	1	1	0.974853	1	1
ENSG00000215704	CELA2B	10.5164	0.170683	1	1	0.684578	1	1
ENSG00000132906	CASP9	635.556	-0.262933	1	1	0.428187	1	1
ENSG00000116138	DNAJC16	2696.35	-0.315793	1	1	-0.140209	1	1
ENSG00000116771	AGMAT	1353.01	-0.879537	1	1	-0.489551	1	1
ENSG00000197312	DDI2	5243.69	0.135243	1	1	-0.352854	1	1
ENSG00000116786	PLEKHM2	5309.69	-0.150181	1	1	-0.00814953	1	1
ENSG00000162461	SLC25A34	150.585	-0.240893	1	1	-0.112615	1	1
ENSG00000233954	UQCRHL	285.242	-0.0233719	1	1	-0.049344	1	1
ENSG00000065526	SPEN	16024.4	-0.000120466	1	1	-0.200995	1	1
ENSG00000116809	ZBTB17	2416.69	0.0295506	1	1	0.044819	1	1
ENSG00000185519	FAM131C	11.9337	0.242114	1	1	0.113904	1	1
ENSG00000142632	ARHGEF19	508.726	-0.138298	1	1	-0.262782	1	1
ENSG00000132881	RSG1	183.626	-0.0610553	1	1	-0.0487466	1	1
ENSG00000037637	FBXO42	1896.16	-0.011839	1	1	-0.032857	1	1
ENSG00000055070	SZRD1	9164.76	0.105686	1	1	0.0609887	1	1
ENSG00000187144	SPATA21	52.3252	0.319022	1	1	0.205038	1	1
ENSG00000157191	NECAP2	7992.32	-0.00363522	1	1	0.468623	1	1
ENSG00000219481	NBPF1	563.071	-0.361167	1	1	-0.367226	1	1
ENSG00000058453	CROCC	2662.53	-0.0209562	1	1	0.323038	1	1
ENSG00000159363	ATP13A2	3090.96	0.127808	1	1	0.210987	1	1
ENSG00000117118	SDHB	3420.36	0.127672	1	1	-0.205011	1	1
ENSG00000159423	ALDH4A1	91.6841	-0.148895	1	1	0.00232527	1	1
ENSG00000169991	IFFO2	2260.18	0.353369	1	1	0.0699163	1	1
ENSG00000127481	UBR4	24445.6	-0.0149625	1	1	0.066907	1	1
ENSG00000127463	EMC1	4318.2	-0.0857716	1	1	-0.223329	1	1
ENSG00000053372	MRTO4	5575.7	-0.108929	1	1	-0.355261	1	1
ENSG00000162482	AKR7A3	20.1	0.0451798	1	1	-0.219433	1	1
ENSG00000053371	AKR7A2	777.554	-0.0963841	1	1	0.225728	1	1
ENSG00000040487	PQLC2	255.273	0.180335	1	1	0.0966762	1	1
ENSG00000077549	CAPZB	12275.3	-0.0539039	1	1	0.188565	1	1
ENSG00000173436	MINOS1	786.789	-0.303691	1	1	-0.282679	1	1
ENSG00000158747	NBL1	165.401	0.657803	1	1	0.689173	1	1
ENSG00000158748	HTR6	22.618	0.279292	1	1	0.867118	1	1
ENSG00000162542	TMCO4	1117.94	0.227526	1	1	0.426862	1	1
ENSG00000169914	OTUD3	1595.06	-0.237004	1	1	-0.256055	1	1
ENSG00000162543	UBXN10	19.263	0.452369	1	1	0.363853	1	1
ENSG00000158816	VWA5B1	9.70184	0.696507	1	1	0.12989	1	1
ENSG00000162545	CAMK2N1	408.235	0.954767	1	1	1.11638	0.467818	1
ENSG00000090432	MUL1	1396.68	0.06981	1	1	0.0822541	1	1
ENSG00000158828	PINK1	440.848	0.0463836	1	1	0.580904	1	1
ENSG00000244038	DDOST	8627.65	0.139074	1	1	-0.00167882	1	1
ENSG00000189410	SH2D5	12.9585	1.00183	0.996012	1	-0.0118812	1	1
ENSG00000127483	HP1BP3	14132.7	-0.0652778	1	1	-0.0882381	1	1
ENSG00000075151	EIF4G3	4120.73	0.194566	1	1	-0.156141	1	1
ENSG00000117298	ECE1	10033.5	0.205328	1	1	-0.15305	1	1
ENSG00000142794	NBPF3	806.776	-0.268228	1	1	-0.180936	1	1
ENSG00000076864	RAP1GAP	25.0366	0.74879	1	1	0.786798	1	1
ENSG00000090686	USP48	4676.39	0.138291	1	1	0.216153	1	1
ENSG00000142798	HSPG2	207.699	-2.16824	7.12713e-05	0.00361708	-1.80666	0.0251897	1
ENSG00000070831	CDC42	17887	-0.000331633	1	1	0.0223386	1	1
ENSG00000162552	WNT4	48.8531	0.228117	1	1	0.31609	1	1
ENSG00000184677	ZBTB40	6492.01	-0.171061	1	1	-0.142654	1	1
ENSG00000004487	KDM1A	5270.2	-0.141268	1	1	-0.267059	1	1
ENSG00000169641	LUZP1	3602.22	0.39324	1	1	0.00125062	1	1
ENSG00000197880	MDS2	137.495	-0.772939	1	1	-0.00932636	1	1
ENSG00000142676	RPL11	72933	0.00555674	1	1	0.0575392	1	1
ENSG00000011007	TCEB3	3856.61	0.0998941	1	1	-0.15946	1	1
ENSG00000057757	PITHD1	3176.92	0.0418626	1	1	-0.177969	1	1
ENSG00000011009	LYPLA2	4051.28	0.11448	1	1	0.00400689	1	1
ENSG00000117308	GALE	713.109	0.115818	1	1	-0.14052	1	1
ENSG00000117305	HMGCL	743.305	0.0138158	1	1	0.0289319	1	1
ENSG00000179163	FUCA1	595.238	0.000455382	1	1	-0.0196748	1	1
ENSG00000188822	CNR2	7.73095	0.885983	1	1	1.20052	0.677339	1
ENSG00000189266	PNRC2	8004.91	-0.131899	1	1	-0.168837	1	1
ENSG00000188529	SRSF10	13781.1	-0.201568	1	1	-0.409092	1	1
ENSG00000185436	IFNLR1	708.021	0.843256	1	1	0.311852	1	1
ENSG00000001460	STPG1	424.114	-0.235315	1	1	-0.00936291	1	1
ENSG00000001461	NIPAL3	3988.89	-0.171187	1	1	0.393539	1	1
ENSG00000117602	RCAN3	12981.5	-0.399036	1	1	0.364112	1	1
ENSG00000184454	NCMAP	63.5349	1.02867	0.908572	1	1.06583	0.835684	1
ENSG00000133226	SRRM1	12901	-0.122075	1	1	-0.235459	1	1
ENSG00000169504	CLIC4	1552.94	0.667569	1	1	-0.369439	1	1
ENSG00000020633	RUNX3	27996.9	0.529688	1	1	0.204527	1	1
ENSG00000117614	SYF2	3580.96	0.0914228	1	1	0.0418445	1	1
ENSG00000117616	RSRP1	5109.37	-0.213372	1	1	0.143543	1	1
ENSG00000187010	RHD	172.804	0.449424	1	1	0.45111	1	1
ENSG00000183726	TMEM50A	5160.86	0.376597	1	1	0.342661	1	1
ENSG00000188672	RHCE	14.9993	0.087885	1	1	-0.200131	1	1
ENSG00000204178	TMEM57	2194.33	-0.26953	1	1	-0.0597062	1	1
ENSG00000157978	LDLRAP1	5405.05	-0.634734	1	1	0.027912	1	1
ENSG00000117643	MAN1C1	7263.46	-0.689057	1	1	0.322182	1	1
ENSG00000162430	SELENON	3649.39	0.0598861	1	1	-0.163183	1	1
ENSG00000117640	MTFR1L	1276.27	-0.151082	1	1	-0.131818	1	1
ENSG00000127423	AUNIP	26.1021	0.236205	1	1	-0.449513	1	1
ENSG00000182749	PAQR7	301.445	-0.387969	1	1	-0.253256	1	1
ENSG00000117632	STMN1	2911.31	-0.768325	1	1	-0.229974	1	1
ENSG00000158006	PAFAH2	1249.41	-0.888245	1	1	-0.333293	1	1
ENSG00000175087	PDIK1L	1166.36	0.036916	1	1	-0.0844053	1	1
ENSG00000142684	ZNF593	52.7041	-0.400509	1	1	-0.324897	1	1
ENSG00000142675	CNKSR1	215.591	-0.315361	1	1	-0.236219	1	1
ENSG00000130695	CEP85	1947.88	-0.0021504	1	1	-0.138005	1	1
ENSG00000142669	SH3BGRL3	10757.7	0.382192	1	1	0.239017	1	1
ENSG00000158062	UBXN11	1353.14	-0.124445	1	1	-0.307058	1	1
ENSG00000169442	CD52	7110.01	0.183059	1	1	0.377034	1	1
ENSG00000176092	AIM1L	96.5043	0.207834	1	1	1.08728	0.803204	1
ENSG00000176083	ZNF683	6.13459	1.24484	0.638489	1	0.259022	1	1
ENSG00000117682	DHDDS	1692.34	0.199188	1	1	0.0167306	1	1
ENSG00000198830	HMGN2	8641.77	-0.168482	1	1	-0.410786	1	1
ENSG00000117713	ARID1A	15889.5	-0.101316	1	1	-0.123019	1	1
ENSG00000060642	PIGV	780.772	0.00385607	1	1	0.64707	1	1
ENSG00000204160	ZDHHC18	4892.66	0.429058	1	1	0.787969	1	1
ENSG00000175793	SFN	18.5278	0.534187	1	1	0.931023	1	1
ENSG00000142751	GPN2	2214.9	0.0270097	1	1	-0.111937	1	1
ENSG00000198746	GPATCH3	785.933	-0.0133519	1	1	-0.108365	1	1
ENSG00000090273	NUDC	6907.3	0.0673392	1	1	-0.333884	1	1
ENSG00000175707	KDF1	66.7736	-0.200194	1	1	0.124328	1	1
ENSG00000253368	TRNP1	12.1261	0.478998	1	1	0.399629	1	1
ENSG00000090020	SLC9A1	1404.27	0.0095773	1	1	-0.101791	1	1
ENSG00000142784	WDTC1	4443.4	-0.095341	1	1	0.381123	1	1
ENSG00000186501	TMEM222	1795.76	-0.0285998	1	1	-0.0664693	1	1
ENSG00000142765	SYTL1	2383.68	-0.266967	1	1	0.269996	1	1
ENSG00000142733	MAP3K6	163.779	-0.481745	1	1	0.299801	1	1
ENSG00000181773	GPR3	50.6445	0.383659	1	1	-0.103954	1	1
ENSG00000158195	WASF2	12974.4	-0.105179	1	1	0.219281	1	1
ENSG00000126705	AHDC1	1153.32	-0.429328	1	1	0.041772	1	1
ENSG00000000938	FGR	7.71532	1.16507	0.700484	1	1.24962	0.642679	1
ENSG00000126709	IFI6	3430.42	-0.370383	1	1	1.28495	0.429593	1
ENSG00000009780	FAM76A	927.178	0.0688352	1	1	0.178715	1	1
ENSG00000117758	STX12	1735.64	-0.0127869	1	1	-0.101474	1	1
ENSG00000117751	PPP1R8	3734.25	0.0788799	1	1	-0.194518	1	1
ENSG00000130775	THEMIS2	1683.28	-0.286776	1	1	0.311446	1	1
ENSG00000117748	RPA2	4364.37	-0.00530371	1	1	-0.0628819	1	1
ENSG00000158156	XKR8	785.126	-0.0986645	1	1	0.276144	1	1
ENSG00000158161	EYA3	2480.31	0.0413211	1	1	-0.190613	1	1
ENSG00000169403	PTAFR	99.281	-0.197147	1	1	-0.365713	1	1
ENSG00000126698	DNAJC8	7253.09	0.0829174	1	1	-0.18912	1	1
ENSG00000130770	ATPIF1	2075.98	-0.0136525	1	1	0.0531922	1	1
ENSG00000130766	SESN2	1920.44	0.179558	1	1	-0.321831	1	1
ENSG00000130772	MED18	822.673	0.115237	1	1	0.0461792	1	1
ENSG00000204138	PHACTR4	3270.96	-0.0194185	1	1	-0.0748197	1	1
ENSG00000180198	RCC1	3542.73	0.119944	1	1	-0.351515	1	1
ENSG00000180098	TRNAU1AP	1411.03	0.109591	1	1	0.189617	1	1
ENSG00000120656	TAF12	1005.23	0.186943	1	1	-0.0622084	1	1
ENSG00000188060	RAB42	9.219	0.175383	1	1	0.411774	1	1
ENSG00000162419	GMEB1	2640.31	0.0308981	1	1	-0.120309	1	1
ENSG00000198492	YTHDF2	5989.12	0.0140918	1	1	-0.210775	1	1
ENSG00000116329	OPRD1	9.24246	0.898022	1	1	0.850742	1	1
ENSG00000159023	EPB41	16100	-0.0311223	1	1	0.281427	1	1
ENSG00000253304	TMEM200B	15.232	0.0887896	1	1	0.170278	1	1
ENSG00000116350	SRSF4	8747.6	0.015549	1	1	-0.126728	1	1
ENSG00000116353	MECR	765.593	-0.256657	1	1	-0.185333	1	1
ENSG00000162510	MATN1	35.004	-0.456858	1	1	-0.693079	1	1
ENSG00000162511	LAPTM5	23109.7	-0.0379605	1	1	0.533616	1	1
ENSG00000162512	SDC3	55.9155	0.223888	1	1	0.793775	1	1
ENSG00000134644	PUM1	8183.61	-0.1315	1	1	-0.140586	1	1
ENSG00000060688	SNRNP40	3271.18	-0.0703007	1	1	-0.265568	1	1
ENSG00000121766	ZCCHC17	1180.98	0.1189	1	1	-0.135219	1	1
ENSG00000121769	FABP3	40.8233	-0.361516	1	1	-0.309582	1	1
ENSG00000121764	HCRTR1	27.3161	0.142414	1	1	0.230101	1	1
ENSG00000162517	PEF1	2883.5	0.166429	1	1	-0.0548312	1	1
ENSG00000084636	COL16A1	9.02568	0.0856838	1	1	-1.06392	0.886187	1
ENSG00000121753	ADGRB2	13.4295	1.35763	0.467073	1	0.954892	1	1
ENSG00000184007	PTP4A2	18011.1	0.0711126	1	1	-0.156696	1	1
ENSG00000121774	KHDRBS1	13428.1	-0.176787	1	1	-0.0218114	1	1
ENSG00000121775	TMEM39B	998.999	-0.223668	1	1	-0.193848	1	1
ENSG00000025800	KPNA6	6622.43	-0.0233888	1	1	-0.166313	1	1
ENSG00000084652	TXLNA	7035.36	0.12178	1	1	-0.142611	1	1
ENSG00000160050	CCDC28B	442.566	-0.441886	1	1	-0.464392	1	1
ENSG00000160051	IQCC	160.415	-0.287039	1	1	-0.309502	1	1
ENSG00000222046	DCDC2B	63.3781	-0.220313	1	1	-0.0405609	1	1
ENSG00000160055	TMEM234	325.171	-0.123893	1	1	-0.0330928	1	1
ENSG00000084623	EIF3I	10195.6	0.0992787	1	1	-0.241623	1	1
ENSG00000183615	FAM167B	15.9608	0.0524176	1	1	0.501643	1	1
ENSG00000182866	LCK	17413.6	-0.207906	1	1	0.0665108	1	1
ENSG00000116478	HDAC1	8687.06	-0.117409	1	1	-0.00831006	1	1
ENSG00000175130	MARCKSL1	2761.07	-0.563252	1	1	-0.338084	1	1
ENSG00000162526	TSSK3	30.8405	-0.194912	1	1	-0.29014	1	1
ENSG00000225828	FAM229A	342.797	-0.0501035	1	1	0.140148	1	1
ENSG00000160058	BSDC1	3792.31	-0.0234694	1	1	0.137513	1	1
ENSG00000160062	ZBTB8A	11.4843	0.38455	1	1	0.404789	1	1
ENSG00000176261	ZBTB8OS	1103.64	0.201807	1	1	0.112921	1	1
ENSG00000162521	RBBP4	10669.6	-0.0821639	1	1	-0.146426	1	1
ENSG00000162522	KIAA1522	490.411	0.6502	1	1	-0.141252	1	1
ENSG00000134684	YARS	14210.3	0.739577	1	1	-0.234389	1	1
ENSG00000116497	S100PBP	2115.76	0.314967	1	1	0.246029	1	1
ENSG00000160097	FNDC5	25.5775	0.531272	1	1	0.703569	1	1
ENSG00000116514	RNF19B	1326.92	0.575858	1	1	1.09304	0.614822	1
ENSG00000004455	AK2	7490.76	-0.084681	1	1	-0.222813	1	1
ENSG00000142920	AZIN2	170.197	-0.117439	1	1	0.419041	1	1
ENSG00000116525	TRIM62	1104.11	0.253621	1	1	0.121902	1	1
ENSG00000160094	ZNF362	1016.36	-0.229691	1	1	-0.0296434	1	1
ENSG00000134686	PHC2	2689.55	0.0348942	1	1	0.110559	1	1
ENSG00000121903	ZSCAN20	181.74	0.0251465	1	1	0.0772338	1	1
ENSG00000163866	SMIM12	2490.2	0.170383	1	1	-0.0737548	1	1
ENSG00000116544	DLGAP3	60.0441	0.231406	1	1	0.552744	1	1
ENSG00000243749	TMEM35B	50.0631	-0.0580234	1	1	0.408639	1	1
ENSG00000163867	ZMYM6	1136.33	-0.271095	1	1	-0.247704	1	1
ENSG00000197056	ZMYM1	749.709	-0.181205	1	1	-0.0273778	1	1
ENSG00000116560	SFPQ	34451.8	-0.0839209	1	1	-0.18792	1	1
ENSG00000146463	ZMYM4	3513.44	-0.287791	1	1	-0.220384	1	1
ENSG00000142687	KIAA0319L	3166.88	0.178115	1	1	0.200196	1	1
ENSG00000020129	NCDN	2449.75	0.304002	1	1	-0.0489487	1	1
ENSG00000116819	TFAP2E	116.795	0.224367	1	1	0.0856896	1	1
ENSG00000126067	PSMB2	6810.86	0.248365	1	1	-0.0967795	1	1
ENSG00000142686	C1orf216	1659.75	0.762122	1	1	-0.0329089	1	1
ENSG00000092853	CLSPN	89.7333	1.19004	0.414015	1	-0.0984062	1	1
ENSG00000134698	AGO4	1879.73	0.515764	1	1	0.976389	1	1
ENSG00000092847	AGO1	4917.39	-0.0858346	1	1	-0.373323	1	1
ENSG00000126070	AGO3	4460.55	-0.104896	1	1	-0.200733	1	1
ENSG00000116863	ADPRHL2	1503.63	0.0875479	1	1	-0.00160314	1	1
ENSG00000171812	COL8A2	23.2959	0.0689642	1	1	0.129855	1	1
ENSG00000054116	TRAPPC3	2593.45	0.057097	1	1	-0.0131876	1	1
ENSG00000116871	MAP7D1	9707.78	-0.124963	1	1	0.0471547	1	1
ENSG00000054118	THRAP3	15448	0.0872999	1	1	-0.0742265	1	1
ENSG00000214193	SH3D21	59.3605	-0.0558044	1	1	0.0488163	1	1
ENSG00000142694	EVA1B	51.1524	1.99509	2.6862e-05	0.00150768	1.54176	0.0886225	1
ENSG00000196182	STK40	5855.86	0.158415	1	1	-0.0278558	1	1
ENSG00000181817	LSM10	1759.76	0.248337	1	1	-0.136593	1	1
ENSG00000116885	OSCP1	26.9585	-0.801225	1	1	-0.972084	1	1
ENSG00000116898	MRPS15	2584.77	0.0909928	1	1	-0.338681	1	1
ENSG00000163874	ZC3H12A	3533.02	0.540328	1	1	0.188787	1	1
ENSG00000163875	MEAF6	4055.49	0.175309	1	1	-0.00466239	1	1
ENSG00000163877	SNIP1	2229.15	-0.0891115	1	1	-0.0424328	1	1
ENSG00000163879	DNALI1	37.6923	-0.260418	1	1	-0.219523	1	1
ENSG00000134697	GNL2	6127.57	0.0108298	1	1	-0.245636	1	1
ENSG00000116922	C1orf109	1525.1	-0.225037	1	1	-0.598737	1	1
ENSG00000134690	CDCA8	87.9619	0.148916	1	1	-0.16242	1	1
ENSG00000185090	MANEAL	113.198	0.370818	1	1	0.233686	1	1
ENSG00000196449	YRDC	2140.38	0.148117	1	1	-0.350137	1	1
ENSG00000197982	C1orf122	832.906	0.141622	1	1	-0.0707406	1	1
ENSG00000188786	MTF1	3490.08	0.0252776	1	1	-0.270128	1	1
ENSG00000204084	INPP5B	2135.25	-0.12267	1	1	-0.234854	1	1
ENSG00000183431	SF3A3	8294.25	0.0382916	1	1	-0.266573	1	1
ENSG00000183386	FHL3	391.036	-0.273627	1	1	-0.242797	1	1
ENSG00000183520	UTP11	2182.02	0.168333	1	1	-0.404167	1	1
ENSG00000185668	POU3F1	24.6052	1.73079	0.0333466	0.939806	0.631404	1	1
ENSG00000116954	RRAGC	895.509	0.0861484	1	1	0.448972	1	1
ENSG00000214114	MYCBP	1152.54	0.0623138	1	1	-0.260175	1	1
ENSG00000158315	RHBDL2	9.87884	0.175824	1	1	0.461492	1	1
ENSG00000174574	AKIRIN1	7029.17	0.0377017	1	1	-0.182513	1	1
ENSG00000168653	NDUFS5	4083.48	0.192113	1	1	0.0392441	1	1
ENSG00000127603	MACF1	20842.1	0.301837	1	1	0.776504	1	1
ENSG00000183682	BMP8A	23.1352	-0.0778548	1	1	-0.0443508	1	1
ENSG00000090621	PABPC4	14830	-0.0850939	1	1	-0.31087	1	1
ENSG00000163909	HEYL	16.0229	-0.409936	1	1	0.265425	1	1
ENSG00000116981	NT5C1A	12.4454	0.0966372	1	1	0.590476	1	1
ENSG00000116983	HPCAL4	1937.38	-0.0313586	1	1	0.684631	1	1
ENSG00000084072	PPIE	2680.04	-0.0564117	1	1	-0.160039	1	1
ENSG00000116985	BMP8B	197.522	0.208053	1	1	0.211553	1	1
ENSG00000198754	OXCT2	8.93126	1.45575	0.337688	1	0.098122	1	1
ENSG00000043514	TRIT1	1266.4	-0.0950474	1	1	-0.356986	1	1
ENSG00000168389	MFSD2A	1082.12	-0.456352	1	1	-0.424527	1	1
ENSG00000131236	CAP1	24833.6	0.035067	1	1	0.257013	1	1
ENSG00000131238	PPT1	6525.84	-0.0145971	1	1	-0.180682	1	1
ENSG00000117000	RLF	3189.5	-0.045948	1	1	-0.055052	1	1
ENSG00000084073	ZMPSTE24	3132.06	0.145738	1	1	-0.305085	1	1
ENSG00000049089	COL9A2	200.591	-0.363423	1	1	0.964393	1	1
ENSG00000084070	SMAP2	22139.5	-0.19949	1	1	0.13767	1	1
ENSG00000187801	ZFP69B	535.266	0.283347	1	1	-0.0899772	1	1
ENSG00000187815	ZFP69	518.267	-0.09505	1	1	-0.113973	1	1
ENSG00000164002	EXO5	527.589	0.0934313	1	1	-0.223055	1	1
ENSG00000117010	ZNF684	231.903	0.108472	1	1	-0.119362	1	1
ENSG00000117016	RIMS3	439.412	-0.137897	1	1	0.620239	1	1
ENSG00000066136	NFYC	2867.69	-0.0336074	1	1	-0.0825312	1	1
ENSG00000117013	KCNQ4	30.0055	-0.0141776	1	1	0.116882	1	1
ENSG00000179862	CITED4	394.323	-0.584288	1	1	0.273307	1	1
ENSG00000171793	CTPS1	4342.89	0.111767	1	1	-0.336128	1	1
ENSG00000171790	SLFNL1	133.188	0.388328	1	1	0.116271	1	1
ENSG00000010803	SCMH1	1342.27	0.288965	1	1	0.032815	1	1
ENSG00000127124	HIVEP3	4636.55	0.156529	1	1	-0.0167573	1	1
ENSG00000198815	FOXJ3	6666.81	-0.0513389	1	1	-0.19182	1	1
ENSG00000177181	RIMKLA	14.4551	0.629671	1	1	0.961561	1	1
ENSG00000127125	PPCS	2209.81	-0.0280336	1	1	-0.181299	1	1
ENSG00000186409	CCDC30	117.467	0.0390104	1	1	0.18169	1	1
ENSG00000171960	PPIH	1768.16	-0.0418085	1	1	-0.323235	1	1
ENSG00000065978	YBX1	56992.7	0.231433	1	1	-0.41794	1	1
ENSG00000117385	P3H1	1614.1	-0.0824458	1	1	-0.241353	1	1
ENSG00000164008	C1orf50	491.57	-0.0171156	1	1	0.00222088	1	1
ENSG00000274386	RP5-994D16.11	10.7225	0.122439	1	1	-0.602165	1	1
ENSG00000177868	SVBP	411.141	0.0572212	1	1	0.171071	1	1
ENSG00000164010	ERMAP	376.597	0.0245819	1	1	-0.0408569	1	1
ENSG00000164011	ZNF691	453.801	-0.0678094	1	1	-0.199786	1	1
ENSG00000117394	SLC2A1	2384	0.259324	1	1	-0.0169138	1	1
ENSG00000117395	EBNA1BP2	4508.52	0.0966664	1	1	-0.423761	1	1
ENSG00000117400	MPL	18.7565	0.0617533	1	1	0.478335	1	1
ENSG00000117399	CDC20	108.037	0.197253	1	1	-0.385457	1	1
ENSG00000066322	ELOVL1	2646.26	0.409697	1	1	0.187274	1	1
ENSG00000159479	MED8	1630.78	0.100997	1	1	-0.0591503	1	1
ENSG00000198198	SZT2	5226.31	-0.102308	1	1	0.0167687	1	1
ENSG00000178922	HYI	199.628	-0.272108	1	1	0.108273	1	1
ENSG00000142949	PTPRF	10.1108	1.00272	0.994679	1	0.303146	1	1
ENSG00000066135	KDM4A	2445.5	0.0982135	1	1	-0.0578298	1	1
ENSG00000126091	ST3GAL3	496.891	-0.209006	1	1	0.172885	1	1
ENSG00000117407	ARTN	10.3012	0.00310305	1	1	-0.0949094	1	1
ENSG00000117408	IPO13	1724.94	0.0104747	1	1	-0.158202	1	1
ENSG00000132768	DPH2	3647.2	-0.154596	1	1	-0.290407	1	1
ENSG00000117410	ATP6V0B	2393.57	0.27393	1	1	0.152221	1	1
ENSG00000117411	B4GALT2	428.988	1.98257	0.00078078	0.0326253	1.0325	0.916182	1
ENSG00000159214	CCDC24	157.203	0.351528	1	1	0.199989	1	1
ENSG00000196517	SLC6A9	2223.11	0.510889	1	1	-0.271938	1	1
ENSG00000178028	DMAP1	3427.56	-0.145398	1	1	-0.107949	1	1
ENSG00000117419	ERI3	1549.91	-0.199135	1	1	-0.2426	1	1
ENSG00000187147	RNF220	5355.76	-0.012692	1	1	-0.0663027	1	1
ENSG00000126106	TMEM53	120.58	0.20341	1	1	0.0872008	1	1
ENSG00000198520	C1orf228	1879.04	0.0684077	1	1	-0.338943	1	1
ENSG00000142945	KIF2C	64.7935	0.164422	1	1	0.251367	1	1
ENSG00000142937	RPS8	84510.8	0.00653822	1	1	-0.0284431	1	1
ENSG00000142959	BEST4	37.6644	0.136293	1	1	-0.529683	1	1
ENSG00000173846	PLK3	3166.27	0.291003	1	1	-0.33658	1	1
ENSG00000188396	TCTEX1D4	51.664	0.489922	1	1	-0.0501421	1	1
ENSG00000222009	BTBD19	441.919	0.511757	1	1	-0.342492	1	1
ENSG00000117425	PTCH2	95.4921	-0.156139	1	1	-0.297244	1	1
ENSG00000070785	EIF2B3	1560.12	-0.112464	1	1	-0.331504	1	1
ENSG00000126107	HECTD3	2500.32	0.236718	1	1	0.206475	1	1
ENSG00000126088	UROD	1800.34	-0.0050412	1	1	-0.263897	1	1
ENSG00000162415	ZSWIM5	176.133	0.242916	1	1	0.339564	1	1
ENSG00000186603	HPDL	227.062	-0.17172	1	1	-0.448684	1	1
ENSG00000132781	MUTYH	1413.04	-0.095834	1	1	-0.137533	1	1
ENSG00000132773	TOE1	1220.59	-0.0114609	1	1	-0.27425	1	1
ENSG00000070759	TESK2	743.026	-0.078276	1	1	0.868088	1	1
ENSG00000280670	CCDC163	176.086	-0.274283	1	1	-0.0397042	1	1
ENSG00000132763	MMACHC	689.367	-0.246029	1	1	-0.57431	1	1
ENSG00000117450	PRDX1	10142.7	0.449747	1	1	-0.234334	1	1
ENSG00000117448	AKR1A1	4675.28	0.071985	1	1	-0.0345336	1	1
ENSG00000132780	NASP	8459.47	0.0301127	1	1	-0.323432	1	1
ENSG00000159588	CCDC17	216.157	0.154103	1	1	0.0960082	1	1
ENSG00000159592	GPBP1L1	8889.55	-0.0430016	1	1	-0.0907699	1	1
ENSG00000159596	TMEM69	1471.7	-0.143578	1	1	-0.171116	1	1
ENSG00000197429	IPP	772.345	-0.0154208	1	1	0.0442479	1	1
ENSG00000086015	MAST2	1073.16	0.373537	1	1	0.16235	1	1
ENSG00000117461	PIK3R3	91.8689	0.40267	1	1	-0.349478	1	1
ENSG00000117472	TSPAN1	26.6156	-0.254186	1	1	-0.282974	1	1
ENSG00000085998	POMGNT1	2807.04	-0.180487	1	1	-0.0595914	1	1
ENSG00000171357	LURAP1	8.46183	-1.12409	0.759032	1	-0.353494	1	1
ENSG00000085999	RAD54L	131.503	-0.0372033	1	1	-0.293763	1	1
ENSG00000132128	LRRC41	3797.62	0.0166966	1	1	-0.110317	1	1
ENSG00000173660	UQCRH	4241.39	0.0185395	1	1	-0.170849	1	1
ENSG00000117481	NSUN4	2338.94	-0.0892448	1	1	-0.180546	1	1
ENSG00000117480	FAAH	236.246	-0.255705	1	1	-0.300068	1	1
ENSG00000079277	MKNK1	1814.97	0.116519	1	1	0.244871	1	1
ENSG00000142961	MOB3C	1820.35	0.0189893	1	1	0.440163	1	1
ENSG00000123472	ATPAF1	2491.68	0.111866	1	1	-0.0667509	1	1
ENSG00000186118	TEX38	13.7101	0.197018	1	1	0.109902	1	1
ENSG00000159658	EFCAB14	11495.3	-0.0856569	1	1	0.0480845	1	1
ENSG00000123473	STIL	211.12	0.0372009	1	1	-0.356716	1	1
ENSG00000162368	CMPK1	10530.4	-0.059127	1	1	-0.154454	1	1
ENSG00000186564	FOXD2	76.6152	0.774434	1	1	0.686161	1	1
ENSG00000117834	SLC5A9	14.4889	-0.634155	1	1	-0.609038	1	1
ENSG00000132122	SPATA6	120.716	-0.889889	1	1	-0.390646	1	1
ENSG00000162373	BEND5	94.8526	-1.78793	0.000367174	0.0161384	-1.00081	0.997759	1
ENSG00000185104	FAF1	2581.62	0.0150761	1	1	-0.0590704	1	1
ENSG00000123080	CDKN2C	125.761	0.168763	1	1	0.438079	1	1
ENSG00000123091	RNF11	2976.01	-0.0102721	1	1	-0.103441	1	1
ENSG00000085831	TTC39A	31.8136	0.386899	1	1	0.198976	1	1
ENSG00000085832	EPS15	5686.35	0.408393	1	1	0.427256	1	1
ENSG00000117859	OSBPL9	3420.18	-0.0509036	1	1	-0.00805956	1	1
ENSG00000078618	NRDC	9097.21	0.0439994	1	1	-0.04913	1	1
ENSG00000169213	RAB3B	24.9836	-0.0703539	1	1	0.893831	1	1
ENSG00000117862	TXNDC12	2520.49	0.147371	1	1	0.174918	1	1
ENSG00000198841	KTI12	758.056	0.116932	1	1	-0.176357	1	1
ENSG00000134717	BTF3L4	2868.79	-0.0601219	1	1	-0.241375	1	1
ENSG00000157077	ZFYVE9	871.396	0.358606	1	1	-0.427579	1	1
ENSG00000154222	CC2D1B	4752.38	-0.045241	1	1	0.119422	1	1
ENSG00000085840	ORC1	138.171	0.351791	1	1	0.240168	1	1
ENSG00000134748	PRPF38A	5696.68	-0.270536	1	1	-0.313138	1	1
ENSG00000134744	ZCCHC11	6528.59	-0.0968532	1	1	-0.13026	1	1
ENSG00000116157	GPX7	933.263	-0.080938	1	1	-0.178986	1	1
ENSG00000182183	FAM159A	871.058	-0.323985	1	1	-0.0407005	1	1
ENSG00000162377	COA7	1147.76	-0.131064	1	1	-0.260603	1	1
ENSG00000162378	ZYG11B	2726.3	-0.168152	1	1	-0.0759997	1	1
ENSG00000203995	ZYG11A	32.5088	-0.44098	1	1	-0.282888	1	1
ENSG00000121310	ECHDC2	3327.62	-0.189584	1	1	-0.19186	1	1
ENSG00000116171	SCP2	3114.59	0.0557882	1	1	-0.131322	1	1
ENSG00000157184	CPT2	559.323	-0.108849	1	1	-0.0345556	1	1
ENSG00000162384	C1orf123	1758.29	-0.114374	1	1	-0.105939	1	1
ENSG00000162385	MAGOH	2784.22	0.129008	1	1	-0.20363	1	1
ENSG00000157193	LRP8	2179.86	1.35136	0.00621602	0.217249	0.028956	1	1
ENSG00000058804	NDC1	2869.2	-0.297804	1	1	-0.571319	1	1
ENSG00000058799	YIPF1	882.081	0.156657	1	1	0.0737868	1	1
ENSG00000211452	DIO1	26.9296	0.447786	1	1	-0.0949759	1	1
ENSG00000081870	HSPB11	1019.75	-0.00462105	1	1	0.0913363	1	1
ENSG00000116212	LRRC42	1031.23	0.0801089	1	1	-0.0932701	1	1
ENSG00000116209	TMEM59	4905.38	0.14465	1	1	0.539006	1	1
ENSG00000116205	TCEANC2	1909.16	-0.188871	1	1	0.0452121	1	1
ENSG00000215883	CYB5RL	306.003	-0.0954796	1	1	-0.141462	1	1
ENSG00000116221	MRPL37	2993.97	0.129257	1	1	-0.230121	1	1
ENSG00000157216	SSBP3	3667.86	-0.464184	1	1	-0.186331	1	1
ENSG00000162390	ACOT11	22.0293	0.581554	1	1	0.594712	1	1
ENSG00000243725	TTC4	259.631	-0.0787812	1	1	-0.21464	1	1
ENSG00000162396	PARS2	320.952	-0.0663785	1	1	-0.421779	1	1
ENSG00000006555	TTC22	659.762	0.269333	1	1	0.407374	1	1
ENSG00000162398	LEXM	8.72159	0.304672	1	1	0.382706	1	1
ENSG00000116133	DHCR24	4256.39	0.0302625	1	1	-0.267279	1	1
ENSG00000162402	USP24	11872.8	-0.0407509	1	1	-0.126983	1	1
ENSG00000173406	DAB1	11.3405	1.4999	0.248725	1	0.652834	1	1
ENSG00000162600	OMA1	1276.22	-0.214845	1	1	-0.32416	1	1
ENSG00000162601	MYSM1	4859.96	-0.148383	1	1	-0.31783	1	1
ENSG00000177606	JUN	2861.35	1.57143	0.0890123	1	0.310754	1	1
ENSG00000172456	FGGY	73.3395	-0.518929	1	1	-0.0550583	1	1
ENSG00000134709	HOOK1	2647.67	-0.611744	1	1	-0.64941	1	1
ENSG00000134716	CYP2J2	59.5883	-1.4612	0.0453889	1	-0.17157	1	1
ENSG00000162599	NFIA	195.724	-0.0661829	1	1	0.0251028	1	1
ENSG00000162604	TM2D1	1089.09	-0.0646499	1	1	-0.0318326	1	1
ENSG00000132849	PATJ	2238.85	0.0927417	1	1	0.898334	1	1
ENSG00000162607	USP1	5307.59	0.0152091	1	1	-0.0191376	1	1
ENSG00000116641	DOCK7	713.398	0.279862	1	1	0.655088	1	1
ENSG00000125703	ATG4C	541.382	-0.315996	1	1	-0.306073	1	1
ENSG00000088035	ALG6	1156.1	-0.31127	1	1	-0.257062	1	1
ENSG00000142856	ITGB3BP	725.471	-0.250745	1	1	-0.154445	1	1
ENSG00000203965	EFCAB7	451.652	-0.141709	1	1	-0.2173	1	1
ENSG00000079739	PGM1	1495.93	0.21953	1	1	-0.0652817	1	1
ENSG00000158966	CACHD1	359.376	-2.69675	8.03241e-10	8.65019e-08	-1.7782	0.0180527	0.781458
ENSG00000162437	RAVER2	341.086	0.142524	1	1	0.294489	1	1
ENSG00000162434	JAK1	32311.6	-0.0870993	1	1	0.116084	1	1
ENSG00000162433	AK4	209.532	0.734848	1	1	0.642811	1	1
ENSG00000116675	DNAJC6	318.27	-0.125668	1	1	1.29399	0.188211	1
ENSG00000213625	LEPROT	1788.55	-0.178064	1	1	0.606118	1	1
ENSG00000116678	LEPR	179.435	0.0783238	1	1	0.514583	1	1
ENSG00000184588	PDE4B	6939.77	0.230665	1	1	1.0323	0.872186	1
ENSG00000152763	WDR78	53.6742	-0.507546	1	1	-0.683602	1	1
ENSG00000198160	MIER1	8357.05	-0.189578	1	1	-0.128895	1	1
ENSG00000116704	SLC35D1	1952.65	-0.609839	1	1	-0.195741	1	1
ENSG00000162594	IL23R	33.6556	2.93982	4.63663e-05	0.00246654	3.2189	6.47934e-06	0.000727334
ENSG00000081985	IL12RB2	2560.61	2.81922	7.38272e-10	8.0157e-08	0.59851	1	1
ENSG00000142864	SERBP1	33047.1	-0.151968	1	1	-0.438541	1	1
ENSG00000116717	GADD45A	716.132	0.231582	1	1	-0.11205	1	1
ENSG00000172380	GNG12	7.30539	1.1285	0.801332	1	0.590729	1	1
ENSG00000033122	LRRC7	114.805	-1.11832	0.491928	1	0.00699736	1	1
ENSG00000066557	LRRC40	1502.83	-0.00982056	1	1	-0.113438	1	1
ENSG00000116754	SRSF11	15973.9	-0.163308	1	1	-0.301993	1	1
ENSG00000118454	ANKRD13C	2269.63	-0.00376414	1	1	-0.138108	1	1
ENSG00000197568	HHLA3	152.145	-0.269901	1	1	-0.0826484	1	1
ENSG00000116761	CTH	129.054	-0.413306	1	1	-0.0328371	1	1
ENSG00000132485	ZRANB2	7776.11	-0.323083	1	1	-0.560671	1	1
ENSG00000172260	NEGR1	4.22223	1.35337	0.535697	1	-0.518049	1	1
ENSG00000162620	LRRIQ3	82.0447	-0.395994	1	1	-0.0242527	1	1
ENSG00000254685	FPGT	326.9	-0.212493	1	1	-0.0220329	1	1
ENSG00000259030	FPGT-TNNI3K	17.0574	-0.252477	1	1	0.0412862	1	1
ENSG00000116791	CRYZ	1287.5	0.229009	1	1	0.40181	1	1
ENSG00000162623	TYW3	2471.81	-0.182372	1	1	-0.314247	1	1
ENSG00000137968	SLC44A5	23.2407	-0.112914	1	1	0.24566	1	1
ENSG00000117054	ACADM	2275.43	-0.064078	1	1	-0.301793	1	1
ENSG00000137955	RABGGTB	7376.23	0.0154876	1	1	-0.511059	1	1
ENSG00000057468	MSH4	16.7237	-0.00689883	1	1	-0.15215	1	1
ENSG00000184005	ST6GALNAC3	70.7851	-1.27588	0.441436	1	-1.92828	0.0290008	1
ENSG00000142892	PIGK	1646.61	-0.341816	1	1	-0.230256	1	1
ENSG00000154027	AK5	570.986	-1.22534	0.292086	1	-0.788222	1	1
ENSG00000036549	ZZZ3	4854.46	-0.150289	1	1	-0.235726	1	1
ENSG00000077254	USP33	5389.83	-0.178205	1	1	0.0150036	1	1
ENSG00000180488	MIGA1	1379.83	-0.144287	1	1	-0.291732	1	1
ENSG00000162614	NEXN	493.781	-0.455018	1	1	0.108367	1	1
ENSG00000162613	FUBP1	16417.9	-0.113361	1	1	-0.30082	1	1
ENSG00000162616	DNAJB4	367.177	-0.166031	1	1	-0.279945	1	1
ENSG00000137960	GIPC2	15.085	0.0846742	1	1	-0.0545001	1	1
ENSG00000137959	IFI44L	10969	0.531148	1	1	0.643123	1	1
ENSG00000137965	IFI44	5010.58	0.468446	1	1	0.904645	1	1
ENSG00000137941	TTLL7	23.7753	0.495407	1	1	-0.349644	1	1
ENSG00000142875	PRKACB	7037.35	-0.344992	1	1	0.0538004	1	1
ENSG00000203943	SAMD13	11.569	-0.917656	1	1	-1.08342	0.808881	1
ENSG00000117133	RPF1	4040.85	-0.0446568	1	1	-0.226341	1	1
ENSG00000174021	GNG5	3191.72	0.137563	1	1	0.0441504	1	1
ENSG00000117151	CTBS	891.11	-0.105195	1	1	0.0294888	1	1
ENSG00000117155	SSX2IP	749.325	-0.120341	1	1	-0.273033	1	1
ENSG00000171517	LPAR3	40.2896	2.1936	0.00262207	0.100381	-0.0421179	1	1
ENSG00000153898	MCOLN2	732.839	3.9272	1.00636e-31	1.11086e-28	3.46598	4.77783e-18	4.52051e-15
ENSG00000162643	WDR63	9.51122	1.44604	0.291052	1	1.77692	0.100789	1
ENSG00000055732	MCOLN3	36.3671	1.36866	0.29928	1	2.78811	5.64753e-05	0.00482627
ENSG00000097096	SYDE2	374.2	-0.675448	1	1	-0.378919	1	1
ENSG00000162642	C1orf52	1653.05	-0.255128	1	1	-0.408559	1	1
ENSG00000142867	BCL10	1361.77	0.133351	1	1	0.0122861	1	1
ENSG00000117174	ZNHIT6	3577.79	-0.198654	1	1	-0.382109	1	1
ENSG00000171502	COL24A1	5.71562	2.56491	0.00182923	0.0718992	0.929219	1	1
ENSG00000122417	ODF2L	2573.68	0.284875	1	1	0.465757	1	1
ENSG00000097033	SH3GLB1	5543.66	0.21599	1	1	0.219059	1	1
ENSG00000183291	SELENOF	6791.3	-0.0411833	1	1	-0.0830975	1	1
ENSG00000153936	HS2ST1	1428.64	-0.00392775	1	1	-0.49992	1	1
ENSG00000143013	LMO4	873.283	0.525346	1	1	0.762915	1	1
ENSG00000065243	PKN2	2571.77	-0.226657	1	1	-0.128072	1	1
ENSG00000137947	GTF2B	2747.7	0.134334	1	1	-0.090631	1	1
ENSG00000137944	KYAT3	1611.7	0.0403935	1	1	0.332057	1	1
ENSG00000213516	RBMXL1	2684.66	0.0201977	1	1	0.278095	1	1
ENSG00000117226	GBP3	1965.13	0.411257	1	1	0.694723	1	1
ENSG00000117228	GBP1	47982.9	0.151832	1	1	0.193435	1	1
ENSG00000162645	GBP2	56087	0.216205	1	1	0.00514064	1	1
ENSG00000213512	GBP7	31.8485	0.227495	1	1	0.628864	1	1
ENSG00000162654	GBP4	65310.9	0.150198	1	1	0.193227	1	1
ENSG00000154451	GBP5	85558.7	1.09156	0.662835	1	0.114507	1	1
ENSG00000183347	GBP6	1166.65	0.522357	1	1	-0.0621572	1	1
ENSG00000197147	LRRC8B	2660.64	-0.0700292	1	1	-0.352307	1	1
ENSG00000171488	LRRC8C	7155.44	0.0592097	1	1	0.362918	1	1
ENSG00000171492	LRRC8D	4991.89	0.622093	1	1	0.0720996	1	1
ENSG00000162664	ZNF326	2224.64	-0.121925	1	1	-0.314504	1	1
ENSG00000122482	ZNF644	3270.11	-0.138764	1	1	-0.180022	1	1
ENSG00000097046	CDC7	727.025	0.22585	1	1	-0.0892322	1	1
ENSG00000069702	TGFBR3	2007.03	0.845442	1	1	0.589212	1	1
ENSG00000172031	EPHX4	9.32714	0.571267	1	1	-0.0825405	1	1
ENSG00000230667	SETSIP	9.15492	-0.0389732	1	1	-0.302777	1	1
ENSG00000189195	BTBD8	38.0707	-0.320876	1	1	0.437475	1	1
ENSG00000069712	KIAA1107	197.774	-0.342356	1	1	0.166239	1	1
ENSG00000203910	C1orf146	21.4762	0.143416	1	1	-0.53013	1	1
ENSG00000174842	GLMN	968.128	-0.278156	1	1	-0.483743	1	1
ENSG00000122484	RPAP2	3798.52	-0.265906	1	1	-0.327843	1	1
ENSG00000162676	GFI1	3954.61	0.3926	1	1	-0.943708	1	1
ENSG00000067208	EVI5	304.388	-0.188771	1	1	-0.924224	1	1
ENSG00000122406	RPL5	76231	-0.0118993	1	1	-0.141537	1	1
ENSG00000154511	FAM69A	1240.04	-0.208064	1	1	0.269361	1	1
ENSG00000143033	MTF2	2868.06	-0.138965	1	1	-0.337129	1	1
ENSG00000117500	TMED5	4047.18	0.0645215	1	1	0.0455303	1	1
ENSG00000122483	CCDC18	647.379	0.0776181	1	1	0.191726	1	1
ENSG00000117505	DR1	7139.12	-0.0662027	1	1	-0.112277	1	1
ENSG00000137942	FNBP1L	182.812	0.402332	1	1	0.62483	1	1
ENSG00000137936	BCAR3	32.203	0.228752	1	1	0.229766	1	1
ENSG00000067334	DNTTIP2	7517.37	0.189509	1	1	-0.102501	1	1
ENSG00000023909	GCLM	1614.93	0.505991	1	1	0.205565	1	1
ENSG00000117528	ABCD3	2632.84	-0.330882	1	1	-0.3881	1	1
ENSG00000117519	CNN3	725.045	-1.75058	3.96396e-06	0.000252436	-1.40607	0.0357061	1
ENSG00000172339	ALG14	190.13	-0.0851391	1	1	0.00285087	1	1
ENSG00000152078	TMEM56	9.22432	1.99411	0.00730924	0.247617	0.612416	1	1
ENSG00000271092	TMEM56-RWDD3	26.6778	-0.612899	1	1	-0.652013	1	1
ENSG00000122481	RWDD3	336.19	-0.188515	1	1	0.0140953	1	1
ENSG00000117569	PTBP2	1119.05	-0.24087	1	1	-0.218515	1	1
ENSG00000188641	DPYD	1701.56	-0.282113	1	1	-0.0512688	1	1
ENSG00000162627	SNX7	7.2873	2.38629	0.00344361	0.127771	1.3882	0.472594	1
ENSG00000156869	FRRS1	13.5064	-1.10884	0.771056	1	-0.18309	1	1
ENSG00000162688	AGL	3292.25	-0.0512949	1	1	-0.227717	1	1
ENSG00000117620	SLC35A3	1745.7	-0.150791	1	1	-0.266888	1	1
ENSG00000156875	MFSD14A	4927.29	0.0574783	1	1	-0.0752079	1	1
ENSG00000156876	SASS6	563.605	-0.123197	1	1	-0.451068	1	1
ENSG00000122435	TRMT13	2192.93	-0.378595	1	1	-0.565617	1	1
ENSG00000122477	LRRC39	125.864	-0.335954	1	1	-0.813204	1	1
ENSG00000137992	DBT	1658.92	-0.202932	1	1	-0.30036	1	1
ENSG00000137996	RTCA	1756.55	0.135228	1	1	0.116278	1	1
ENSG00000079335	CDC14A	2626.34	0.306949	1	1	0.832102	1	1
ENSG00000162694	EXTL2	294.463	-0.416513	1	1	0.170366	1	1
ENSG00000162695	SLC30A7	3881.05	-0.0636311	1	1	0.12416	1	1
ENSG00000117543	DPH5	2057.48	-0.324374	1	1	-0.271431	1	1
ENSG00000170989	S1PR1	14298	0.21678	1	1	0.633782	1	1
ENSG00000185946	RNPC3	1626.44	-0.246559	1	1	-0.124737	1	1
ENSG00000240038	AMY2B	639.703	-0.141587	1	1	0.0813733	1	1
ENSG00000198890	PRMT6	1293.02	-0.339533	1	1	-0.478528	1	1
ENSG00000134215	VAV3	500.208	0.0647015	1	1	-0.0992057	1	1
ENSG00000085491	SLC25A24	823.898	0.755039	1	1	1.85256	3.5152e-05	0.00319913
ENSG00000162636	FAM102B	1420.65	0.24159	1	1	-0.0800893	1	1
ENSG00000162639	HENMT1	758.882	0.362949	1	1	-0.0364838	1	1
ENSG00000134186	PRPF38B	9799.01	0.0241472	1	1	-0.291179	1	1
ENSG00000143107	FNDC7	11.2518	0.482223	1	1	-0.0720572	1	1
ENSG00000116266	STXBP3	3410.19	0.147605	1	1	0.150158	1	1
ENSG00000121957	GPSM2	289.814	0.054112	1	1	0.216652	1	1
ENSG00000121940	CLCC1	885.7	-0.175931	1	1	0.0152023	1	1
ENSG00000085433	WDR47	994.458	0.0950377	1	1	0.0797199	1	1
ENSG00000197780	TAF13	686.428	0.0913438	1	1	-0.278098	1	1
ENSG00000215717	TMEM167B	2675.88	0.0375687	1	1	-0.220629	1	1
ENSG00000179902	C1orf194	16.1523	0.422844	1	1	-0.948575	1	1
ENSG00000116299	KIAA1324	1348.49	1.05757	0.782082	1	0.959715	1	1
ENSG00000031698	SARS	11423.1	0.0736327	1	1	-0.0993002	1	1
ENSG00000143126	CELSR2	361.076	-0.295041	1	1	0.0389357	1	1
ENSG00000134222	PSRC1	18.193	-0.164699	1	1	0.130517	1	1
ENSG00000134243	SORT1	21.5003	-0.560945	1	1	-0.547581	1	1
ENSG00000143106	PSMA5	10310.9	0.152213	1	1	-0.0798481	1	1
ENSG00000162650	ATXN7L2	721.265	-0.303885	1	1	-0.203717	1	1
ENSG00000174151	CYB561D1	2287.24	-0.105031	1	1	0.0866739	1	1
ENSG00000181754	AMIGO1	1240.59	-0.586277	1	1	0.0833356	1	1
ENSG00000156097	GPR61	14.2304	-0.579949	1	1	-0.309585	1	1
ENSG00000065135	GNAI3	5581.19	0.126869	1	1	0.116628	1	1
ENSG00000116337	AMPD2	2580.93	-0.013284	1	1	-0.508752	1	1
ENSG00000168765	GSTM4	221.512	-0.425037	1	1	-0.0281528	1	1
ENSG00000213366	GSTM2	476.594	-1.15202	0.567926	1	-0.391296	1	1
ENSG00000134184	GSTM1	146.75	0.0124333	1	1	-0.288474	1	1
ENSG00000134201	GSTM5	5.27852	0.0273802	1	1	-0.515428	1	1
ENSG00000134202	GSTM3	714.905	-0.659222	1	1	-0.540916	1	1
ENSG00000184371	CSF1	2251.83	2.50811	2.3147e-09	2.32277e-07	1.5872	0.0401265	1
ENSG00000168710	AHCYL1	5712.11	-0.0141065	1	1	-0.060384	1	1
ENSG00000143093	STRIP1	3513.04	-0.0622976	1	1	-0.099485	1	1
ENSG00000116396	KCNC4	1455.81	-0.156029	1	1	0.0682413	1	1
ENSG00000162775	RBM15	1834.73	0.101647	1	1	-0.160261	1	1
ENSG00000168679	SLC16A4	90.6268	-0.0601468	1	1	-0.19785	1	1
ENSG00000134248	LAMTOR5	2224.25	0.0850405	1	1	-0.0784228	1	1
ENSG00000177301	KCNA2	132.528	1.08638	0.745029	1	1.37403	0.229063	1
ENSG00000177272	KCNA3	4995.21	-0.169192	1	1	0.650814	1	1
ENSG00000143119	CD53	16518.3	0.16096	1	1	0.443035	1	1
ENSG00000121931	LRIF1	1078.51	-0.066109	1	1	-0.149961	1	1
ENSG00000156171	DRAM2	1600.17	-0.267322	1	1	0.170911	1	1
ENSG00000134255	CEPT1	3123.84	-0.36057	1	1	-0.0851776	1	1
ENSG00000162777	DENND2D	6697.41	-0.294625	1	1	0.154794	1	1
ENSG00000064886	CHI3L2	520.553	-1.3861	0.105035	1	0.470589	1	1
ENSG00000173947	PIFO	14.187	-0.00356604	1	1	1.44722	0.281277	1
ENSG00000085465	OVGP1	227.859	-0.0910114	1	1	-0.0771795	1	1
ENSG00000116455	WDR77	2305.98	-0.351104	1	1	-0.347507	1	1
ENSG00000116459	ATP5F1	7830.23	0.0980023	1	1	-0.16644	1	1
ENSG00000143110	C1orf162	913.784	-0.520174	1	1	-0.151347	1	1
ENSG00000116473	RAP1A	7661.62	0.145161	1	1	-0.0139611	1	1
ENSG00000197852	FAM212B	74.204	0.836238	1	1	0.580636	1	1
ENSG00000064703	DDX20	2326.21	-0.161838	1	1	-0.287236	1	1
ENSG00000171385	KCND3	18.2948	-0.116838	1	1	-0.271032	1	1
ENSG00000143079	CTTNBP2NL	88.7589	0.541412	1	1	0.832507	1	1
ENSG00000134245	WNT2B	99.7079	0.111424	1	1	0.332682	1	1
ENSG00000007341	ST7L	383.018	-0.0380055	1	1	0.134786	1	1
ENSG00000116489	CAPZA1	14586.1	0.365086	1	1	0.112265	1	1
ENSG00000155363	MOV10	3727.22	-0.114744	1	1	0.699732	1	1
ENSG00000155366	RHOC	202.717	1.02934	0.875843	1	1.13645	0.552747	1
ENSG00000198799	LRIG2	1941.13	-0.214748	1	1	-0.147474	1	1
ENSG00000081026	MAGI3	381.717	0.010552	1	1	0.798788	1	1
ENSG00000116793	PHTF1	447.168	1.50063	1.12044e-06	7.81126e-05	0.850227	1	1
ENSG00000081019	RSBN1	4310.99	-0.13585	1	1	-0.0367171	1	1
ENSG00000134242	PTPN22	2268.4	0.569261	1	1	0.0591972	1	1
ENSG00000188761	BCL2L15	77.4657	-0.0811248	1	1	-0.0454678	1	1
ENSG00000134262	AP4B1	1571.49	0.0205255	1	1	-0.164828	1	1
ENSG00000118655	DCLRE1B	592.469	-0.0334262	1	1	-0.0526848	1	1
ENSG00000163349	HIPK1	10082.3	-0.161549	1	1	0.0215925	1	1
ENSG00000197323	TRIM33	5990.09	-0.172409	1	1	-0.266003	1	1
ENSG00000116752	BCAS2	2434.13	0.0208046	1	1	-0.166947	1	1
ENSG00000175984	DENND2C	100.197	-0.552521	1	1	-0.492296	1	1
ENSG00000213281	NRAS	6835.86	-0.103341	1	1	-0.0611216	1	1
ENSG00000009307	CSDE1	44403.3	0.0360823	1	1	-0.188701	1	1
ENSG00000052723	SIKE1	3683.97	-0.258907	1	1	-0.452097	1	1
ENSG00000134198	TSPAN2	152.169	0.653911	1	1	0.328017	1	1
ENSG00000173218	VANGL1	224.38	0.0915971	1	1	0.862523	1	1
ENSG00000163393	SLC22A15	22.7107	2.84447	2.43243e-09	2.40448e-07	2.75267	3.52615e-05	0.00319913
ENSG00000163399	ATP1A1	20907.8	-0.0613247	1	1	0.11265	1	1
ENSG00000116815	CD58	456.271	1.94404	4.17173e-08	3.66525e-06	1.8937	2.48539e-05	0.00233486
ENSG00000143061	IGSF3	295.261	0.759141	1	1	0.0078491	1	1
ENSG00000116824	CD2	21464.4	0.464232	1	1	0.199207	1	1
ENSG00000134247	PTGFRN	404.363	-0.554775	1	1	-0.719051	1	1
ENSG00000134256	CD101	101.015	-0.867343	1	1	-0.404836	1	1
ENSG00000116830	TTF2	2983.73	-0.0484895	1	1	-0.497607	1	1
ENSG00000134253	TRIM45	45.2515	0.789373	1	1	0.106693	1	1
ENSG00000198162	MAN1A2	6189.02	0.0199912	1	1	0.061574	1	1
ENSG00000183508	FAM46C	1448.08	1.96296	6.28255e-05	0.00325073	1.6243	0.0304647	1
ENSG00000196505	GDAP2	1549.14	0.0043289	1	1	-0.0726997	1	1
ENSG00000065183	WDR3	5823.81	-0.128219	1	1	-0.411657	1	1
ENSG00000155761	SPAG17	11.7927	0.292362	1	1	-0.363559	1	1
ENSG00000116874	WARS2	882.265	-0.0394907	1	1	-0.168195	1	1
ENSG00000143067	ZNF697	5.03427	0.799885	1	1	0.226867	1	1
ENSG00000092621	PHGDH	1919.38	-1.36917	0.292454	1	-1.18747	0.643791	1
ENSG00000134193	REG4	203.891	-2.24685	3.68207e-05	0.00202377	-1.55189	0.119524	1
ENSG00000134250	NOTCH2	10800.5	-0.104203	1	1	-0.0493756	1	1
ENSG00000265808	SEC22B	3851.36	-0.173615	1	1	-0.262183	1	1
ENSG00000273136	NBPF26	905.49	-0.2578	1	1	0.0114227	1	1
ENSG00000281741	AC241377.1	84.6021	-0.0462818	1	1	0.574318	1	1
ENSG00000171943	SRGAP2C	355.872	0.470557	1	1	0.768612	1	1
ENSG00000266338	NBPF15	2393.82	-0.169399	1	1	0.622893	1	1
ENSG00000196369	SRGAP2B	64.151	0.345306	1	1	0.437896	1	1
ENSG00000281571	AC241585.1	112.176	-0.285987	1	1	0.34436	1	1
ENSG00000162825	NBPF20	266.009	-0.25327	1	1	0.0503126	1	1
ENSG00000117262	GPR89A	327.183	-0.104945	1	1	-0.0339611	1	1
ENSG00000174827	PDZK1	62.3361	-0.162893	1	1	-0.0151083	1	1
ENSG00000117281	CD160	181.492	0.0960619	1	1	-0.191366	1	1
ENSG00000265491	RNF115	4525.22	0.0322105	1	1	-0.0889261	1	1
ENSG00000186141	POLR3C	2139.85	0.042284	1	1	-0.212087	1	1
ENSG00000186364	NUDT17	123.992	-0.150599	1	1	-0.444339	1	1
ENSG00000131788	PIAS3	1590.52	0.219792	1	1	0.262871	1	1
ENSG00000143127	ITGA10	382.99	0.0658883	1	1	-0.238299	1	1
ENSG00000131779	PEX11B	1556.69	-0.0172495	1	1	-0.00101134	1	1
ENSG00000265241	RBM8A	8331	-0.086435	1	1	-0.230143	1	1
ENSG00000271601	LIX1L	5029.02	-0.0670883	1	1	0.124172	1	1
ENSG00000272031	ANKRD34A	275.011	-0.0205069	1	1	-0.711735	1	1
ENSG00000121851	POLR3GL	979.608	-0.0401418	1	1	-0.203954	1	1
ENSG00000265972	TXNIP	17671.6	-0.174803	1	1	0.0729116	1	1
ENSG00000271425	NBPF10	182.412	-0.0684901	1	1	-0.0549309	1	1
ENSG00000264343	NOTCH2NL	29.1593	-0.751015	1	1	0.215663	1	1
ENSG00000268043	NBPF12	1629.96	-0.162981	1	1	0.180684	1	1
ENSG00000131791	PRKAB2	1673.95	-0.0862747	1	1	0.0574293	1	1
ENSG00000131781	FMO5	93.0912	0.282395	1	1	0.44942	1	1
ENSG00000131778	CHD1L	3003.94	-0.12646	1	1	-0.304097	1	1
ENSG00000116128	BCL9	2719.59	-0.534726	1	1	-0.445487	1	1
ENSG00000162836	ACP6	1072.83	-0.123708	1	1	-0.0207242	1	1
ENSG00000188092	GPR89B	434.481	-0.229674	1	1	-0.0878218	1	1
ENSG00000263956	NBPF11	1114.8	-0.162964	1	1	-0.0453337	1	1
ENSG00000280649	AC245100.1	230.409	-0.369353	1	1	0.425738	1	1
ENSG00000270629	NBPF14	522.306	-0.23564	1	1	0.0739472	1	1
ENSG00000178104	PDE4DIP	3383.77	0.930776	1	1	0.58614	1	1
ENSG00000269713	NBPF9	1616.01	-0.556675	1	1	-0.210643	1	1
ENSG00000271383	NBPF19	2044.41	-0.553934	1	1	-0.141148	1	1
ENSG00000263464	PPIAL4C	6.7387	-0.0798323	1	1	-0.590414	1	1
ENSG00000203814	HIST2H2BF	13.8364	-0.289787	1	1	0.473218	1	1
ENSG00000184678	HIST2H2BE	140.732	-0.24269	1	1	-0.385442	1	1
ENSG00000184260	HIST2H2AC	10.3735	0.383674	1	1	0.448132	1	1
ENSG00000178096	BOLA1	519.715	-0.179375	1	1	-0.0635647	1	1
ENSG00000159164	SV2A	368.473	0.339962	1	1	-0.0299883	1	1
ENSG00000143368	SF3B4	6346.45	0.135517	1	1	-0.100024	1	1
ENSG00000014914	MTMR11	25.3088	0.344632	1	1	-0.179571	1	1
ENSG00000264522	OTUD7B	1365.06	0.558917	1	1	0.0583887	1	1
ENSG00000136631	VPS45	1441.28	0.0227376	1	1	-0.131509	1	1
ENSG00000023902	PLEKHO1	4608.32	0.379519	1	1	0.641191	1	1
ENSG00000143401	ANP32E	9151.67	0.219458	1	1	-0.370997	1	1
ENSG00000118298	CA14	113.295	-0.151879	1	1	-0.0402591	1	1
ENSG00000117362	APH1A	6780.74	0.0639922	1	1	0.157665	1	1
ENSG00000118292	C1orf54	69.1277	0.00474766	1	1	0.0458943	1	1
ENSG00000159208	CIART	49.1555	0.147139	1	1	-0.611306	1	1
ENSG00000266472	MRPS21	2989.71	0.0220834	1	1	-0.0574265	1	1
ENSG00000117360	PRPF3	5306.65	-0.214071	1	1	-0.319806	1	1
ENSG00000163125	RPRD2	5698.67	-0.0949335	1	1	-0.0893747	1	1
ENSG00000143374	TARS2	1515.35	-0.00919828	1	1	-0.241189	1	1
ENSG00000143369	ECM1	50.9959	-0.190508	1	1	-0.306368	1	1
ENSG00000143382	ADAMTSL4	252.39	0.104451	1	1	-0.0163631	1	1
ENSG00000143384	MCL1	28335.9	0.0473919	1	1	-0.119975	1	1
ENSG00000143420	ENSA	7448.44	0.0928661	1	1	-0.138668	1	1
ENSG00000143457	GOLPH3L	1386.78	-0.115506	1	1	-0.266176	1	1
ENSG00000143452	HORMAD1	10.1069	0.0269724	1	1	-0.134756	1	1
ENSG00000163131	CTSS	8038.04	0.0870883	1	1	0.706261	1	1
ENSG00000143387	CTSK	242.177	0.219073	1	1	0.440558	1	1
ENSG00000143437	ARNT	3856.33	-0.085631	1	1	0.130418	1	1
ENSG00000143379	SETDB1	2918.86	-0.24144	1	1	-0.243311	1	1
ENSG00000143418	CERS2	4067.7	0.266266	1	1	0.0960847	1	1
ENSG00000143412	ANXA9	195.991	-0.824532	1	1	0.0192999	1	1
ENSG00000143409	FAM63A	745.247	-0.813563	1	1	0.164957	1	1
ENSG00000143363	PRUNE1	1921.03	-0.224754	1	1	-0.128622	1	1
ENSG00000163141	BNIPL	73.209	-0.136749	1	1	-0.162415	1	1
ENSG00000143443	C1orf56	111.522	-0.131985	1	1	-0.0805422	1	1
ENSG00000197622	CDC42SE1	14683.8	-0.156392	1	1	0.173796	1	1
ENSG00000213190	MLLT11	725.825	-0.198769	1	1	-0.304274	1	1
ENSG00000143458	GABPB2	2963.84	-0.0865817	1	1	-0.093234	1	1
ENSG00000143434	SEMA6C	190.964	-0.477475	1	1	-0.29063	1	1
ENSG00000163154	TNFAIP8L2	748.587	-0.426717	1	1	-0.022873	1	1
ENSG00000163156	SCNM1	1274.58	0.114567	1	1	-0.234875	1	1
ENSG00000163155	LYSMD1	285.892	-0.398756	1	1	-0.630737	1	1
ENSG00000163159	VPS72	2351.78	0.154934	1	1	0.0057794	1	1
ENSG00000143398	PIP5K1A	5455.62	-0.0187986	1	1	-0.20264	1	1
ENSG00000159352	PSMD4	6701.04	0.155082	1	1	-0.115359	1	1
ENSG00000143373	ZNF687	2310.67	-0.0117464	1	1	0.129691	1	1
ENSG00000143393	PI4KB	5598.44	0.0375879	1	1	0.143723	1	1
ENSG00000143390	RFX5	4891.99	0.0669803	1	1	0.402674	1	1
ENSG00000159377	PSMB4	10689.8	0.124746	1	1	-0.0342682	1	1
ENSG00000143442	POGZ	6770.45	-0.121103	1	1	-0.0797747	1	1
ENSG00000143375	CGN	49.4637	-0.498981	1	1	-0.351729	1	1
ENSG00000143367	TUFT1	183.597	0.182934	1	1	0.0585504	1	1
ENSG00000143376	SNX27	2693.36	-0.001127	1	1	-0.183261	1	1
ENSG00000143436	MRPL9	2224.7	-0.0549325	1	1	-0.163878	1	1
ENSG00000143450	OAZ3	67.1981	0.105026	1	1	0.101425	1	1
ENSG00000182134	TDRKH	1006.05	-0.00431104	1	1	-0.0968268	1	1
ENSG00000213171	LINGO4	16.1327	1.7725	0.14274	1	2.75946	0.00149139	0.0889863
ENSG00000143365	RORC	403.111	5.14753	3.19224e-24	1.45808e-21	4.10604	1.13683e-11	3.27359e-09
ENSG00000225556	C2CD4D	190.829	2.77397	5.90397e-16	1.20314e-13	0.578087	1	1
ENSG00000196407	THEM5	440.484	2.75179	5.78506e-18	1.47363e-15	0.587074	1	1
ENSG00000159445	THEM4	3699.62	-0.261305	1	1	-0.273836	1	1
ENSG00000197747	S100A10	2522.44	0.547942	1	1	1.47821	0.0104988	0.484556
ENSG00000163191	S100A11	2731.83	1.00255	0.985115	1	1.76379	4.94228e-06	0.000574259
ENSG00000197915	HRNR	22.4211	0.2229	1	1	-0.560318	1	1
ENSG00000143631	FLG	10.543	0.979167	1	1	-0.0677646	1	1
ENSG00000197956	S100A6	4726.49	0.614045	1	1	1.84046	0.000132353	0.0103127
ENSG00000196420	S100A5	16.2954	0.232871	1	1	0.472394	1	1
ENSG00000196154	S100A4	1813.12	1.85502	0.0155508	0.488118	2.89303	4.71877e-06	0.000553141
ENSG00000189171	S100A13	33.0156	0.298496	1	1	-0.143328	1	1
ENSG00000160678	S100A1	14.9235	0.111821	1	1	-0.0978535	1	1
ENSG00000160679	CHTOP	7047.42	-0.115104	1	1	-0.20254	1	1
ENSG00000143553	SNAPIN	1205.31	0.0633384	1	1	0.00570034	1	1
ENSG00000143621	ILF2	15330	-0.0428607	1	1	-0.356254	1	1
ENSG00000143614	GATAD2B	233.874	0.0389119	1	1	-0.13851	1	1
ENSG00000198837	DENND4B	7869.44	-0.094956	1	1	0.0481633	1	1
ENSG00000160741	CRTC2	4762.64	-0.00469196	1	1	0.203906	1	1
ENSG00000143570	SLC39A1	2364.77	0.166754	1	1	0.294109	1	1
ENSG00000143578	CREB3L4	153.945	-0.458388	1	1	0.0677179	1	1
ENSG00000143543	JTB	5879.19	0.172842	1	1	-0.0850174	1	1
ENSG00000143545	RAB13	43.1499	-1.01209	0.965378	1	-1.17636	0.579687	1
ENSG00000177954	RPS27	107883	0.109281	1	1	0.289877	1	1
ENSG00000143552	NUP210L	72.3533	-0.0531005	1	1	-0.0728363	1	1
ENSG00000143549	TPM3	29904.4	0.141272	1	1	0.0835845	1	1
ENSG00000163263	C1orf189	18.9157	-0.0870422	1	1	-0.338197	1	1
ENSG00000143612	C1orf43	7166.2	0.272103	1	1	-0.0935138	1	1
ENSG00000143569	UBAP2L	14077.5	-0.0540332	1	1	-0.282467	1	1
ENSG00000143575	HAX1	6418.2	0.0522037	1	1	-0.14405	1	1
ENSG00000143515	ATP8B2	7222.51	0.255221	1	1	0.196724	1	1
ENSG00000160712	IL6R	5192.41	0.0940484	1	1	1.03052	0.866731	1
ENSG00000160714	UBE2Q1	5678.87	0.10809	1	1	-0.0615648	1	1
ENSG00000160716	CHRNB2	160.718	-0.099002	1	1	0.134567	1	1
ENSG00000160710	ADAR	52294.8	-0.032915	1	1	0.164546	1	1
ENSG00000143603	KCNN3	20.436	0.678538	1	1	-0.295783	1	1
ENSG00000163344	PMVK	987.743	0.336286	1	1	0.271671	1	1
ENSG00000163346	PBXIP1	12775.8	0.17595	1	1	1.06154	0.826324	1
ENSG00000163348	PYGO2	3631.46	0.0210047	1	1	0.231742	1	1
ENSG00000160691	SHC1	3713.46	0.0746569	1	1	0.0284451	1	1
ENSG00000173207	CKS1B	507.094	-0.117673	1	1	-0.365976	1	1
ENSG00000160688	FLAD1	2357.21	0.186842	1	1	-0.0428165	1	1
ENSG00000163352	LENEP	13.66	0.216402	1	1	-0.299747	1	1
ENSG00000160685	ZBTB7B	5200.9	0.351132	1	1	-0.14188	1	1
ENSG00000163354	DCST2	32.7104	0.126534	1	1	0.159958	1	1
ENSG00000163357	DCST1	14.1117	0.217425	1	1	0.375466	1	1
ENSG00000143537	ADAM15	1504.33	0.408235	1	1	0.0578285	1	1
ENSG00000243364	EFNA4	234.344	-0.0935395	1	1	-0.00268746	1	1
ENSG00000143590	EFNA3	44.1002	0.0205911	1	1	-0.0839299	1	1
ENSG00000169242	EFNA1	84.9041	-1.89419	7.1828e-05	0.00363143	-0.7806	1	1
ENSG00000169241	SLC50A1	1394.94	-0.0199667	1	1	-0.0213223	1	1
ENSG00000179085	DPM3	256.504	0.114203	1	1	0.19963	1	1
ENSG00000163463	KRTCAP2	400.016	0.0476006	1	1	-0.271445	1	1
ENSG00000163462	TRIM46	304.362	0.410847	1	1	0.474502	1	1
ENSG00000185499	MUC1	100.945	1.06148	0.82936	1	1.28101	0.352942	1
ENSG00000169231	THBS3	515.321	-0.118952	1	1	0.484263	1	1
ENSG00000173171	MTX1	729.851	-0.257957	1	1	-0.250742	1	1
ENSG00000177628	GBA	23.8416	0.0186323	1	1	-0.111307	1	1
ENSG00000160752	FDPS	3164.19	0.0999326	1	1	0.0261463	1	1
ENSG00000160753	RUSC1	967.247	-0.0214125	1	1	0.140236	1	1
ENSG00000116539	ASH1L	9351.67	-0.0818445	1	1	-0.10043	1	1
ENSG00000125459	MSTO1	1168.87	-0.170186	1	1	-0.418749	1	1
ENSG00000163374	YY1AP1	3552.3	-0.0241105	1	1	-0.0166403	1	1
ENSG00000132676	DAP3	7035.99	-0.0403737	1	1	-0.126017	1	1
ENSG00000116580	GON4L	5137.67	-0.0104353	1	1	-0.0241044	1	1
ENSG00000132718	SYT11	1389.32	3.33254	3.37177e-48	2.58975e-44	3.04426	3.56051e-26	1.57209e-22
ENSG00000143622	RIT1	1841.11	0.00063675	1	1	0.0620761	1	1
ENSG00000132680	KIAA0907	3421.94	-0.0994412	1	1	-0.314129	1	1
ENSG00000173080	RXFP4	108.091	-0.289773	1	1	-0.0273269	1	1
ENSG00000116584	ARHGEF2	6958.62	-0.284101	1	1	-0.180188	1	1
ENSG00000163479	SSR2	7027.8	-0.0115793	1	1	0.186127	1	1
ENSG00000160803	UBQLN4	4480.13	0.147426	1	1	0.00756302	1	1
ENSG00000116586	LAMTOR2	982.119	0.198531	1	1	0.0376834	1	1
ENSG00000132698	RAB25	22.8438	-0.287259	1	1	0.0161379	1	1
ENSG00000254726	MEX3A	37.918	-1.22681	0.498136	1	-0.757957	1	1
ENSG00000160789	LMNA	2595.04	2.54968	6.83288e-09	6.46488e-07	0.681292	1	1
ENSG00000196189	SEMA4A	59.1159	0.755628	1	1	1.36904	0.271074	1
ENSG00000160785	SLC25A44	2546.1	-0.00221458	1	1	-0.0425364	1	1
ENSG00000160783	PMF1	1075.14	-0.0304091	1	1	0.142386	1	1
ENSG00000242252	BGLAP	26.0894	-0.162276	1	1	0.162279	1	1
ENSG00000160781	PAQR6	71.1468	0.176155	1	1	0.0644457	1	1
ENSG00000198952	SMG5	6407.37	0.0306404	1	1	-0.260367	1	1
ENSG00000163472	TMEM79	436.106	-0.112935	1	1	-0.229634	1	1
ENSG00000198715	GLMP	346.161	-0.0047474	1	1	0.152047	1	1
ENSG00000163468	CCT3	20822.4	0.0669711	1	1	-0.278754	1	1
ENSG00000163467	TSACC	42.6545	-0.0306121	1	1	-0.519652	1	1
ENSG00000125462	C1orf61	64.987	2.29194	0.000301148	0.0134764	0.83291	1	1
ENSG00000116604	MEF2D	5265.78	0.0880772	1	1	0.0589721	1	1
ENSG00000187862	TTC24	176.917	-1.65859	0.0107696	0.348788	-1.64042	0.0377765	1
ENSG00000163382	NAXE	2264.18	0.0442353	1	1	-0.189419	1	1
ENSG00000160818	GPATCH4	4025.21	-0.109922	1	1	-0.426265	1	1
ENSG00000280316	AL365181.1	30.9276	-0.0699259	1	1	-0.374747	1	1
ENSG00000143320	CRABP2	28.4567	0.416546	1	1	0.304415	1	1
ENSG00000143319	ISG20L2	3618.21	0.0642742	1	1	-0.187817	1	1
ENSG00000143303	RRNAD1	549.341	0.0568225	1	1	0.205117	1	1
ENSG00000143314	MRPL24	2478.32	-0.0676258	1	1	-0.181642	1	1
ENSG00000143321	HDGF	9884.19	0.0809897	1	1	-0.201248	1	1
ENSG00000143294	PRCC	4148.9	-0.0238216	1	1	-0.211458	1	1
ENSG00000027869	SH2D2A	4956.9	1.32578	0.0682914	1	0.687558	1	1
ENSG00000198400	NTRK1	95.4386	1.42903	0.277611	1	0.983805	1	1
ENSG00000027644	INSRR	9.30391	0.80724	1	1	-0.289153	1	1
ENSG00000187800	PEAR1	12.0489	-1.54835	0.142246	1	0.176274	1	1
ENSG00000132694	ARHGEF11	785.789	-0.628948	1	1	1.02934	0.9147	1
ENSG00000117036	ETV3	2119.76	-0.0559951	1	1	0.0789788	1	1
ENSG00000160856	FCRL3	210.362	3.27846	1.23757e-11	1.63929e-09	3.21825	2.61357e-08	4.49601e-06
ENSG00000163534	FCRL1	10.6503	1.71034	0.149892	1	0.74241	1	1
ENSG00000183853	KIRREL	6.31983	-0.0518232	1	1	-1.36366	0.466725	1
ENSG00000163563	MNDA	2.81515	2.0038	0.0679562	1	1.34391	0.544636	1
ENSG00000163564	PYHIN1	1465.68	1.73256	4.92792e-05	0.00260061	1.89415	5.02053e-05	0.00437513
ENSG00000163565	IFI16	18353.7	0.615591	1	1	0.489555	1	1
ENSG00000163568	AIM2	642.136	5.08924	3.91023e-48	2.58975e-44	4.82827	2.67906e-34	3.54868e-30
ENSG00000179639	FCER1A	7.67981	2.92535	0.000387634	0.0168901	2.29649	0.0207914	0.877078
ENSG00000158716	DUSP23	528.268	0.314112	1	1	-0.0403778	1	1
ENSG00000181036	FCRL6	5.08416	1.37064	0.450131	1	0.117947	1	1
ENSG00000158714	SLAMF8	51.5937	-0.902421	1	1	-0.326655	1	1
ENSG00000188004	C1orf204	33.1791	-0.702785	1	1	-0.370389	1	1
ENSG00000243284	VSIG8	7.98854	-0.642721	1	1	0.753929	1	1
ENSG00000213085	CFAP45	34.0515	0.210925	1	1	0.310013	1	1
ENSG00000158710	TAGLN2	14004.7	0.634314	1	1	0.492289	1	1
ENSG00000143315	PIGM	929.395	-0.200451	1	1	-0.0971561	1	1
ENSG00000177807	KCNJ10	16.8969	-0.284659	1	1	-0.876059	1	1
ENSG00000162729	IGSF8	2445.36	-0.314004	1	1	0.0303824	1	1
ENSG00000143318	CASQ1	10.8872	-0.17352	1	1	-0.437378	1	1
ENSG00000162734	PEA15	2937.94	0.704702	1	1	0.140806	1	1
ENSG00000132716	DCAF8	4676.65	-0.0875798	1	1	-0.110417	1	1
ENSG00000258465	RP11-574F21.3	14.5595	0.204361	1	1	0.445002	1	1
ENSG00000162735	PEX19	2764.12	-0.0595103	1	1	-0.17668	1	1
ENSG00000122218	COPA	12776.7	0.152242	1	1	0.0594282	1	1
ENSG00000162736	NCSTN	3380.08	-0.0532287	1	1	0.0520346	1	1
ENSG00000171786	NHLH1	30.8928	0.392593	1	1	-0.23035	1	1
ENSG00000162738	VANGL2	18.6002	-0.928859	1	1	-1.02904	0.95418	1
ENSG00000162739	SLAMF6	6027.12	0.61646	1	1	0.172236	1	1
ENSG00000066294	CD84	5240.19	1.11096	0.593945	1	1.1198	0.63388	1
ENSG00000117090	SLAMF1	3509.32	0.793678	1	1	1.49393	0.0231989	0.964549
ENSG00000117091	CD48	14851.6	-0.0810853	1	1	-0.246139	1	1
ENSG00000026751	SLAMF7	3176.83	2.49859	4.44736e-05	0.00240448	-1.32341	0.440987	1
ENSG00000122224	LY9	3462.51	-0.19682	1	1	-0.849673	1	1
ENSG00000122223	CD244	232.787	-0.3952	1	1	-0.956927	1	1
ENSG00000158769	F11R	693.372	0.179199	1	1	0.594751	1	1
ENSG00000270149	RP11-544M22.13	29.532	0.0377076	1	1	-0.113996	1	1
ENSG00000215845	TSTD1	1104.09	-0.0949394	1	1	0.231226	1	1
ENSG00000158773	USF1	2825.4	-0.018318	1	1	-0.118404	1	1
ENSG00000186517	ARHGAP30	18687.7	-0.0747	1	1	0.252852	1	1
ENSG00000162755	KLHDC9	11.8827	-0.442983	1	1	0.237163	1	1
ENSG00000143256	PFDN2	2214.18	0.297621	1	1	-0.0790233	1	1
ENSG00000158793	NIT1	1520.36	-0.11397	1	1	-0.199105	1	1
ENSG00000158796	DEDD	1888.18	0.0377596	1	1	-0.159408	1	1
ENSG00000143222	UFC1	3506.56	0.179919	1	1	-0.0579698	1	1
ENSG00000143258	USP21	2107.2	-0.0525497	1	1	-0.199568	1	1
ENSG00000143224	PPOX	726.34	-0.166329	1	1	0.165933	1	1
ENSG00000158850	B4GALT3	3379.85	0.00248812	1	1	0.0171679	1	1
ENSG00000158859	ADAMTS4	99.9295	-0.656206	1	1	-0.31535	1	1
ENSG00000158864	NDUFS2	4420.9	-0.176444	1	1	-0.0725337	1	1
ENSG00000158869	FCER1G	12.8533	-0.800012	1	1	0.98331	1	1
ENSG00000158882	TOMM40L	900.074	-0.0818973	1	1	-0.0370734	1	1
ENSG00000143257	NR1I3	49.6111	-0.243596	1	1	-0.261649	1	1
ENSG00000248485	PCP4L1	23.9172	-0.411986	1	1	-0.268628	1	1
ENSG00000158887	MPZ	95.8922	-0.133003	1	1	-0.028824	1	1
ENSG00000143252	SDHC	3883.51	-0.245931	1	1	-0.18275	1	1
ENSG00000173110	HSPA6	57.533	-0.229358	1	1	0.449161	1	1
ENSG00000072694	FCGR2B	39.2525	-0.0525826	1	1	1.57348	0.293255	1
ENSG00000162746	FCRLB	10.6889	-0.200109	1	1	-0.218577	1	1
ENSG00000081721	DUSP12	1261.15	0.0139362	1	1	-0.189702	1	1
ENSG00000118217	ATF6	5005.85	-0.205459	1	1	-0.039199	1	1
ENSG00000162745	OLFML2B	6.0575	-0.0234983	1	1	0.090958	1	1
ENSG00000152332	UHMK1	15859.9	-0.116729	1	1	-0.149149	1	1
ENSG00000117143	UAP1	1483.17	0.0437196	1	1	-0.0862599	1	1
ENSG00000162733	DDR2	104.599	0.172498	1	1	-0.260408	1	1
ENSG00000132196	HSD17B7	775.801	-0.0942173	1	1	-0.176548	1	1
ENSG00000143248	RGS5	48.0922	-0.114943	1	1	-0.188349	1	1
ENSG00000143228	NUF2	74.2283	-0.124208	1	1	-0.0421746	1	1
ENSG00000185630	PBX1	29.7509	-1.18766	0.561694	1	-0.227459	1	1
ENSG00000143198	MGST3	1088.67	0.241768	1	1	0.945924	1	1
ENSG00000143149	ALDH9A1	2820.96	-0.132656	1	1	-0.147659	1	1
ENSG00000143183	TMCO1	3648.91	0.137748	1	1	-0.00732767	1	1
ENSG00000143179	UCK2	1381.84	1.79852	0.000234315	0.0107675	0.016153	1	1
ENSG00000188859	FAM78B	37.1344	1.78572	0.00569715	0.200171	0.922379	1	1
ENSG00000143157	POGK	7652.3	0.0190752	1	1	-0.0809259	1	1
ENSG00000152382	TADA1	1489.78	-0.0996546	1	1	-0.231078	1	1
ENSG00000143195	ILDR2	278.959	0.214205	1	1	-0.493578	1	1
ENSG00000143167	GPA33	696.585	-0.203142	1	1	0.730611	1	1
ENSG00000143190	POU2F1	3046.05	-0.245142	1	1	-0.129253	1	1
ENSG00000198821	CD247	14592.2	-0.3286	1	1	-0.1118	1	1
ENSG00000143162	CREG1	1071.52	-0.176962	1	1	-0.0419733	1	1
ENSG00000198771	RCSD1	6424.81	0.0290643	1	1	0.00932407	1	1
ENSG00000197965	MPZL1	905.999	-0.337884	1	1	0.149464	1	1
ENSG00000143199	ADCY10	8.81729	0.325626	1	1	-0.2608	1	1
ENSG00000143158	MPC2	910.751	0.0418494	1	1	-0.137993	1	1
ENSG00000143164	DCAF6	2006.19	0.105096	1	1	-0.147607	1	1
ENSG00000143147	GPR161	68.3948	-0.0611533	1	1	0.341194	1	1
ENSG00000143155	TIPRL	3528.71	-0.128899	1	1	-0.249164	1	1
ENSG00000213064	SFT2D2	5186.83	0.106301	1	1	0.195125	1	1
ENSG00000143178	TBX19	164.809	0.231852	1	1	0.26998	1	1
ENSG00000143185	XCL2	40.2501	0.752078	1	1	1.90342	0.113578	1
ENSG00000143184	XCL1	112.823	1.59639	0.181466	1	3.15467	8.17627e-06	0.000887728
ENSG00000143153	ATP1B1	99.6492	1.06475	0.781065	1	-0.0438768	1	1
ENSG00000143156	NME7	424.489	0.210532	1	1	-0.222987	1	1
ENSG00000117475	BLZF1	1091.35	-0.0612516	1	1	0.160299	1	1
ENSG00000117477	CCDC181	21.9131	-0.206016	1	1	-0.135401	1	1
ENSG00000117479	SLC19A2	574.914	-0.444012	1	1	-0.656505	1	1
ENSG00000198734	F5	5103.08	1.20972	0.442323	1	0.413763	1	1
ENSG00000174175	SELP	88.0646	-0.135	1	1	0.255804	1	1
ENSG00000000460	C1orf112	449.075	-0.0921389	1	1	-0.309686	1	1
ENSG00000188404	SELL	27065	-0.389694	1	1	0.138873	1	1
ENSG00000171806	METTL18	729.487	-0.0243764	1	1	-0.157598	1	1
ENSG00000000457	SCYL3	1979.85	0.048697	1	1	0.213299	1	1
ENSG00000075945	KIFAP3	2069.54	-0.167583	1	1	0.453609	1	1
ENSG00000120370	GORAB	882.637	0.0152245	1	1	0.0329502	1	1
ENSG00000076258	FMO4	134.418	-0.448045	1	1	-0.299134	1	1
ENSG00000117523	PRRC2C	47132.4	-0.0540409	1	1	-0.0946763	1	1
ENSG00000117533	VAMP4	1924.73	-0.127727	1	1	0.150541	1	1
ENSG00000010165	METTL13	3225.69	-0.0106491	1	1	-0.217963	1	1
ENSG00000197959	DNM3	86.614	-0.301474	1	1	0.543789	1	1
ENSG00000135845	PIGC	1391.15	-0.0202142	1	1	0.187924	1	1
ENSG00000180999	C1orf105	5.63243	-0.061851	1	1	0.078953	1	1
ENSG00000094975	SUCO	3015.96	-0.136652	1	1	-0.10699	1	1
ENSG00000117560	FASLG	406.818	2.46081	0.000696834	0.0295842	0.76179	1	1
ENSG00000117586	TNFSF4	172.289	0.1476	1	1	0.66064	1	1
ENSG00000117592	PRDX6	4318.84	-0.15145	1	1	-0.27298	1	1
ENSG00000076321	KLHL20	1245.06	0.0330736	1	1	-0.0170109	1	1
ENSG00000120334	CENPL	461.17	0.0638849	1	1	-0.179297	1	1
ENSG00000117593	DARS2	2070.82	-0.0705524	1	1	-0.353576	1	1
ENSG00000185278	ZBTB37	3802.84	-0.295414	1	1	-0.20749	1	1
ENSG00000135870	RC3H1	5282.59	-0.188877	1	1	-0.129633	1	1
ENSG00000152061	RABGAP1L	4902.54	0.754169	1	1	0.575	1	1
ENSG00000116161	CACYBP	6997.03	0.106805	1	1	-0.151409	1	1
ENSG00000120333	MRPS14	1286.36	-0.221679	1	1	-0.133523	1	1
ENSG00000235750	KIAA0040	5105.38	0.391051	1	1	1.30798	0.0484616	1
ENSG00000143207	RFWD2	2541.17	-0.0522224	1	1	-0.0344722	1	1
ENSG00000116191	RALGPS2	934.946	-0.626017	1	1	-0.245205	1	1
ENSG00000116199	FAM20B	4479.78	0.0655057	1	1	-0.0341936	1	1
ENSG00000186283	TOR3A	1266.38	0.395604	1	1	0.575854	1	1
ENSG00000143322	ABL2	2569.91	-0.225537	1	1	-0.107993	1	1
ENSG00000057252	SOAT1	5241.31	-0.0151978	1	1	-0.0366399	1	1
ENSG00000143340	FAM163A	7.48746	0.685819	1	1	-0.215439	1	1
ENSG00000169905	TOR1AIP2	3870.99	-0.128585	1	1	-0.245611	1	1
ENSG00000143337	TOR1AIP1	5257.09	-0.0549421	1	1	0.0440311	1	1
ENSG00000135837	CEP350	9120.76	0.0244357	1	1	0.0535354	1	1
ENSG00000116260	QSOX1	1786.43	0.130408	1	1	0.115037	1	1
ENSG00000121454	LHX4	368.65	-0.176487	1	1	-0.344507	1	1
ENSG00000230124	ACBD6	2540.21	-0.144466	1	1	-0.210906	1	1
ENSG00000143324	XPR1	2476.57	0.143901	1	1	-0.0787497	1	1
ENSG00000135835	KIAA1614	131.162	0.340578	1	1	0.173362	1	1
ENSG00000135823	STX6	2414.56	0.00235956	1	1	-0.192332	1	1
ENSG00000153029	MR1	2061.5	0.135408	1	1	0.451752	1	1
ENSG00000162783	IER5	5146.27	0.728206	1	1	0.459697	1	1
ENSG00000135821	GLUL	3329.78	0.188651	1	1	-0.253483	1	1
ENSG00000135828	RNASEL	995.795	-0.145677	1	1	0.297086	1	1
ENSG00000143333	RGS16	2459.19	0.904678	1	1	-0.642657	1	1
ENSG00000135838	NPL	386.678	-0.162973	1	1	-0.493183	1	1
ENSG00000135829	DHX9	28167.4	-0.042205	1	1	-0.252117	1	1
ENSG00000116698	SMG7	7392.03	-0.0707057	1	1	-0.166598	1	1
ENSG00000116701	NCF2	455.588	0.316922	1	1	0.752531	1	1
ENSG00000162704	ARPC5	10299.2	-0.163441	1	1	0.106289	1	1
ENSG00000143344	RGL1	269.765	-0.218861	1	1	0.106913	1	1
ENSG00000198756	COLGALT2	89.1667	2.56023	3.59816e-05	0.00199419	0.67034	1	1
ENSG00000198860	TSEN15	3989.64	0.0235696	1	1	-0.416207	1	1
ENSG00000116667	C1orf21	50.5634	0.804917	1	1	1.23667	0.613458	1
ENSG00000116406	EDEM3	3451.15	0.113282	1	1	-0.149044	1	1
ENSG00000135842	FAM129A	9186.71	3.9867	1.61186e-15	3.13981e-13	0.216347	1	1
ENSG00000121481	RNF2	1677.22	-0.150369	1	1	-0.342006	1	1
ENSG00000121486	TRMT1L	1714.86	-0.204587	1	1	-0.114604	1	1
ENSG00000116668	SWT1	790.086	0.0845981	1	1	0.52492	1	1
ENSG00000116679	IVNS1ABP	7461.58	0.0338423	1	1	0.445505	1	1
ENSG00000143341	HMCN1	4.68621	0.624955	1	1	0.447101	1	1
ENSG00000116690	PRG4	169.941	0.775472	1	1	0.766646	1	1
ENSG00000047410	TPR	20377.3	0.110573	1	1	0.0852227	1	1
ENSG00000157181	C1orf27	1450.64	-0.156883	1	1	-0.23232	1	1
ENSG00000262180	OCLM	62.7314	-0.338911	1	1	-0.400004	1	1
ENSG00000150681	RGS18	13.2567	4.1695	2.2369e-13	3.61342e-11	2.80596	0.000475662	0.0319876
ENSG00000090104	RGS1	11358.3	1.92537	0.00664619	0.228664	1.57088	0.151074	1
ENSG00000127074	RGS13	22.5469	1.18457	0.653963	1	2.0675	0.00780383	0.38958
ENSG00000116741	RGS2	448.017	2.48241	9.79505e-10	1.03796e-07	2.24724	2.41845e-05	0.0022882
ENSG00000116750	UCHL5	2682.66	-0.0536029	1	1	-0.410027	1	1
ENSG00000116747	TROVE2	3436.96	0.101171	1	1	-0.166868	1	1
ENSG00000023572	GLRX2	279.125	-0.0350123	1	1	-0.134294	1	1
ENSG00000134371	CDC73	4079.74	0.186737	1	1	-0.00330525	1	1
ENSG00000162630	B3GALT2	425.662	3.8262	4.57805e-23	1.7326e-20	2.22247	0.000389455	0.0268683
ENSG00000000971	CFH	107.977	4.8127	7.21952e-17	1.64879e-14	3.12309	4.3298e-05	0.00379818
ENSG00000066279	ASPM	16.423	1.35856	0.225006	1	0.482121	1	1
ENSG00000177888	ZBTB41	1025.17	-0.158507	1	1	-0.232508	1	1
ENSG00000134376	CRB1	6.47087	-0.224856	1	1	0.491112	1	1
ENSG00000213047	DENND1B	1285.85	0.2009	1	1	0.365982	1	1
ENSG00000203724	C1orf53	9.51538	-0.656475	1	1	-0.42326	1	1
ENSG00000151414	NEK7	4177.75	0.195515	1	1	0.187202	1	1
ENSG00000081237	PTPRC	62079.1	0.204946	1	1	-0.311789	1	1
ENSG00000162702	ZNF281	3330.37	-0.121145	1	1	0.0106172	1	1
ENSG00000118197	DDX59	1667.58	0.105738	1	1	0.180355	1	1
ENSG00000118200	CAMSAP2	999.482	-0.653396	1	1	-0.0801913	1	1
ENSG00000170128	GPR25	75.1233	4.12454	5.58191e-17	1.29716e-14	3.68123	1.30196e-08	2.49939e-06
ENSG00000116852	KIF21B	10664.1	0.0593868	1	1	-0.0810975	1	1
ENSG00000232237	ASCL5	17.1679	0.0443289	1	1	-0.175847	1	1
ENSG00000116857	TMEM9	735.735	-0.183915	1	1	-0.117601	1	1
ENSG00000174307	PHLDA3	22.0588	1.13267	0.727055	1	1.00489	0.991161	1
ENSG00000159176	CSRP1	1946.33	0.396414	1	1	0.131968	1	1
ENSG00000134369	NAV1	386.445	0.24405	1	1	-0.221354	1	1
ENSG00000198700	IPO9	5552.84	-0.0257657	1	1	-0.136707	1	1
ENSG00000198892	SHISA4	12.7662	0.678087	1	1	0.167485	1	1
ENSG00000134375	TIMM17A	2814.67	0.0915327	1	1	-0.288219	1	1
ENSG00000176393	RNPEP	1593.77	0.0866831	1	1	0.165323	1	1
ENSG00000163435	ELF3	24.0042	0.181812	1	1	-0.159921	1	1
ENSG00000170075	GPR37L1	83.6417	0.205524	1	1	0.43359	1	1
ENSG00000143862	ARL8A	2108.9	0.244729	1	1	0.383134	1	1
ENSG00000143851	PTPN7	9352.01	0.287653	1	1	0.0100567	1	1
ENSG00000133067	LGR6	7.30733	1.13507	0.805701	1	0.297433	1	1
ENSG00000077152	UBE2T	291.219	-0.0667038	1	1	-0.387252	1	1
ENSG00000077157	PPP1R12B	1569.92	-0.0507293	1	1	-0.0398979	1	1
ENSG00000143858	SYT2	34.4218	0.0838133	1	1	-0.266294	1	1
ENSG00000117139	KDM5B	2867.44	-0.0420478	1	1	0.0344122	1	1
ENSG00000183155	RABIF	1080.24	0.0120056	1	1	0.385443	1	1
ENSG00000117153	KLHL12	2415.97	0.0546918	1	1	-0.182216	1	1
ENSG00000159346	ADIPOR1	4497.15	0.129579	1	1	-0.0632153	1	1
ENSG00000159348	CYB5R1	1263.01	-0.0504193	1	1	-0.0492755	1	1
ENSG00000163444	TMEM183A	3185.19	-0.0508262	1	1	-0.239627	1	1
ENSG00000143847	PPFIA4	61.0092	-0.58387	1	1	0.0782495	1	1
ENSG00000133063	CHIT1	11.3597	-0.645534	1	1	0.502788	1	1
ENSG00000159388	BTG2	13430.1	0.0125268	1	1	0.0712374	1	1
ENSG00000122176	FMOD	16.0086	0.210023	1	1	-0.683951	1	1
ENSG00000058668	ATP2B4	6158.22	0.562215	1	1	2.02737	6.75507e-06	0.000751913
ENSG00000122188	LAX1	2609.68	0.457663	1	1	-0.160512	1	1
ENSG00000058673	ZC3H11A	14499.9	-0.137876	1	1	-0.19398	1	1
ENSG00000257315	ZBED6	1019.91	-0.351529	1	1	-0.219079	1	1
ENSG00000182004	SNRPE	3481.42	-0.0606869	1	1	-0.271836	1	1
ENSG00000143842	SOX13	30.0727	3.93399	4.7697e-11	6.07495e-09	2.40793	0.00764756	0.38371
ENSG00000143845	ETNK2	153.032	-0.0234791	1	1	0.159061	1	1
ENSG00000143850	PLEKHA6	49.3857	-0.481105	1	1	-0.669637	1	1
ENSG00000158615	PPP1R15B	10008.2	0.0176664	1	1	-0.257158	1	1
ENSG00000133056	PIK3C2B	2447.11	-0.0884807	1	1	0.0441412	1	1
ENSG00000198625	MDM4	8526	-0.231023	1	1	-0.178788	1	1
ENSG00000170382	LRRN2	642.488	-0.347524	1	1	0.33031	1	1
ENSG00000184144	CNTN2	11.3473	0.133464	1	1	-0.224716	1	1
ENSG00000174529	TMEM81	142.859	-0.0365885	1	1	-0.0917717	1	1
ENSG00000117222	RBBP5	3725.53	-0.103888	1	1	-0.17317	1	1
ENSG00000133059	DSTYK	2494.17	-0.143483	1	1	-0.0308749	1	1
ENSG00000133069	TMCC2	175.521	-0.653645	1	1	-0.569068	1	1
ENSG00000163545	NUAK2	864.034	-0.68759	1	1	0.39547	1	1
ENSG00000117266	CDK18	166.607	-1.21917	0.173492	1	-0.573876	1	1
ENSG00000174514	MFSD4A	196.734	-0.575045	1	1	-0.387716	1	1
ENSG00000158711	ELK4	14854.3	-0.202052	1	1	-0.222339	1	1
ENSG00000158715	SLC45A3	37.6818	0.186854	1	1	0.613101	1	1
ENSG00000069275	NUCKS1	13229.3	-0.245677	1	1	-0.524544	1	1
ENSG00000117280	RAB29	5108.16	0.167234	1	1	0.0554791	1	1
ENSG00000133065	SLC41A1	2843.72	-0.070174	1	1	-0.187491	1	1
ENSG00000162877	PM20D1	45.4549	-0.403215	1	1	-0.151552	1	1
ENSG00000263961	C1orf186	23.917	3.87866	1.44478e-08	1.31983e-06	0.0518507	1	1
ENSG00000266028	SRGAP2	757.192	0.613036	1	1	1.49631	0.00482262	0.257583
ENSG00000263528	IKBKE	3306.16	0.0653472	1	1	0.481393	1	1
ENSG00000266094	RASSF5	19425.8	-0.279527	1	1	0.0874922	1	1
ENSG00000143486	EIF2D	2741.6	-0.306977	1	1	-0.177482	1	1
ENSG00000143479	DYRK3	187.129	1.06097	0.720847	1	-0.0370587	1	1
ENSG00000162889	MAPKAPK2	6344.15	0.346066	1	1	0.230131	1	1
ENSG00000136634	IL10	59.5958	0.0697982	1	1	2.57861	0.00258733	0.144606
ENSG00000162892	IL24	1487.37	-0.620786	1	1	0.265074	1	1
ENSG00000162894	FCMR	8638.28	-0.554046	1	1	0.607697	1	1
ENSG00000123836	PFKFB2	476.582	-0.992686	1	1	-1.01498	0.92012	1
ENSG00000180667	YOD1	1014.88	-0.282017	1	1	-0.50372	1	1
ENSG00000123843	C4BPB	104.05	-1.19951	0.553714	1	-0.690633	1	1
ENSG00000196352	CD55	4994.67	-0.403663	1	1	-0.231049	1	1
ENSG00000117322	CR2	185.221	-0.784919	1	1	-1.3599	0.32464	1
ENSG00000203710	CR1	201.215	0.0659966	1	1	0.857387	1	1
ENSG00000117335	CD46	10759.5	-0.0836935	1	1	0.18727	1	1
ENSG00000076356	PLXNA2	68.8828	1.38811	0.146515	1	1.56118	0.107312	1
ENSG00000196878	LAMB3	20.5418	-0.313887	1	1	-0.297377	1	1
ENSG00000123689	G0S2	38.6806	0.253988	1	1	0.179048	1	1
ENSG00000117594	HSD11B1	8.57599	0.420212	1	1	0.281512	1	1
ENSG00000009790	TRAF3IP3	9938.97	-0.351929	1	1	-0.0901483	1	1
ENSG00000162757	C1orf74	360.875	-0.437048	1	1	-0.283209	1	1
ENSG00000117595	IRF6	65.6444	-0.551749	1	1	-0.0339504	1	1
ENSG00000117597	DIEXF	4318.88	-0.0762541	1	1	-0.128906	1	1
ENSG00000117625	RCOR3	2532.54	-0.172037	1	1	-0.0874077	1	1
ENSG00000082512	TRAF5	3640.33	0.267709	1	1	0.627797	1	1
ENSG00000170385	SLC30A1	1093.76	-0.0878222	1	1	-0.254246	1	1
ENSG00000123684	LPGAT1	3056.71	0.827148	1	1	0.420916	1	1
ENSG00000143493	INTS7	1227.55	0.114332	1	1	-0.0265132	1	1
ENSG00000143476	DTL	81.449	0.495308	1	1	-0.227202	1	1
ENSG00000066027	PPP2R5A	4486.31	0.126404	1	1	0.0218773	1	1
ENSG00000065600	TMEM206	875.955	-0.167593	1	1	-0.13423	1	1
ENSG00000117691	NENF	902.378	0.109664	1	1	0.244324	1	1
ENSG00000162772	ATF3	648.102	1.0683	0.827268	1	0.288946	1	1
ENSG00000123685	BATF3	1015.78	0.582371	1	1	0.261353	1	1
ENSG00000117697	NSL1	1680.44	-0.0819407	1	1	-0.280639	1	1
ENSG00000203705	TATDN3	607.855	0.0795856	1	1	-0.295885	1	1
ENSG00000162769	FLVCR1	980.09	0.110367	1	1	-0.20695	1	1
ENSG00000143494	VASH2	32.7087	-0.419333	1	1	-0.101959	1	1
ENSG00000174606	ANGEL2	2839.27	-0.217142	1	1	-0.19184	1	1
ENSG00000136643	RPS6KC1	1337.32	0.187792	1	1	0.0928463	1	1
ENSG00000143499	SMYD2	1561.94	-0.110908	1	1	0.431413	1	1
ENSG00000152104	PTPN14	34.9623	0.308333	1	1	0.919451	1	1
ENSG00000117724	CENPF	355.589	-0.796548	1	1	-0.297434	1	1
ENSG00000136636	KCTD3	174.763	-0.909643	1	1	-0.707443	1	1
ENSG00000092978	GPATCH2	718.798	0.011127	1	1	-0.24952	1	1
ENSG00000067533	RRP15	3195.48	-0.456102	1	1	-0.416409	1	1
ENSG00000143353	LYPLAL1	498.998	-0.229606	1	1	-0.199862	1	1
ENSG00000136628	EPRS	18600.6	0.145748	1	1	-0.162472	1	1
ENSG00000162813	BPNT1	1433.58	-0.0131247	1	1	-0.162592	1	1
ENSG00000067704	IARS2	6809.59	-0.00331104	1	1	-0.0706777	1	1
ENSG00000118873	RAB3GAP2	4209.83	-0.0584385	1	1	-0.0241288	1	1
ENSG00000162817	C1orf115	123.82	-0.422463	1	1	0.00081027	1	1
ENSG00000143507	DUSP10	1683.72	1.40303	0.096144	1	0.845713	1	1
ENSG00000143512	HHIPL2	25.7159	0.104594	1	1	-0.586998	1	1
ENSG00000143498	TAF1A	775.7	-0.17489	1	1	-0.373531	1	1
ENSG00000154305	MIA3	6767.94	-0.0937717	1	1	-0.136769	1	1
ENSG00000186063	AIDA	2382.51	-0.0444107	1	1	0.461822	1	1
ENSG00000162819	BROX	2312.37	0.19198	1	1	0.0625146	1	1
ENSG00000154309	DISP1	209.882	-0.126328	1	1	-0.187354	1	1
ENSG00000187554	TLR5	273.336	0.550099	1	1	0.832879	1	1
ENSG00000143502	SUSD4	179.978	0.157873	1	1	-0.134145	1	1
ENSG00000162909	CAPN2	5596	0.905914	1	1	1.5164	0.00440952	0.238206
ENSG00000143514	TP53BP2	5233.14	0.0183256	1	1	0.183856	1	1
ENSG00000143756	FBXO28	2626.71	-0.0795749	1	1	-0.128224	1	1
ENSG00000143753	DEGS1	2740.02	0.467864	1	1	1.08663	0.512709	1
ENSG00000143748	NVL	1682.18	-0.0552834	1	1	-0.185664	1	1
ENSG00000143771	CNIH4	1223.84	0.19339	1	1	0.28828	1	1
ENSG00000162923	WDR26	8899.07	0.119375	1	1	0.0486742	1	1
ENSG00000143786	CNIH3	265.607	0.0359023	1	1	0.307059	1	1
ENSG00000185842	DNAH14	34.6844	0.448481	1	1	0.0594377	1	1
ENSG00000143815	LBR	7853.41	-0.104573	1	1	0.00972774	1	1
ENSG00000154380	ENAH	26.8523	-0.691209	1	1	-0.407212	1	1
ENSG00000143742	SRP9	5439.12	-0.28619	1	1	-0.455383	1	1
ENSG00000143819	EPHX1	723.102	-0.359411	1	1	0.617491	1	1
ENSG00000196187	TMEM63A	7443.21	-0.380216	1	1	0.914312	1	1
ENSG00000143811	PYCR2	4442.46	-0.375959	1	1	-0.202973	1	1
ENSG00000143751	SDE2	2008.14	0.122921	1	1	-0.185445	1	1
ENSG00000163041	H3F3A	2282.69	-0.051607	1	1	0.00811228	1	1
ENSG00000182827	ACBD3	2243.08	0.074426	1	1	-0.201462	1	1
ENSG00000183814	LIN9	410.612	-0.116077	1	1	-0.370111	1	1
ENSG00000143799	PARP1	13948.8	0.260815	1	1	-0.0101132	1	1
ENSG00000203685	STUM	13.2592	0.623148	1	1	0.0599693	1	1
ENSG00000143772	ITPKB	10789.3	-0.16599	1	1	-0.150984	1	1
ENSG00000143801	PSEN2	539.285	1.49976	0.0192561	0.585014	1.09256	0.660794	1
ENSG00000163050	COQ8A	2814.76	-0.277285	1	1	0.39592	1	1
ENSG00000143776	CDC42BPA	73.826	-0.105875	1	1	-0.420353	1	1
ENSG00000181450	ZNF678	702.628	-0.132187	1	1	-0.222385	1	1
ENSG00000143740	SNAP47	1228.03	0.0364631	1	1	-0.0733328	1	1
ENSG00000081692	JMJD4	587.039	-0.249068	1	1	-0.340901	1	1
ENSG00000143761	ARF1	16163.5	0.178356	1	1	0.0330703	1	1
ENSG00000143793	C1orf35	982.369	-0.143331	1	1	-0.191146	1	1
ENSG00000162910	MRPL55	847.585	-0.116211	1	1	-0.202367	1	1
ENSG00000143774	GUK1	5679.45	0.135171	1	1	0.226865	1	1
ENSG00000198835	GJC2	21.5747	-0.330675	1	1	0.125911	1	1
ENSG00000181873	IBA57	1106.66	-0.108979	1	1	-0.131031	1	1
ENSG00000162913	C1orf145	57.7976	-0.222197	1	1	-0.25267	1	1
ENSG00000154358	OBSCN	5320.71	-0.552659	1	1	0.0491231	1	1
ENSG00000154370	TRIM11	1866.51	0.221451	1	1	0.138937	1	1
ENSG00000162931	TRIM17	152.273	-0.321375	1	1	0.0631388	1	1
ENSG00000181218	HIST3H2A	135.362	0.357348	1	1	0.309794	1	1
ENSG00000196890	HIST3H2BB	10.235	0.248603	1	1	0.141897	1	1
ENSG00000168159	RNF187	4052.75	-0.0111349	1	1	-0.0282614	1	1
ENSG00000116574	RHOU	385.506	0.996453	1	1	0.631659	1	1
ENSG00000168118	RAB4A	954.6	0.144996	1	1	-0.0941299	1	1
ENSG00000154429	CCSAP	1144.9	0.157889	1	1	0.418783	1	1
ENSG00000069248	NUP133	4317.36	-0.126868	1	1	-0.177239	1	1
ENSG00000135776	ABCB10	1447.07	0.139906	1	1	0.154987	1	1
ENSG00000135801	TAF5L	1825.17	0.113736	1	1	0.047239	1	1
ENSG00000135763	URB2	3605.65	-0.171416	1	1	-0.253039	1	1
ENSG00000143641	GALNT2	2271.34	-0.019546	1	1	-0.159803	1	1
ENSG00000135775	COG2	3485.5	-0.125049	1	1	-0.247259	1	1
ENSG00000119280	C1orf198	663.668	-0.179206	1	1	0.0383145	1	1
ENSG00000143643	TTC13	1569.63	-0.23569	1	1	0.171541	1	1
ENSG00000173409	ARV1	653.806	-0.0279067	1	1	-0.117707	1	1
ENSG00000182118	FAM89A	588.756	-0.189239	1	1	0.00914836	1	1
ENSG00000143633	C1orf131	1053.8	-0.0716788	1	1	-0.362543	1	1
ENSG00000116906	GNPAT	3437.01	-0.0575284	1	1	-0.103913	1	1
ENSG00000116903	EXOC8	1918.56	0.0382052	1	1	-0.120441	1	1
ENSG00000010072	SPRTN	848.405	-0.113115	1	1	-0.1883	1	1
ENSG00000135766	EGLN1	2564.43	-0.0775638	1	1	0.0587775	1	1
ENSG00000116918	TSNAX	1980.2	-0.160039	1	1	-0.35819	1	1
ENSG00000162946	DISC1	290.599	-0.231671	1	1	0.508417	1	1
ENSG00000116991	SIPA1L2	217.584	1.79188	0.0208686	0.621182	1.75472	0.0528615	1
ENSG00000212916	MAP10	197.798	-0.468715	1	1	0.054342	1	1
ENSG00000135778	NTPCR	1122.62	-0.0313117	1	1	0.276554	1	1
ENSG00000135749	PCNX2	3356.67	0.630955	1	1	0.658632	1	1
ENSG00000143674	RP5-862P8.2	216.724	0.647521	1	1	1.58874	0.0178717	0.776159
ENSG00000135750	KCNK1	11.4394	2.17933	0.0139821	0.442022	4.19128	9.22165e-12	2.8407e-09
ENSG00000183780	SLC35F3	245.825	0.00902823	1	1	1.69051	0.125659	1
ENSG00000168275	COA6	945.093	0.0142956	1	1	-0.0720785	1	1
ENSG00000059588	TARBP1	4025.87	-0.708904	1	1	-0.308762	1	1
ENSG00000168264	IRF2BP2	7826.41	-0.03631	1	1	0.16871	1	1
ENSG00000173726	TOMM20	7534.65	-0.13105	1	1	-0.231551	1	1
ENSG00000188739	RBM34	159.407	-0.0535158	1	1	-0.315894	1	1
ENSG00000054267	ARID4B	10236.7	0.026557	1	1	0.200268	1	1
ENSG00000152904	GGPS1	2034.09	0.0188055	1	1	-0.107342	1	1
ENSG00000168243	GNG4	173.365	1.83666	0.0545823	1	-0.125742	1	1
ENSG00000143669	LYST	11542.9	0.301616	1	1	0.0381427	1	1
ENSG00000116962	NID1	24.4702	3.3093	5.7183e-08	4.85542e-06	1.2953	0.473585	1
ENSG00000077585	GPR137B	373.997	0.883696	1	1	0.913451	1	1
ENSG00000086619	ERO1B	828.647	-0.183684	1	1	0.107264	1	1
ENSG00000186197	EDARADD	101.921	4.61122	2.68232e-26	1.87e-23	3.99133	7.16676e-14	3.16436e-11
ENSG00000116977	LGALS8	5676.22	0.4547	1	1	0.183462	1	1
ENSG00000119285	HEATR1	9531.38	-0.128175	1	1	-0.36859	1	1
ENSG00000116984	MTR	6037.33	-0.174916	1	1	-0.0671355	1	1
ENSG00000180875	GREM2	25.7947	2.89209	4.48888e-05	0.00241706	2.41415	0.00814769	0.39972
ENSG00000091483	FH	2346.65	-0.0809505	1	1	-0.301834	1	1
ENSG00000117009	KMO	9.08229	-0.221172	1	1	-0.0833217	1	1
ENSG00000054277	OPN3	302.018	-0.873559	1	1	-0.372452	1	1
ENSG00000203668	CHML	2646.94	-0.816687	1	1	-0.625177	1	1
ENSG00000162843	WDR64	12.3189	-1.13992	0.701975	1	1.01506	0.971495	1
ENSG00000174371	EXO1	26.0546	-0.0947307	1	1	-0.283613	1	1
ENSG00000054282	SDCCAG8	44.142	-0.201088	1	1	0.350454	1	1
ENSG00000117020	AKT3	62.537	0.378717	1	1	0.462827	1	1
ENSG00000179456	ZBTB18	3568.38	-0.505911	1	1	-0.230484	1	1
ENSG00000173728	C1orf100	23.9797	0.514773	1	1	0.0544454	1	1
ENSG00000035687	ADSS	5182.88	0.135296	1	1	-0.146295	1	1
ENSG00000179397	C1orf101	33.9106	-0.299565	1	1	-0.346052	1	1
ENSG00000121644	DESI2	2983.57	0.0968635	1	1	-0.266173	1	1
ENSG00000203667	COX20	392.965	-0.329747	1	1	-0.00542159	1	1
ENSG00000153187	HNRNPU	45511.7	-0.16467	1	1	-0.187886	1	1
ENSG00000203666	EFCAB2	94.5504	0.100157	1	1	-0.141135	1	1
ENSG00000185420	SMYD3	477.296	-0.0385308	1	1	0.137995	1	1
ENSG00000162851	TFB2M	1255.55	-0.0651036	1	1	-0.064721	1	1
ENSG00000162852	CNST	4015.21	-0.102416	1	1	-0.0428297	1	1
ENSG00000143653	SCCPDH	700.083	-0.385405	1	1	-0.123805	1	1
ENSG00000153207	AHCTF1	6551.85	-0.112022	1	1	-0.133185	1	1
ENSG00000277462	ZNF670	171.54	-0.131406	1	1	-0.145145	1	1
ENSG00000188295	ZNF669	668.859	-0.00805514	1	1	-0.0571129	1	1
ENSG00000196418	ZNF124	453.529	-0.290167	1	1	-0.405688	1	1
ENSG00000162714	ZNF496	1653.72	-0.810435	1	1	-0.137021	1	1
ENSG00000162711	NLRP3	315.217	1.3809	0.066156	1	1.14551	0.572908	1
ENSG00000169224	GCSAML	19.749	1.65966	0.150649	1	1.52987	0.280425	1
ENSG00000162722	TRIM58	7.80827	0.0921312	1	1	-0.286483	1	1
ENSG00000175137	SH3BP5L	2274.47	-0.269779	1	1	-0.00527187	1	1
ENSG00000171161	ZNF672	2049.96	0.044566	1	1	-0.0105515	1	1
ENSG00000171163	ZNF692	1610.2	-0.252794	1	1	-0.439319	1	1
ENSG00000185220	PGBD2	591.888	-0.0480913	1	1	0.0565125	1	1
ENSG00000184731	FAM110C	37.0283	1.89893	0.115744	1	1.06624	0.907838	1
ENSG00000035115	SH3YL1	2111.05	-0.33491	1	1	-0.244939	1	1
ENSG00000143727	ACP1	4549.88	-0.12108	1	1	-0.3344	1	1
ENSG00000151353	TMEM18	1321.4	-0.203342	1	1	-0.122331	1	1
ENSG00000172554	SNTG2	19.3676	-0.967955	1	1	0.0747968	1	1
ENSG00000130508	PXDN	60.8993	-1.77534	0.0163521	0.51085	-1.56375	0.149586	1
ENSG00000186487	MYT1L	17.8008	-2.54336	8.22289e-06	0.000492853	-1.63159	0.172568	1
ENSG00000032389	TSSC1	1496.77	0.0368123	1	1	0.0316396	1	1
ENSG00000171853	TRAPPC12	1343.61	-0.0643957	1	1	0.0253115	1	1
ENSG00000182551	ADI1	726.377	-0.214909	1	1	-0.39013	1	1
ENSG00000171865	RNASEH1	1477.31	-0.0150176	1	1	-0.0894372	1	1
ENSG00000171863	RPS7	48182.4	0.199979	1	1	-0.0370832	1	1
ENSG00000134326	CMPK2	2879.91	-0.405623	1	1	0.542454	1	1
ENSG00000134321	RSAD2	5442.69	-0.54473	1	1	0.792432	1	1
ENSG00000151692	RNF144A	12375.4	-0.510973	1	1	0.208841	1	1
ENSG00000115738	ID2	5946.09	0.374669	1	1	0.00451646	1	1
ENSG00000134313	KIDINS220	6048.52	-0.0652586	1	1	0.0307786	1	1
ENSG00000143797	MBOAT2	175.281	-0.430328	1	1	0.451621	1	1
ENSG00000151693	ASAP2	6.36218	-0.270295	1	1	0.00832236	1	1
ENSG00000119185	ITGB1BP1	2074.95	0.158202	1	1	0.331556	1	1
ENSG00000119203	CPSF3	2834.2	-0.0469181	1	1	-0.133652	1	1
ENSG00000134330	IAH1	1808.89	0.204113	1	1	0.195526	1	1
ENSG00000151694	ADAM17	2163.6	0.148567	1	1	0.23742	1	1
ENSG00000134308	YWHAQ	13950.9	0.322944	1	1	0.0852947	1	1
ENSG00000115750	TAF1B	1128.02	0.0724615	1	1	-0.19135	1	1
ENSG00000134317	GRHL1	33.2049	0.243178	1	1	0.0967696	1	1
ENSG00000172059	KLF11	523.648	0.614438	1	1	0.851187	1	1
ENSG00000171848	RRM2	15.0522	-1.11141	0.795985	1	-0.23505	1	1
ENSG00000115756	HPCAL1	2644.57	-0.211574	1	1	0.0609839	1	1
ENSG00000115758	ODC1	14847	0.575329	1	1	-0.570702	1	1
ENSG00000115761	NOL10	2899.22	0.00568212	1	1	-0.337478	1	1
ENSG00000143882	ATP6V1C2	138.132	0.0770519	1	1	-0.0589503	1	1
ENSG00000143870	PDIA6	7558.76	0.350881	1	1	0.211472	1	1
ENSG00000150873	C2orf50	20.1346	-0.373604	1	1	-0.384425	1	1
ENSG00000162976	PQLC3	1088.51	0.551266	1	1	0.669969	1	1
ENSG00000134318	ROCK2	2962.56	0.0371014	1	1	0.156226	1	1
ENSG00000169016	E2F6	1068.78	-0.104847	1	1	-0.229172	1	1
ENSG00000196208	GREB1	10.1243	0.0643206	1	1	-0.324459	1	1
ENSG00000134324	LPIN1	4807.31	0.0750525	1	1	0.393765	1	1
ENSG00000071575	TRIB2	3042.35	0.0175219	1	1	1.40388	0.0981472	1
ENSG00000151779	NBAS	3844.29	-0.0608512	1	1	-0.00582482	1	1
ENSG00000079785	DDX1	6992.36	-0.0706303	1	1	-0.270529	1	1
ENSG00000197872	FAM49A	13.2098	-1.4413	0.332935	1	0.211527	1	1
ENSG00000163029	SMC6	2619.47	0.126173	1	1	0.029268	1	1
ENSG00000178295	GEN1	830.103	-0.128835	1	1	-0.0121813	1	1
ENSG00000240857	RDH14	1090.99	-0.163441	1	1	-0.0448901	1	1
ENSG00000185013	NT5C1B	36.7008	-0.108166	1	1	0.646581	1	1
ENSG00000183891	TTC32	720.301	-0.256123	1	1	0.0396566	1	1
ENSG00000118965	WDR35	1045.7	-0.106805	1	1	-0.0439871	1	1
ENSG00000068697	LAPTM4A	2292.62	0.0426017	1	1	0.0884717	1	1
ENSG00000055917	PUM2	15147.9	-0.0691617	1	1	-0.11353	1	1
ENSG00000143878	RHOB	929.357	1.85938	4.55479e-05	0.00243277	0.909407	1	1
ENSG00000118960	HS1BP3	589.555	0.259783	1	1	0.575646	1	1
ENSG00000143869	GDF7	131.801	2.45141	1.2725e-08	1.17053e-06	1.50121	0.107181	1
ENSG00000118961	LDAH	1053.82	0.322377	1	1	-0.0540304	1	1
ENSG00000119771	KLHL29	512.829	-0.401798	1	1	-0.679546	1	1
ENSG00000119778	ATAD2B	2113.05	-0.0864382	1	1	-0.121475	1	1
ENSG00000173960	UBXN2A	1651.97	0.193566	1	1	0.519989	1	1
ENSG00000205639	MFSD2B	31.0231	0.165765	1	1	-0.165737	1	1
ENSG00000163026	WDCP	1006.16	-0.0963268	1	1	-0.275379	1	1
ENSG00000119782	FKBP1B	9.0642	2.52271	0.000248057	0.0112913	2.22341	0.0143284	0.643371
ENSG00000115128	SF3B6	3598.02	0.223061	1	1	-0.076951	1	1
ENSG00000219626	FAM228B	358.614	-0.224564	1	1	0.276744	1	1
ENSG00000115129	TP53I3	55.0189	0.144283	1	1	0.478158	1	1
ENSG00000176732	PFN4	9.32806	0.126207	1	1	0.512115	1	1
ENSG00000198399	ITSN2	8906.33	0.0292039	1	1	0.184625	1	1
ENSG00000084676	NCOA1	6164.72	-0.0674583	1	1	-0.0168186	1	1
ENSG00000184924	PTRHD1	277.886	0.0275009	1	1	0.0669004	1	1
ENSG00000138092	CENPO	400.333	0.0613911	1	1	-0.221721	1	1
ENSG00000138031	ADCY3	884.911	0.907264	1	1	0.372458	1	1
ENSG00000115137	DNAJC27	678.49	-0.20173	1	1	-0.182884	1	1
ENSG00000084710	EFR3B	40.7329	-0.92851	1	1	-0.191573	1	1
ENSG00000115138	POMC	140.244	-0.256817	1	1	-0.500615	1	1
ENSG00000119772	DNMT3A	7323.67	-0.479617	1	1	-0.394889	1	1
ENSG00000138101	DTNB	713.877	0.0171262	1	1	-0.163929	1	1
ENSG00000143970	ASXL2	7136.23	0.0749691	1	1	-0.128207	1	1
ENSG00000084731	KIF3C	418.608	0.0608894	1	1	0.870304	1	1
ENSG00000084733	RAB10	8456.13	0.116971	1	1	-0.0318195	1	1
ENSG00000157833	GAREM2	334.252	-0.284068	1	1	0.0406768	1	1
ENSG00000084754	HADHA	9692.61	0.00413155	1	1	0.102046	1	1
ENSG00000138029	HADHB	3621.83	0.0332665	1	1	-0.050896	1	1
ENSG00000173567	ADGRF3	183.09	-0.720755	1	1	-0.408217	1	1
ENSG00000138018	SELENOI	4591.55	-0.179367	1	1	-0.408513	1	1
ENSG00000115155	OTOF	41.9794	3.07118	3.2756e-09	3.16705e-07	2.97311	8.32473e-08	1.31273e-05
ENSG00000213699	SLC35F6	919.471	0.162328	1	1	0.0865168	1	1
ENSG00000084764	MAPRE3	225.418	-0.476508	1	1	-0.60949	1	1
ENSG00000119777	TMEM214	3082.51	0.122541	1	1	0.114815	1	1
ENSG00000084693	AGBL5	1118.04	-0.175024	1	1	-0.218714	1	1
ENSG00000228474	OST4	3666.57	0.177003	1	1	0.20396	1	1
ENSG00000138080	EMILIN1	64.2126	-0.104633	1	1	0.242134	1	1
ENSG00000138030	KHK	133.766	-0.196141	1	1	0.357098	1	1
ENSG00000138028	CGREF1	59.7523	-0.459953	1	1	-0.491739	1	1
ENSG00000143994	ABHD1	70.7073	-0.384689	1	1	0.151554	1	1
ENSG00000138073	PREB	2923.09	-0.0198057	1	1	-0.162349	1	1
ENSG00000138074	SLC5A6	3252.69	-0.07934	1	1	-0.315777	1	1
ENSG00000138085	ATRAID	2535.18	-0.0179679	1	1	-0.048728	1	1
ENSG00000084774	CAD	10331	-0.0139617	1	1	-0.278171	1	1
ENSG00000163794	UCN	48.473	-0.351436	1	1	-0.390348	1	1
ENSG00000115204	MPV17	2013.6	-0.0839498	1	1	-0.267185	1	1
ENSG00000115207	GTF3C2	3980.64	-0.0445614	1	1	-0.285744	1	1
ENSG00000115211	EIF2B4	2193.18	-0.118945	1	1	-0.260166	1	1
ENSG00000115234	SNX17	6236.26	0.116752	1	1	0.0924713	1	1
ENSG00000163795	ZNF513	1066.44	0.0775994	1	1	-0.101035	1	1
ENSG00000115241	PPM1G	7437.47	0.137255	1	1	-0.215872	1	1
ENSG00000115216	NRBP1	8118.5	0.12114	1	1	-0.140721	1	1
ENSG00000157992	KRTCAP3	144.048	0.0810704	1	1	-0.153614	1	1
ENSG00000138002	IFT172	627.514	-0.431103	1	1	-0.201769	1	1
ENSG00000221843	C2orf16	54.2447	-0.0992512	1	1	-0.423051	1	1
ENSG00000243943	ZNF512	1453.49	-0.359505	1	1	-0.258447	1	1
ENSG00000176714	CCDC121	36.3886	-0.540672	1	1	-0.00577038	1	1
ENSG00000198522	GPN1	2420.95	0.12779	1	1	-0.0974832	1	1
ENSG00000119760	SUPT7L	3221.53	-0.141703	1	1	-0.141995	1	1
ENSG00000163798	SLC4A1AP	2835.27	0.0334694	1	1	-0.135127	1	1
ENSG00000243147	MRPL33	1252.41	0.199728	1	1	0.050916	1	1
ENSG00000171174	RBKS	95.5627	0.107888	1	1	0.0327252	1	1
ENSG00000158019	BRE	1293.18	0.249174	1	1	-0.0207674	1	1
ENSG00000075426	FOSL2	2523	1.54082	0.119921	1	0.391152	1	1
ENSG00000163803	PLB1	54.5869	-0.4653	1	1	1.3863	0.290801	1
ENSG00000213639	PPP1CB	9605.6	-0.0690939	1	1	-0.142447	1	1
ENSG00000163806	SPDYA	86.6111	0.0386478	1	1	-0.229738	1	1
ENSG00000171103	TRMT61B	727.872	-0.15933	1	1	-0.148145	1	1
ENSG00000163811	WDR43	9792.51	-0.134618	1	1	-0.435577	1	1
ENSG00000189350	FAM179A	48.829	0.904381	1	1	0.130152	1	1
ENSG00000115295	CLIP4	2031.37	0.259911	1	1	-0.0892443	1	1
ENSG00000171094	ALK	22.3773	0.86615	1	1	0.502966	1	1
ENSG00000119801	YPEL5	3034.9	0.117811	1	1	0.509922	1	1
ENSG00000213626	LBH	20066.9	-0.394435	1	1	-0.361826	1	1
ENSG00000172954	LCLAT1	1256.69	-0.488221	1	1	-0.299364	1	1
ENSG00000214711	CAPN14	58.1127	-0.729052	1	1	-0.574156	1	1
ENSG00000013016	EHD3	484.964	-0.0650303	1	1	-0.231195	1	1
ENSG00000162959	MEMO1	239.645	-0.118277	1	1	-0.3913	1	1
ENSG00000162961	DPY30	1243.56	0.0310475	1	1	-0.0437865	1	1
ENSG00000021574	SPAST	1572.85	-0.0246151	1	1	-0.289874	1	1
ENSG00000152683	SLC30A6	2121.02	0.018493	1	1	-0.0884902	1	1
ENSG00000091106	NLRC4	51.0063	0.260707	1	1	-0.39489	1	1
ENSG00000119820	YIPF4	3475.65	-0.240112	1	1	-0.0902942	1	1
ENSG00000115760	BIRC6	16371.4	0.0236698	1	1	-0.0569222	1	1
ENSG00000018699	TTC27	3283.86	-0.186075	1	1	-0.0883043	1	1
ENSG00000049323	LTBP1	14.9564	1.00146	0.997041	1	1.93449	0.036965	1
ENSG00000152689	RASGRP3	1367.83	0.159412	1	1	0.630506	1	1
ENSG00000119812	FAM98A	2695.28	-0.131795	1	1	-0.366132	1	1
ENSG00000150938	CRIM1	450.468	1.10067	0.622263	1	0.330317	1	1
ENSG00000171055	FEZ2	571.221	0.0564086	1	1	0.026572	1	1
ENSG00000115808	STRN	3919.38	-0.0341152	1	1	-0.0267506	1	1
ENSG00000008869	HEATR5B	3663.21	-0.0437058	1	1	0.112761	1	1
ENSG00000152133	GPATCH11	1646.26	-0.0105238	1	1	-0.339001	1	1
ENSG00000055332	EIF2AK2	9345.79	0.0332262	1	1	0.701042	1	1
ENSG00000218739	CEBPZOS	2090.39	-0.262851	1	1	-0.274926	1	1
ENSG00000115816	CEBPZ	6471.06	-0.0146514	1	1	-0.185804	1	1
ENSG00000003509	NDUFAF7	1066.74	-0.223169	1	1	-0.214365	1	1
ENSG00000115825	PRKD3	3718.4	-0.503101	1	1	-0.184001	1	1
ENSG00000115828	QPCT	73.7302	1.09196	0.738759	1	0.808623	1	1
ENSG00000163171	CDC42EP3	2149.76	1.37192	0.00843891	0.282277	1.74779	1.50612e-05	0.00148881
ENSG00000115841	RMDN2	141.245	-0.412153	1	1	-0.390922	1	1
ENSG00000138061	CYP1B1	114.948	0.930677	1	1	0.464712	1	1
ENSG00000119787	ATL2	2881.04	-0.230187	1	1	-0.345905	1	1
ENSG00000143889	HNRNPLL	4365.6	1.39282	0.00328322	0.123028	0.434271	1	1
ENSG00000143891	GALM	1915.91	1.02555	0.866024	1	1.21866	0.233817	1
ENSG00000115875	SRSF7	16255.8	0.0806067	1	1	-0.00665983	1	1
ENSG00000152147	GEMIN6	979.627	-0.197883	1	1	-0.371445	1	1
ENSG00000163214	DHX57	1708.68	0.00243793	1	1	-0.220616	1	1
ENSG00000188010	MORN2	87.8224	-0.803103	1	1	-0.748957	1	1
ENSG00000214694	ARHGEF33	37.5851	0.277135	1	1	0.659924	1	1
ENSG00000115904	SOS1	18063.3	0.44509	1	1	1.20534	0.38877	1
ENSG00000011566	MAP4K3	601.735	-0.0892638	1	1	0.0896398	1	1
ENSG00000138050	THUMPD2	624.056	-0.197633	1	1	-0.171147	1	1
ENSG00000143924	EML4	12815.7	0.616921	1	1	0.167779	1	1
ENSG00000115944	COX7A2L	3626.74	-0.0608237	1	1	-0.144417	1	1
ENSG00000171126	KCNG3	34.0313	-0.71894	1	1	-1.76149	0.0515382	1
ENSG00000057935	MTA3	1635.79	-0.893406	1	1	-0.578166	1	1
ENSG00000162881	OXER1	14.3124	-0.885214	1	1	-0.130383	1	1
ENSG00000162882	HAAO	21.7513	-0.866383	1	1	-0.387367	1	1
ENSG00000152518	ZFP36L2	18805.5	0.19627	1	1	0.740027	1	1
ENSG00000115970	THADA	3434.69	0.0208034	1	1	-0.264246	1	1
ENSG00000152527	PLEKHH2	129.957	-0.90456	1	1	0.0821377	1	1
ENSG00000138036	DYNC2LI1	283.485	-0.363105	1	1	-0.342797	1	1
ENSG00000138095	LRPPRC	14262.4	-0.21936	1	1	-0.412178	1	1
ENSG00000138032	PPM1B	3399.7	-0.174299	1	1	-0.169496	1	1
ENSG00000138079	SLC3A1	46.3262	-0.169367	1	1	-0.127372	1	1
ENSG00000138078	PREPL	3183.61	-0.225756	1	1	-0.424853	1	1
ENSG00000143919	CAMKMT	362.214	-0.267517	1	1	-0.467756	1	1
ENSG00000068784	SRBD1	1533.64	-0.122305	1	1	-0.226269	1	1
ENSG00000171132	PRKCE	619.122	0.211492	1	1	0.573174	1	1
ENSG00000116016	EPAS1	70.6531	0.3497	1	1	1.15641	0.655459	1
ENSG00000250565	ATP6V1E2	461.466	-0.382186	1	1	-0.0730408	1	1
ENSG00000119729	RHOQ	943.427	-0.10355	1	1	-0.245758	1	1
ENSG00000151665	PIGF	470.856	-0.0930691	1	1	-0.157585	1	1
ENSG00000119878	CRIPT	496.244	-0.194731	1	1	-0.103387	1	1
ENSG00000171150	SOCS5	1152.71	-0.0782365	1	1	-0.0940775	1	1
ENSG00000180398	MCFD2	3630.77	-0.118011	1	1	-0.236506	1	1
ENSG00000068724	TTC7A	4534.86	0.220091	1	1	0.499327	1	1
ENSG00000239605	C2orf61	13.0983	0.271074	1	1	0.316292	1	1
ENSG00000143933	CALM2	13514.4	0.144066	1	1	-0.196605	1	1
ENSG00000095002	MSH2	2986.12	-0.400282	1	1	-0.403242	1	1
ENSG00000184261	KCNK12	52.6515	-0.471184	1	1	-0.359533	1	1
ENSG00000116062	MSH6	5302.88	-0.106554	1	1	-0.262543	1	1
ENSG00000138081	FBXO11	3005.04	-0.0848652	1	1	0.0220263	1	1
ENSG00000170802	FOXN2	4024.95	0.170998	1	1	-0.145787	1	1
ENSG00000162869	PPP1R21	2001.2	-0.0192073	1	1	0.123532	1	1
ENSG00000243244	STON1	93.6206	0.886528	1	1	0.290142	1	1
ENSG00000115239	ASB3	100.194	-0.145881	1	1	-0.00933132	1	1
ENSG00000270898	GPR75-ASB3	15.6412	-0.1962	1	1	0.0340998	1	1
ENSG00000143942	CHAC2	554.649	-0.0316814	1	1	-0.548942	1	1
ENSG00000068912	ERLEC1	2121.17	0.00861308	1	1	0.0815869	1	1
ENSG00000119737	GPR75	305.111	-0.279567	1	1	-0.320527	1	1
ENSG00000068878	PSME4	6519.38	-0.185196	1	1	-0.159517	1	1
ENSG00000170634	ACYP2	395.904	-0.171454	1	1	0.119128	1	1
ENSG00000115306	SPTBN1	12885.6	-0.431934	1	1	-0.22697	1	1
ENSG00000214595	EML6	86.2183	0.661027	1	1	0.495856	1	1
ENSG00000115310	RTN4	5100.65	0.0973803	1	1	0.76404	1	1
ENSG00000162994	CLHC1	108.623	-0.148948	1	1	0.014801	1	1
ENSG00000143947	RPS27A	82740	0.0537122	1	1	0.103874	1	1
ENSG00000085760	MTIF2	2383.29	-0.0633141	1	1	-0.375732	1	1
ENSG00000115355	CCDC88A	1066.09	-0.235085	1	1	-0.0251761	1	1
ENSG00000163001	CFAP36	1903.93	0.247031	1	1	0.0323814	1	1
ENSG00000275052	PPP4R3B	10728.3	-0.0466481	1	1	-0.19655	1	1
ENSG00000138035	PNPT1	5499.22	-0.188445	1	1	-0.213422	1	1
ENSG00000115380	EFEMP1	38.6543	-0.347384	1	1	-0.0697571	1	1
ENSG00000028116	VRK2	1094.21	0.24438	1	1	0.152357	1	1
ENSG00000115392	FANCL	321.732	0.284632	1	1	0.225046	1	1
ENSG00000119866	BCL11A	46.2696	-1.99419	0.00739648	0.249933	-1.71515	0.106435	1
ENSG00000115421	PAPOLG	3086.38	-0.17249	1	1	-0.0663871	1	1
ENSG00000162924	REL	7136.84	0.21567	1	1	-0.723795	1	1
ENSG00000162927	PUS10	776.295	-0.0963795	1	1	-0.828263	1	1
ENSG00000162928	PEX13	1458.28	0.0465871	1	1	-0.223178	1	1
ENSG00000162929	KIAA1841	156.528	0.623914	1	1	0.81371	1	1
ENSG00000237651	C2orf74	59.4438	-0.25477	1	1	-0.154802	1	1
ENSG00000173209	AHSA2	3917.13	-0.251023	1	1	-0.159035	1	1
ENSG00000115464	USP34	12771.1	-0.103798	1	1	0.0155246	1	1
ENSG00000082898	XPO1	19955	-0.156925	1	1	-0.232922	1	1
ENSG00000170264	FAM161A	222.434	-0.279304	1	1	-0.170521	1	1
ENSG00000115484	CCT4	16291	-0.126391	1	1	-0.256781	1	1
ENSG00000173163	COMMD1	651.895	-0.0284149	1	1	-0.0935956	1	1
ENSG00000170340	B3GNT2	2683.18	0.191312	1	1	-0.0125861	1	1
ENSG00000115504	EHBP1	1278.4	-0.100872	1	1	-0.121255	1	1
ENSG00000143951	WDPCP	341.985	-0.401722	1	1	-0.197996	1	1
ENSG00000014641	MDH1	6003.65	0.172398	1	1	-0.034424	1	1
ENSG00000169764	UGP2	5448.73	-0.0617888	1	1	0.151758	1	1
ENSG00000143952	VPS54	2357.84	-0.146026	1	1	-0.0970277	1	1
ENSG00000197329	PELI1	5884.98	0.0813986	1	1	0.104531	1	1
ENSG00000119862	LGALSL	76.1401	0.00640122	1	1	-0.157474	1	1
ENSG00000119844	AFTPH	3128	-0.0692821	1	1	-0.230358	1	1
ENSG00000179833	SERTAD2	4309.49	-0.537393	1	1	0.306963	1	1
ENSG00000115902	SLC1A4	1785.97	1.84292	0.0011709	0.0477223	0.66651	1	1
ENSG00000011523	CEP68	2381.36	0.0602134	1	1	0.796004	1	1
ENSG00000138069	RAB1A	3212.15	-0.128481	1	1	-0.133954	1	1
ENSG00000138071	ACTR2	25920.1	0.0738722	1	1	-0.0664011	1	1
ENSG00000198369	SPRED2	277.749	1.0253	0.92167	1	0.369391	1	1
ENSG00000143971	ETAA1	1131.51	-0.227165	1	1	-0.113995	1	1
ENSG00000197223	C1D	1150.79	-0.043389	1	1	-0.436323	1	1
ENSG00000243667	WDR92	261.51	-0.19566	1	1	-0.107717	1	1
ENSG00000115946	PNO1	2980.21	-0.0641776	1	1	-0.404913	1	1
ENSG00000221823	PPP3R1	3450.09	-0.0551936	1	1	-0.245627	1	1
ENSG00000119865	CNRIP1	7.80347	0.62117	1	1	-0.00240931	1	1
ENSG00000115956	PLEK	206.259	2.75776	2.8788e-06	0.000186924	3.01786	4.04207e-06	0.000482353
ENSG00000204923	FBXO48	484.944	-0.0196276	1	1	0.274317	1	1
ENSG00000169621	APLF	333.742	-0.0320787	1	1	0.27677	1	1
ENSG00000163219	ARHGAP25	5702.34	0.215172	1	1	1.01877	0.875449	1
ENSG00000169604	ANTXR1	9.6399	0.329166	1	1	-0.79656	1	1
ENSG00000198380	GFPT1	4880.27	0.00329926	1	1	-0.0661192	1	1
ENSG00000169599	NFU1	1000.56	0.188137	1	1	0.0906836	1	1
ENSG00000115977	AAK1	10391.4	-0.26317	1	1	-0.0189204	1	1
ENSG00000196975	ANXA4	633.77	1.20212	0.0600812	1	1.42426	0.00117921	0.0723137
ENSG00000087338	GMCL1	1928.26	-0.210242	1	1	-0.227804	1	1
ENSG00000124380	SNRNP27	1721.79	-0.148371	1	1	-0.161221	1	1
ENSG00000059728	MXD1	772.118	-0.150305	1	1	0.13113	1	1
ENSG00000244617	ASPRV1	61.4939	-0.258422	1	1	-0.26817	1	1
ENSG00000169564	PCBP1	13042.7	-0.0312475	1	1	0.034871	1	1
ENSG00000115998	C2orf42	1109.04	-0.0886735	1	1	-0.104976	1	1
ENSG00000116001	TIA1	8144.72	-0.294338	1	1	-0.15071	1	1
ENSG00000116005	PCYOX1	2008.09	-0.0930192	1	1	0.130675	1	1
ENSG00000143977	SNRPG	3719.99	0.232056	1	1	-0.132113	1	1
ENSG00000035141	FAM136A	2919.19	-0.205485	1	1	-0.454749	1	1
ENSG00000163235	TGFA	185.92	-0.0360302	1	1	0.232309	1	1
ENSG00000075340	ADD2	1237.09	-2.19465	0.000174722	0.00834344	-1.00721	0.984536	1
ENSG00000144031	ANKRD53	23.0173	0.68607	1	1	0.363616	1	1
ENSG00000144043	TEX261	4515.13	0.00703296	1	1	-0.176811	1	1
ENSG00000124357	NAGK	3118.95	0.0369092	1	1	0.500314	1	1
ENSG00000124370	MCEE	336.726	-0.114801	1	1	0.0364533	1	1
ENSG00000124383	MPHOSPH10	4926.41	-0.0617341	1	1	-0.318892	1	1
ENSG00000124374	PAIP2B	467.683	-0.293368	1	1	-0.0789148	1	1
ENSG00000075292	ZNF638	9064.2	-0.0885647	1	1	-0.0119233	1	1
ENSG00000144036	EXOC6B	949.282	-0.132986	1	1	0.0167629	1	1
ENSG00000116096	SPR	53.2084	0.137645	1	1	-0.337373	1	1
ENSG00000144040	SFXN5	307.608	-0.212887	1	1	-0.224044	1	1
ENSG00000135631	RAB11FIP5	940.371	0.0235468	1	1	0.193589	1	1
ENSG00000135632	SMYD5	3119.34	-0.228947	1	1	-0.266143	1	1
ENSG00000135617	PRADC1	424.937	0.18703	1	1	-0.554856	1	1
ENSG00000135624	CCT7	19719	0.049852	1	1	-0.248164	1	1
ENSG00000163013	FBXO41	2806.77	-0.235036	1	1	-0.429912	1	1
ENSG00000135625	EGR4	42.8202	0.506499	1	1	-0.202861	1	1
ENSG00000116127	ALMS1	3485.51	0.0389071	1	1	-0.082469	1	1
ENSG00000144035	NAT8	6.84527	-0.0579892	1	1	0.36261	1	1
ENSG00000144034	TPRKB	1073.99	-0.11766	1	1	-0.257997	1	1
ENSG00000144048	DUSP11	1935.28	0.00284982	1	1	-0.137257	1	1
ENSG00000124356	STAMBP	1894.76	0.0256845	1	1	-0.0319021	1	1
ENSG00000114956	DGUOK	2266.03	-0.0560532	1	1	-0.153464	1	1
ENSG00000187605	TET3	4325.78	-0.332752	1	1	-0.253341	1	1
ENSG00000163170	BOLA3	1037.26	0.119164	1	1	-0.19929	1	1
ENSG00000114978	MOB1A	14451.3	0.00377933	1	1	-0.231292	1	1
ENSG00000065911	MTHFD2	10443.9	0.524557	1	1	-0.324932	1	1
ENSG00000264324	RP11-287D1.3	17.5078	-0.264521	1	1	0.19823	1	1
ENSG00000188687	SLC4A5	158.837	-0.157637	1	1	0.428739	1	1
ENSG00000204843	DCTN1	6587.52	0.0334916	1	1	0.0685717	1	1
ENSG00000159239	C2orf81	166.901	-0.642998	1	1	-0.233095	1	1
ENSG00000005448	WDR54	612.534	0.0613591	1	1	0.229045	1	1
ENSG00000114993	RTKN	26.0762	-0.20074	1	1	0.281913	1	1
ENSG00000115274	INO80B	105.552	-0.288672	1	1	-0.262387	1	1
ENSG00000239779	WBP1	367.416	-0.265681	1	1	-0.0260924	1	1
ENSG00000115275	MOGS	4134.85	-0.0297807	1	1	-0.0552914	1	1
ENSG00000204822	MRPL53	139.323	-0.176036	1	1	-0.196127	1	1
ENSG00000135637	CCDC142	588.306	-0.236786	1	1	-0.0884136	1	1
ENSG00000115282	TTC31	1763.46	-0.0762175	1	1	-0.113521	1	1
ENSG00000179528	LBX2	18.3418	0.0896196	1	1	-0.202375	1	1
ENSG00000115289	PCGF1	505.399	0.277246	1	1	0.0213206	1	1
ENSG00000144045	DQX1	9.96845	0.289151	1	1	-0.348993	1	1
ENSG00000115307	AUP1	6032.77	0.019987	1	1	-0.0813395	1	1
ENSG00000115317	HTRA2	1005.87	0.0758698	1	1	0.0381102	1	1
ENSG00000115318	LOXL3	19.4581	-0.113948	1	1	0.676309	1	1
ENSG00000115325	DOK1	802.419	0.158952	1	1	0.0805811	1	1
ENSG00000159374	M1AP	9.79476	0.0324762	1	1	-0.972647	1	1
ENSG00000135622	SEMA4F	868.233	-0.0585942	1	1	0.0162571	1	1
ENSG00000159399	HK2	4690.8	-0.792075	1	1	-0.287136	1	1
ENSG00000115350	POLE4	1119.74	0.112526	1	1	0.200876	1	1
ENSG00000115364	MRPL19	2634.64	-0.0521991	1	1	-0.379059	1	1
ENSG00000005436	GCFC2	2348.93	-0.327441	1	1	-0.40719	1	1
ENSG00000163541	SUCLG1	2890.01	-0.0217519	1	1	-0.199613	1	1
ENSG00000115423	DNAH6	100.04	-0.951203	1	1	-0.972765	1	1
ENSG00000186854	TRABD2A	6863.6	-0.886228	1	1	-0.719978	1	1
ENSG00000034510	TMSB10	41942.7	-0.246126	1	1	0.34906	1	1
ENSG00000176407	KCMF1	4980.13	0.168059	1	1	-0.0996675	1	1
ENSG00000152284	TCF7L1	59.4907	-0.075891	1	1	0.0392454	1	1
ENSG00000152291	TGOLN2	19166.6	-0.101063	1	1	0.0358781	1	1
ENSG00000042445	RETSAT	1172.38	0.47389	1	1	0.509285	1	1
ENSG00000115459	ELMOD3	1183.4	0.0058193	1	1	-0.0466176	1	1
ENSG00000042493	CAPG	312.855	0.968106	1	1	1.97304	0.00148287	0.0889863
ENSG00000168906	MAT2A	15142.5	0.0375006	1	1	-0.241151	1	1
ENSG00000115486	GGCX	1759.29	-0.198412	1	1	-0.182439	1	1
ENSG00000118640	VAMP8	2231.68	0.292887	1	1	0.353706	1	1
ENSG00000168899	VAMP5	435.161	0.190291	1	1	0.685322	1	1
ENSG00000168894	RNF181	1505.47	0.211083	1	1	-0.000774918	1	1
ENSG00000168890	TMEM150A	816.626	-0.157887	1	1	-0.0339844	1	1
ENSG00000168883	USP39	4017.26	0.0744935	1	1	-0.220684	1	1
ENSG00000168887	C2orf68	2564.65	-0.171584	1	1	-0.0503445	1	1
ENSG00000168878	SFTPB	20.7252	0.513414	1	1	-0.361832	1	1
ENSG00000115523	GNLY	200.335	1.5337	0.284072	1	2.44271	0.00813497	0.39972
ENSG00000115525	ST3GAL5	1852.37	-0.111723	1	1	0.611019	1	1
ENSG00000068654	POLR1A	8912.51	-0.0290159	1	1	-0.242064	1	1
ENSG00000132300	PTCD3	6579.39	-0.130652	1	1	-0.23628	1	1
ENSG00000132305	IMMT	8192.29	-0.0721814	1	1	-0.0696362	1	1
ENSG00000132313	MRPL35	2238.31	-0.110249	1	1	-0.323604	1	1
ENSG00000068615	REEP1	5.84384	-1.14007	0.713837	1	-0.52067	1	1
ENSG00000115548	KDM3A	6636.83	-0.157592	1	1	0.0545142	1	1
ENSG00000115561	CHMP3	2039.9	-0.344196	1	1	-0.192282	1	1
ENSG00000239305	RNF103	1008.51	-0.130098	1	1	0.189208	1	1
ENSG00000153561	RMND5A	4292.1	-0.232189	1	1	-0.397078	1	1
ENSG00000153563	CD8A	15.6785	0.488065	1	1	-0.879766	1	1
ENSG00000172116	CD8B	69.6759	-1.78316	0.0206155	0.617633	-1.27063	0.472104	1
ENSG00000187627	RGPD1	6.72566	0.336673	1	1	0.722319	1	1
ENSG00000183281	PLGLB1	47.1228	0.0192772	1	1	0.0284656	1	1
ENSG00000125551	PLGLB2	10.7703	0.420749	1	1	-0.246823	1	1
ENSG00000185304	RGPD2	88.9261	1.18159	0.340961	1	0.523076	1	1
ENSG00000172086	KRCC1	1675.62	0.0722259	1	1	0.140948	1	1
ENSG00000144115	THNSL2	68.1625	-0.583986	1	1	-0.678237	1	1
ENSG00000172071	EIF2AK3	1929.13	-0.115343	1	1	0.197562	1	1
ENSG00000153574	RPIA	3968.89	-0.138589	1	1	-0.268644	1	1
ENSG00000172005	MAL	3613.94	-0.370498	1	1	-0.0576349	1	1
ENSG00000144029	MRPS5	3505.19	0.00730593	1	1	-0.146014	1	1
ENSG00000144026	ZNF514	1270.86	-0.325707	1	1	-0.0753369	1	1
ENSG00000275111	ZNF2	434.619	0.0026885	1	1	-0.200633	1	1
ENSG00000233757	AC092835.2	137.602	-0.125104	1	1	-0.204961	1	1
ENSG00000155066	PROM2	19.2299	-0.268364	1	1	0.710452	1	1
ENSG00000115042	FAHD2A	642.781	-0.151942	1	1	-0.0994228	1	1
ENSG00000174501	ANKRD36C	1760.9	0.148741	1	1	0.431379	1	1
ENSG00000186281	GPAT2	164.578	-0.224494	1	1	0.105756	1	1
ENSG00000274286	ADRA2B	14.6476	1.42723	0.211743	1	0.487904	1	1
ENSG00000188886	ASTL	55.3706	1.483	0.0451854	1	-0.308091	1	1
ENSG00000158050	DUSP2	5470.9	1.53069	0.0296411	0.842545	-0.668096	1	1
ENSG00000084090	STARD7	10801.1	-0.00074209	1	1	-0.176106	1	1
ENSG00000135956	TMEM127	4167.03	0.180161	1	1	0.104158	1	1
ENSG00000144021	CIAO1	5379.26	-0.0501341	1	1	-0.153733	1	1
ENSG00000144028	SNRNP200	29019.4	0.115039	1	1	-0.121864	1	1
ENSG00000198885	ITPRIPL1	687.546	3.68903	4.87151e-31	4.60915e-28	0.635447	1	1
ENSG00000121152	NCAPH	106.1	4.56548	6.57455e-26	4.35432e-23	1.30948	0.428186	1
ENSG00000163121	NEURL3	31.142	0.567959	1	1	1.35972	0.274659	1
ENSG00000196843	ARID5A	8642.38	0.0225488	1	1	1.00036	0.998321	1
ENSG00000114982	KANSL3	3888.3	0.047216	1	1	0.110812	1	1
ENSG00000249715	FER1L5	7.7344	0.179376	1	1	-0.154516	1	1
ENSG00000114988	LMAN2L	576.907	-0.0520698	1	1	-0.129975	1	1
ENSG00000158158	CNNM4	867.322	0.181793	1	1	0.224832	1	1
ENSG00000168763	CNNM3	2116.18	0.0857723	1	1	0.0922243	1	1
ENSG00000163126	ANKRD23	114.369	-0.0663416	1	1	0.0529677	1	1
ENSG00000213337	ANKRD39	427.954	0.117551	1	1	0.152393	1	1
ENSG00000168758	SEMA4C	1934.08	-0.0837571	1	1	0.870953	1	1
ENSG00000168754	FAM178B	20.5623	-0.70079	1	1	-0.084605	1	1
ENSG00000144199	FAHD2B	349.156	0.0993275	1	1	0.36393	1	1
ENSG00000135976	ANKRD36	1739.73	0.241899	1	1	0.574054	1	1
ENSG00000196912	ANKRD36B	593.851	0.101393	1	1	0.418775	1	1
ENSG00000135940	COX5B	3064.33	0.153109	1	1	0.0758648	1	1
ENSG00000115073	ACTR1B	5533.63	-0.0439459	1	1	-0.00801663	1	1
ENSG00000228486	LINC01125	207.38	-0.537154	1	1	-0.342956	1	1
ENSG00000115085	ZAP70	10570	-0.105698	1	1	0.0824104	1	1
ENSG00000075568	TMEM131	4627.73	-0.0526019	1	1	-0.09992	1	1
ENSG00000040933	INPP4A	6711.41	-0.398689	1	1	0.351104	1	1
ENSG00000183513	COA5	1804.37	-0.24655	1	1	-0.262656	1	1
ENSG00000115446	UNC50	1706.46	-0.149659	1	1	-0.178671	1	1
ENSG00000071073	MGAT4A	8628.96	-0.30652	1	1	0.0780604	1	1
ENSG00000196872	KIAA1211L	59.1319	0.129421	1	1	0.839718	1	1
ENSG00000135951	TSGA10	364.228	-0.181389	1	1	-0.0603907	1	1
ENSG00000273045	C2orf15	80.1195	-0.418379	1	1	-0.262265	1	1
ENSG00000241962	RP11-111H13.1	42.4757	0.0165692	1	1	-0.17678	1	1
ENSG00000144182	LIPT1	378.016	-0.141977	1	1	-0.195431	1	1
ENSG00000158411	MITD1	3270.05	-0.0946859	1	1	-0.0334194	1	1
ENSG00000185414	MRPL30	1271.03	-0.112913	1	1	-0.244827	1	1
ENSG00000185674	LYG2	62.293	0.134544	1	1	-0.308998	1	1
ENSG00000144214	LYG1	102.115	0.00845049	1	1	-0.331042	1	1
ENSG00000115514	TXNDC9	1913.56	0.021205	1	1	-0.172533	1	1
ENSG00000158417	EIF5B	17628.8	0.0935745	1	1	-0.255006	1	1
ENSG00000135945	REV1	3283.68	-0.162153	1	1	-0.125192	1	1
ENSG00000144218	AFF3	372.769	-0.763674	1	1	0.439776	1	1
ENSG00000170500	LONRF2	32.6761	3.88473	2.80873e-09	2.75589e-07	2.42902	0.00809266	0.39972
ENSG00000115526	CHST10	297.387	-0.152174	1	1	-0.341516	1	1
ENSG00000115539	PDCL3	1799.67	0.545013	1	1	-0.0715424	1	1
ENSG00000170485	NPAS2	318.957	-0.941873	1	1	-0.786888	1	1
ENSG00000071082	RPL31	50641.3	0.0139811	1	1	0.127904	1	1
ENSG00000204634	TBC1D8	395.363	-0.106354	1	1	-1.0693	0.764691	1
ENSG00000158435	CNOT11	4270.17	-0.106702	1	1	-0.223995	1	1
ENSG00000163162	RNF149	5097.89	0.196935	1	1	0.390677	1	1
ENSG00000196460	RFX8	4.97108	2.07996	0.0133518	0.424119	0.378355	1	1
ENSG00000071054	MAP4K4	9048.6	-0.212675	1	1	0.149609	1	1
ENSG00000115590	IL1R2	10.3908	2.00563	0.0591344	1	2.4492	0.00665733	0.340475
ENSG00000115594	IL1R1	166.947	4.00735	7.45871e-17	1.67454e-14	3.68353	2.50186e-14	1.2746e-11
ENSG00000115598	IL1RL2	9.20046	1.77848	0.130724	1	1.55242	0.248608	1
ENSG00000115602	IL1RL1	15.6962	3.00165	6.67736e-06	0.000405726	2.75383	0.000216704	0.0158589
ENSG00000115604	IL18R1	1880.01	1.26322	0.181213	1	0.799442	1	1
ENSG00000115607	IL18RAP	413.963	3.40745	1.26137e-10	1.5615e-08	1.44278	0.300083	1
ENSG00000135953	MFSD9	842.501	-0.0661128	1	1	-0.0367137	1	1
ENSG00000170417	TMEM182	155.141	-0.409948	1	1	-0.303536	1	1
ENSG00000135972	MRPS9	1554.79	-0.0876135	1	1	-0.311493	1	1
ENSG00000135966	TGFBRAP1	3327.66	-0.0203239	1	1	-0.19109	1	1
ENSG00000135974	C2orf49	1820.86	-0.251648	1	1	-0.242767	1	1
ENSG00000115641	FHL2	90.7507	0.190333	1	1	-0.511047	1	1
ENSG00000071051	NCK2	6021.24	0.0406214	1	1	0.0966367	1	1
ENSG00000119147	C2orf40	22.0475	-0.610073	1	1	0.398564	1	1
ENSG00000115652	UXS1	3624.62	-0.147519	1	1	0.45775	1	1
ENSG00000153165	RGPD3	20.7108	0.00330407	1	1	-0.306683	1	1
ENSG00000135968	GCC2	8909.01	-0.211322	1	1	0.106309	1	1
ENSG00000169756	LIMS1	2924.99	1.6209	1.05229e-05	0.000616751	0.563365	1	1
ENSG00000153201	RANBP2	16879.4	-0.0511924	1	1	-0.0304807	1	1
ENSG00000163006	CCDC138	428.351	-0.411583	1	1	-0.53337	1	1
ENSG00000135960	EDAR	459.302	-1.19744	0.509618	1	-0.876133	1	1
ENSG00000172985	SH3RF3	337.135	-1.24452	0.491521	1	-0.897911	1	1
ENSG00000186522	2010-09-01	128.443	1.36292	0.140218	1	1.97067	0.00138805	0.0839546
ENSG00000198142	SOWAHC	76.4931	1.16091	0.453865	1	1.55979	0.0321128	1
ENSG00000144061	NPHP1	49.3677	-0.389234	1	1	-0.767353	1	1
ENSG00000175701	LINC00116	654.969	-0.0512817	1	1	-0.109182	1	1
ENSG00000169679	BUB1	276.816	-0.0971902	1	1	-0.129666	1	1
ENSG00000153093	ACOXL	23.516	0.326735	1	1	0.246924	1	1
ENSG00000153094	BCL2L11	7166.07	0.0361646	1	1	-0.463018	1	1
ENSG00000153107	ANAPC1	4526.3	-0.148381	1	1	-0.287389	1	1
ENSG00000153208	MERTK	53.6772	0.313957	1	1	0.107483	1	1
ENSG00000153214	TMEM87B	2266.97	0.0738167	1	1	0.340975	1	1
ENSG00000144152	FBLN7	1710.23	0.429925	1	1	0.251654	1	1
ENSG00000144161	ZC3H8	3571.78	0.0697377	1	1	-0.318661	1	1
ENSG00000188177	ZC3H6	2184.78	-0.209223	1	1	0.25382	1	1
ENSG00000169629	RGPD8	313.379	-0.103785	1	1	-0.0552452	1	1
ENSG00000114999	TTL	2521.94	0.503281	1	1	-0.0981068	1	1
ENSG00000125630	POLR1B	4968.18	-0.192686	1	1	-0.364689	1	1
ENSG00000125611	CHCHD5	470.515	0.0574326	1	1	-0.0653362	1	1
ENSG00000144136	SLC20A1	3493.71	0.0490449	1	1	0.14824	1	1
ENSG00000169607	CKAP2L	14.611	1.15872	0.695363	1	0.477542	1	1
ENSG00000115008	IL1A	35.0639	0.391912	1	1	3.22881	7.0367e-05	0.00584279
ENSG00000125538	IL1B	8.30031	1.04751	0.934013	1	0.27676	1	1
ENSG00000136694	IL36A	24.088	-1.36836	0.399175	1	-0.697716	1	1
ENSG00000136689	IL1RN	40.7137	0.439978	1	1	0.722699	1	1
ENSG00000125637	PSD4	13189.2	-0.496287	1	1	0.0823827	1	1
ENSG00000125618	PAX8	92.2166	-0.252082	1	1	0.0755481	1	1
ENSG00000136682	CBWD2	1291.67	-0.114681	1	1	-0.347301	1	1
ENSG00000144134	RABL2A	881.719	-0.364173	1	1	-0.395722	1	1
ENSG00000115084	SLC35F5	1055.56	-0.188582	1	1	-0.0347132	1	1
ENSG00000115091	ACTR3	25208.3	0.135953	1	1	0.086144	1	1
ENSG00000088205	DDX18	13516.6	-0.04177	1	1	-0.295089	1	1
ENSG00000125633	CCDC93	4345.3	0.00752084	1	1	0.106647	1	1
ENSG00000125629	INSIG2	1119.16	-0.200192	1	1	0.0931957	1	1
ENSG00000186132	C2orf76	216.624	0.0842122	1	1	0.151472	1	1
ENSG00000155368	DBI	3786.07	0.325481	1	1	0.44295	1	1
ENSG00000171227	TMEM37	6.43571	-1.51993	0.189818	1	-1.0002	0.999716	1
ENSG00000144120	TMEM177	468.584	-0.629174	1	1	-0.252884	1	1
ENSG00000088179	PTPN4	2738.71	-0.10714	1	1	-0.0139921	1	1
ENSG00000115109	EPB41L5	589.646	-0.0887992	1	1	0.138401	1	1
ENSG00000226479	TMEM185B	1895.73	0.140525	1	1	0.0195874	1	1
ENSG00000144118	RALB	3568.23	0.240401	1	1	0.733779	1	1
ENSG00000074054	CLASP1	5306.25	0.00127076	1	1	0.0985393	1	1
ENSG00000155438	NIFK	3817.09	-0.116987	1	1	-0.334813	1	1
ENSG00000211460	TSN	5204.38	-0.119287	1	1	-0.251218	1	1
ENSG00000136732	GYPC	3934.79	-0.326909	1	1	-0.186482	1	1
ENSG00000136717	BIN1	4240.91	-0.115693	1	1	0.3252	1	1
ENSG00000163161	ERCC3	3668.92	-0.066554	1	1	-0.138852	1	1
ENSG00000169967	MAP3K2	7341.3	-0.0643743	1	1	-0.067793	1	1
ENSG00000115718	PROC	15.4607	0.0144396	1	1	-0.271454	1	1
ENSG00000163166	IWS1	4759	0.0496911	1	1	-0.171111	1	1
ENSG00000169994	MYO7B	7.92572	0.0612376	1	1	-1.06792	0.88559	1
ENSG00000072163	LIMS2	248.399	-0.470929	1	1	0.000307233	1	1
ENSG00000136709	WDR33	6786.13	0.0108282	1	1	-0.191351	1	1
ENSG00000144231	POLR2D	2872.65	-0.0237252	1	1	-0.271163	1	1
ENSG00000144233	AMMECR1L	2482.25	0.108228	1	1	-0.15717	1	1
ENSG00000136715	SAP130	2454.3	0.00951832	1	1	-0.151632	1	1
ENSG00000136731	UGGT1	10777.6	0.121488	1	1	0.00821383	1	1
ENSG00000136720	HS6ST1	1188.03	-0.101021	1	1	0.115914	1	1
ENSG00000196604	POTEF	15.1278	0.057234	1	1	0.0251871	1	1
ENSG00000136699	SMPD4	4180.56	-0.0797638	1	1	-0.120536	1	1
ENSG00000152082	MZT2B	1785.25	0.0703189	1	1	0.167528	1	1
ENSG00000152086	TUBA3E	12.6694	-0.361743	1	1	0.881009	1	1
ENSG00000136710	CCDC115	2095.57	0.120281	1	1	0.160624	1	1
ENSG00000136718	IMP4	5273.88	-0.0993074	1	1	-0.325165	1	1
ENSG00000072135	PTPN18	3142.19	0.30205	1	1	0.311867	1	1
ENSG00000222038	POTEJ	17.6378	-0.0904631	1	1	0.416653	1	1
ENSG00000136002	ARHGEF4	43.9302	-1.21317	0.231567	1	-0.252769	1	1
ENSG00000152102	FAM168B	7457.59	-0.0843447	1	1	-0.107707	1	1
ENSG00000115762	PLEKHB2	6589.43	0.00887349	1	1	0.00266086	1	1
ENSG00000188219	POTEE	8.03095	-0.138788	1	1	-0.00902295	1	1
ENSG00000173272	MZT2A	1638.24	0.12693	1	1	0.14973	1	1
ENSG00000075886	TUBA3D	121.789	0.0515728	1	1	0.0542361	1	1
ENSG00000163040	CCDC74A	23.5878	0.736684	1	1	0.186821	1	1
ENSG00000152127	MGAT5	4048.64	0.28502	1	1	0.65532	1	1
ENSG00000152128	TMEM163	19.1429	0.485237	1	1	0.983752	1	1
ENSG00000153086	ACMSD	20.9003	-0.356372	1	1	-0.228076	1	1
ENSG00000082258	CCNT2	4543.44	-0.0988873	1	1	-0.256777	1	1
ENSG00000115839	RAB3GAP1	5819.9	-0.230952	1	1	-0.15189	1	1
ENSG00000121988	ZRANB3	458.99	-0.280744	1	1	-0.356274	1	1
ENSG00000048991	R3HDM1	3918.28	-0.0361993	1	1	-0.390769	1	1
ENSG00000144224	UBXN4	10757.9	0.00549777	1	1	-0.0731801	1	1
ENSG00000115850	LCT	12.6388	0.243505	1	1	-0.424896	1	1
ENSG00000076003	MCM6	5567.99	0.384815	1	1	0.059182	1	1
ENSG00000115866	DARS	6899.02	0.3468	1	1	0.0944486	1	1
ENSG00000121966	CXCR4	10840.7	0.880655	1	1	1.85121	0.0100885	0.467247
ENSG00000144228	SPOPL	1208.37	0.405178	1	1	-0.202737	1	1
ENSG00000075884	ARHGAP15	5465.72	0.140205	1	1	0.601758	1	1
ENSG00000121964	GTDC1	975.397	0.574014	1	1	-0.117147	1	1
ENSG00000169554	ZEB2	131.866	2.49603	1.85099e-05	0.00105229	2.9769	1.95328e-06	0.000237368
ENSG00000121989	ACVR2A	524.946	0.190043	1	1	0.358312	1	1
ENSG00000115947	ORC4	1717.34	-0.257552	1	1	-0.0667702	1	1
ENSG00000204406	MBD5	1001.12	-0.182457	1	1	0.140359	1	1
ENSG00000135999	EPC2	3504.91	-0.119437	1	1	0.0831482	1	1
ENSG00000168280	KIF5C	562.207	0.944904	1	1	0.802744	1	1
ENSG00000168288	MMADHC	4315.03	-0.0589931	1	1	-0.165594	1	1
ENSG00000184898	RBM43	741.524	-0.270814	1	1	0.431236	1	1
ENSG00000123609	NMI	4497.48	0.158917	1	1	0.251404	1	1
ENSG00000080345	RIF1	10895	-0.0930599	1	1	-0.0464216	1	1
ENSG00000183091	NEB	367.492	-0.0319056	1	1	-0.207837	1	1
ENSG00000162980	ARL5A	3882.2	-0.0681462	1	1	-0.566132	1	1
ENSG00000182389	CACNB4	14.9801	0.307327	1	1	-0.108063	1	1
ENSG00000115145	STAM2	1936.52	0.0226804	1	1	-0.297609	1	1
ENSG00000157827	FMNL2	291.817	-0.663429	1	1	-0.913045	1	1
ENSG00000196504	PRPF40A	12961.9	-0.072509	1	1	-0.234484	1	1
ENSG00000177917	ARL6IP6	896.838	0.211151	1	1	0.57136	1	1
ENSG00000153234	NR4A2	3472.06	0.970577	1	1	-0.449232	1	1
ENSG00000115159	GPD2	1604.3	0.400767	1	1	0.314992	1	1
ENSG00000136541	ERMN	412.633	-0.254172	1	1	-0.0814545	1	1
ENSG00000115165	CYTIP	21124.4	-0.123029	1	1	0.0729976	1	1
ENSG00000123612	ACVR1C	456.094	-0.693496	1	1	-0.10584	1	1
ENSG00000115170	ACVR1	1675.33	0.406869	1	1	0.205558	1	1
ENSG00000144283	PKP4	1455.91	0.27739	1	1	-0.104674	1	1
ENSG00000115183	TANC1	51.5042	-0.550683	1	1	-0.587578	1	1
ENSG00000196151	WDSUB1	406.818	-0.204929	1	1	-0.143257	1	1
ENSG00000123636	BAZ2B	720.423	0.771088	1	1	0.740541	1	1
ENSG00000136536	2007-03-01	6937.56	-0.0426358	1	1	-0.0098594	1	1
ENSG00000241399	CD302	63.7089	0.00407779	1	1	0.00283532	1	1
ENSG00000054219	LY75	1831.92	-0.221891	1	1	0.629774	1	1
ENSG00000115221	ITGB6	13.4872	-0.175202	1	1	0.134348	1	1
ENSG00000153250	RBMS1	6413.71	-0.3608	1	1	-0.140679	1	1
ENSG00000136560	TANK	4630.77	0.565491	1	1	0.88855	1	1
ENSG00000115233	PSMD14	4026.38	0.310801	1	1	-0.158674	1	1
ENSG00000144290	SLC4A10	123.797	2.90887	4.92801e-07	3.64673e-05	2.15045	0.00686981	0.347319
ENSG00000197635	DPP4	6730.01	-0.440309	1	1	1.00031	0.999145	1
ENSG00000115267	IFIH1	6690.4	0.239191	1	1	0.949996	1	1
ENSG00000115271	GCA	635.681	-0.397846	1	1	0.160003	1	1
ENSG00000153253	SCN3A	17.6752	-0.108254	1	1	-0.215943	1	1
ENSG00000115339	GALNT3	135.279	0.178792	1	1	0.188573	1	1
ENSG00000123607	TTC21B	1752.04	-0.179325	1	1	-0.082591	1	1
ENSG00000198648	STK39	1538.85	0.440106	1	1	0.52619	1	1
ENSG00000172292	CERS6	1474.21	-1.25908	0.132883	1	-0.533208	1	1
ENSG00000163093	BBS5	162.195	-0.746486	1	1	-0.606586	1	1
ENSG00000239474	KLHL41	10.0757	-1.08854	0.774941	1	-0.823186	1	1
ENSG00000138399	FASTKD1	1864.93	-0.143435	1	1	-0.36389	1	1
ENSG00000138398	PPIG	7751.92	0.0176414	1	1	-0.099666	1	1
ENSG00000154479	CCDC173	22.9571	-0.164458	1	1	-0.228825	1	1
ENSG00000144362	PHOSPHO2	109.763	-0.425186	1	1	-0.300214	1	1
ENSG00000213160	KLHL23	121.61	-0.0587752	1	1	-0.274917	1	1
ENSG00000138385	SSB	8961.97	-0.0465353	1	1	-0.0336784	1	1
ENSG00000138382	METTL5	1671.37	0.0190236	1	1	-0.269184	1	1
ENSG00000144357	UBR3	3063.7	-0.158979	1	1	-0.172228	1	1
ENSG00000128683	GAD1	7.03196	0.870381	1	1	0.287673	1	1
ENSG00000115806	GORASP2	6320.58	0.0142161	1	1	-0.0545682	1	1
ENSG00000198586	TLK1	7152.13	-0.164373	1	1	0.206412	1	1
ENSG00000123600	METTL8	1594.4	0.758792	1	1	0.412878	1	1
ENSG00000115827	DCAF17	2569.63	-0.142783	1	1	-0.252619	1	1
ENSG00000071967	CYBRD1	12.1809	1.30203	0.384464	1	1.34467	0.384519	1
ENSG00000077380	DYNC1I2	4138.11	0.10005	1	1	0.214981	1	1
ENSG00000115840	SLC25A12	1700.58	-0.11097	1	1	-0.0315987	1	1
ENSG00000128708	HAT1	3238.24	0.109787	1	1	-0.200871	1	1
ENSG00000172878	METAP1D	575.611	-0.959609	1	1	-0.453597	1	1
ENSG00000091409	ITGA6	3712.8	-1.02727	0.845783	1	0.198942	1	1
ENSG00000152256	PDK1	2886.17	-0.825413	1	1	-0.387907	1	1
ENSG00000091428	RAPGEF4	23.1318	-1.00939	0.978254	1	-1.1542	0.714947	1
ENSG00000091436	AC013461.1	463.98	1.26296	0.326926	1	0.415959	1	1
ENSG00000144354	CDCA7	183.821	1.53183	0.0345015	0.966188	1.21718	0.460683	1
ENSG00000172845	SP3	8259.03	-0.115522	1	1	-0.191693	1	1
ENSG00000138430	OLA1	4384.82	-0.0394659	1	1	-0.373421	1	1
ENSG00000138433	CIR1	2636.54	0.151496	1	1	0.21231	1	1
ENSG00000144306	SCRN3	652.164	-0.187084	1	1	-0.0682221	1	1
ENSG00000163328	GPR155	3964.29	0.200988	1	1	0.14141	1	1
ENSG00000115935	WIPF1	38236.9	0.237658	1	1	0.676733	1	1
ENSG00000128656	CHN1	239.664	3.25176	5.74528e-16	1.18909e-13	2.47867	5.82952e-06	0.000659981
[truncated: 11,248 more rows]
