# Supplementary material for: Genomic profiling of T-cell activation suggests increased sensitivity of memory T cells to CD28 costimulation
Source: Genes Immun. 2020 Nov 23;21(6):390–408. doi: 10.1038/s41435-020-00118-0 (PMC7785515; doi:10.1038/s41435-020-00118-0)
Supplement: Supplementary file 9 — Suppl. Table 2 [file 41435_2020_118_MOESM9_ESM.xls]

## Sheet: Sheet1
			highCD28_vs_rest						highTCR_vs_rest						lowTCRlowCD28_vs_rest						lowTCRhighCD28_vs_rest						highTCRlowCD28_vs_rest						highTCRhighCD28_vs_rest
			Naive			Memory			Naive			Memory			Naive			Memory			Naive			Memory			Naive			Memory			Naive			Memory
enembl	symbol	baseMean	log2FoldChange	pvalue	padj	log2FoldChange	pvalue	padj	log2FoldChange	pvalue	padj	log2FoldChange	pvalue	padj	log2FoldChange	pvalue	padj	log2FoldChange	pvalue	padj	log2FoldChange	pvalue	padj	log2FoldChange	pvalue	padj	log2FoldChange	pvalue	padj	log2FoldChange	pvalue	padj	log2FoldChange	pvalue	padj	log2FoldChange	pvalue	padj
ENSG00000279457	FO538757.1	301.242	-0.255028	1	1	-0.402433	1	1	-0.768199	1	1	-0.558273	1	1	-0.118017	1	1	-0.108867	1	1	-0.327968	1	1	-0.315343	1	1	-0.472745	1	1	-0.299426	1	1	-0.647585	1	1	-0.680051	1	1
ENSG00000187634	SAMD11	15.3082	-0.448097	1	1	-0.975897	1	1	-0.766303	1	1	-0.645071	1	1	-0.473161	1	1	-0.206576	1	1	-0.0985169	1	1	-0.010958	1	1	-0.314172	1	1	-0.00288942	1	1	-0.338128	1	1	-0.520524	1	1
ENSG00000188976	NOC2L	7591.03	1.09323	0.311408	1	1.29736	0.00103084	0.00928882	1.97613	2.64708e-26	6.97191e-25	1.46318	3.16191e-07	4.7325e-06	1.4627	1.55122e-05	0.000243454	0.860329	1	1	1.63431	3.12117e-09	5.86427e-08	1.14071	0.189103	1	1.93726	1.97083e-18	5.28453e-17	1.52269	1.04239e-06	2.33629e-05	2.25724	6.85228e-32	2.91243e-30	2.00659	4.97495e-21	2.17486e-19
ENSG00000187961	KLHL17	823.673	-0.654588	1	1	-0.830605	1	1	-0.503564	1	1	-0.667135	1	1	-0.881672	1	1	-0.601042	1	1	-0.916635	1	1	-0.692168	1	1	-1.12124	0.332492	1	-0.837796	1	1	-0.83235	1	1	-1.04652	0.708223	1
ENSG00000187583	PLEKHN1	68.9463	0.252985	1	1	-0.0190453	1	1	-0.302015	1	1	0.157043	1	1	-0.914511	1	1	-0.0953669	1	1	-0.901022	1	1	-0.0971293	1	1	-1.11942	0.700331	1	-0.359905	1	1	-1.13069	0.675959	1	-1.0593	0.823583	1
ENSG00000187642	PERM1	14.6175	0.267178	1	1	-0.0433504	1	1	-0.213515	1	1	0.431292	1	1	-0.844867	1	1	0.00465659	1	1	-0.81319	1	1	-0.0706881	1	1	-1.358	0.441534	1	-0.431652	1	1	-1.211	0.64911	1	-0.755855	1	1
ENSG00000188290	HES4	51.8469	2.89098	3.03416e-09	7.62627e-08	2.83373	7.72331e-09	1.53839e-07	2.63749	3.36949e-07	2.16451e-06	1.93016	0.00409358	0.0302249	2.96024	1.80613e-08	4.35775e-07	2.05042	0.00338602	0.123051	3.04011	4.54001e-09	8.27194e-08	2.28637	0.000304497	0.00900072	3.19667	2.48141e-10	3.27378e-09	2.34646	0.000146165	0.00214884	3.98942	3.81001e-18	6.3481e-17	3.53981	2.88689e-13	5.91032e-12
ENSG00000187608	ISG15	3584.25	2.80477	5.92701e-15	2.83427e-13	2.56415	4.47023e-12	1.29285e-10	2.28459	2.79091e-08	1.97586e-07	2.46028	1.03613e-10	2.48183e-09	1.46197	0.0817715	0.530954	1.37354	0.158667	1	2.0575	6.70621e-05	0.000669408	2.12279	2.24429e-05	0.000866701	1.87776	0.000938645	0.00532247	2.10456	3.0393e-05	0.000517463	1.94393	0.000374019	0.0017463	2.65633	3.97094e-10	5.68638e-09
ENSG00000188157	AGRN	2561.54	2.71633	5.42139e-50	1.59581e-47	2.33389	1.38849e-31	1.82098e-29	2.52783	6.69487e-40	4.20286e-38	2.98265	6.41166e-68	4.99581e-65	2.92507	2.2209e-47	9.19316e-45	2.39225	2.01814e-25	1.27296e-22	3.0279	2.10768e-52	9.30612e-50	2.70745	1.75168e-37	1.10489e-34	3.2041	1.255e-61	4.4929e-59	2.67118	5.31746e-36	1.49862e-33	3.42631	2.41057e-74	1.14037e-71	3.13831	5.92889e-58	2.53336e-55
ENSG00000237330	RNF223	13.047	2.42694	0.000394206	0.00478612	2.38448	0.000614559	0.00577337	1.12819	0.764699	1	1.31678	0.453768	1	2.66049	9.60259e-05	0.00129002	2.49178	0.000596669	0.0271597	2.97867	2.88827e-06	3.5326e-05	2.48643	0.000630007	0.0169527	2.82628	1.68711e-05	0.000125477	2.65041	0.000126839	0.00189843	2.53175	0.00035531	0.00166895	2.27381	0.00357504	0.0189193
ENSG00000131591	C1orf159	1239.91	0.859132	1	1	0.735178	1	1	0.651445	1	1	0.828602	1	1	0.997559	1	1	0.81672	1	1	0.944319	1	1	0.855101	1	1	1.02964	0.771959	1	1.02147	0.833572	1	0.972989	1	1	0.862139	1	1
ENSG00000162571	TTLL10	20.3198	1.74178	0.072375	0.514865	2.3395	0.000226929	0.00234287	1.73281	0.0779704	0.255074	2.63711	5.55057e-06	6.86488e-05	3.77931	1.89838e-11	7.12351e-10	2.95954	5.26329e-07	4.38475e-05	3.69901	8.0398e-11	1.80195e-09	3.06071	1.2485e-07	6.91952e-06	3.63977	2.14928e-10	2.84979e-09	3.39202	5.35532e-10	1.97595e-08	3.58869	5.43518e-10	4.6508e-09	3.163	2.51674e-08	2.91405e-07
ENSG00000186891	TNFRSF18	5570.93	6.39874	3.30407e-86	2.73536e-83	4.4974	4.3951e-46	1.2656e-43	5.68232	3.21765e-65	7.89279e-63	4.43523	1.60451e-44	4.83031e-42	8.39969	1.21491e-128	8.04637e-125	4.36407	7.71016e-32	7.29492e-29	8.2725	2.56864e-124	1.70121e-120	4.49511	3.10029e-34	1.57948e-31	8.62609	1.61794e-136	1.07156e-132	4.74337	5.02197e-39	1.70567e-36	8.48461	1.46076e-131	9.67459e-128	4.90589	2.46537e-42	4.47346e-40
ENSG00000186827	TNFRSF4	17900.9	5.2518	3.19806e-35	5.16604e-33	4.9787	8.8138e-33	1.29719e-30	5.28759	8.68685e-36	4.27755e-34	4.5808	7.21032e-27	8.37788e-25	7.16879	6.78046e-58	4.4907e-55	4.5749	1.01e-20	3.26305e-18	7.13023	3.39279e-57	1.95395e-54	4.81285	2.3646e-23	5.49499e-21	7.17007	6.43001e-58	2.07736e-55	5.07721	1.80436e-26	2.68545e-24	7.12481	4.25279e-57	8.94167e-55	5.44195	4.15325e-31	3.90169e-29
ENSG00000078808	SDF4	8303.39	0.489309	1	1	0.823903	1	1	0.737607	1	1	1.01965	0.826763	1	0.912436	1	1	0.738161	1	1	0.802504	1	1	0.796093	1	1	0.979067	1	1	0.963799	1	1	0.951279	1	1	1.10764	0.310808	1
ENSG00000176022	B3GALT6	2648.67	1.07587	0.421932	1	1.33908	0.000261588	0.00267361	1.51735	4.16876e-08	2.90018e-07	1.44264	1.86525e-06	2.46824e-05	1.6748	6.9851e-10	2.09346e-08	1.18944	0.0841259	1	1.69356	2.34615e-10	5.02867e-09	1.3851	0.000440339	0.0124631	1.8989	2.03771e-16	4.59038e-15	1.60693	2.86712e-08	8.18489e-07	1.84077	1.54563e-14	1.94245e-13	1.89678	2.29197e-16	6.29863e-15
ENSG00000184163	FAM132A	26.8431	-0.37421	1	1	-0.200282	1	1	-0.811105	1	1	-0.443154	1	1	0.351606	1	1	-0.132963	1	1	0.240455	1	1	-0.0730109	1	1	0.431056	1	1	0.216174	1	1	0.475344	1	1	-0.127609	1	1
ENSG00000160087	UBE2J2	3326.7	0.239756	1	1	0.279385	1	1	0.592422	1	1	0.422784	1	1	0.533037	1	1	0.307286	1	1	0.529403	1	1	0.422607	1	1	0.680206	1	1	0.489159	1	1	0.738862	1	1	0.644783	1	1
ENSG00000162572	SCNN1D	201.257	-1.25438	0.196913	1	-1.24313	0.216569	1	-2.31792	6.63167e-11	5.93535e-10	-1.43481	0.0276888	0.164028	-0.800291	1	1	-0.506529	1	1	-1.0502	0.824364	1	-0.659689	1	1	-1.41619	0.0670197	0.267231	-0.865261	1	1	-1.80528	0.000438399	0.00202689	-1.33137	0.150889	0.556889
ENSG00000131584	ACAP3	1356.04	-1.14203	0.354771	1	-0.89665	1	1	-2.04839	1.13006e-11	1.07922e-10	-1.11029	0.464058	1	-0.743241	1	1	-0.309933	1	1	-0.963243	1	1	-0.562033	1	1	-1.03464	0.84559	1	-0.532402	1	1	-1.16356	0.358267	0.984975	-0.922349	1	1
ENSG00000169972	PUSL1	564.348	0.0764245	1	1	0.129539	1	1	0.31035	1	1	0.198616	1	1	0.399792	1	1	0.252145	1	1	0.400979	1	1	0.253143	1	1	0.558937	1	1	0.374416	1	1	0.718796	1	1	0.631967	1	1
ENSG00000127054	CPSF3L	5857.6	0.13688	1	1	0.207061	1	1	0.216344	1	1	0.168071	1	1	0.368386	1	1	0.211614	1	1	0.296683	1	1	0.194147	1	1	0.427082	1	1	0.387252	1	1	0.456168	1	1	0.410649	1	1
ENSG00000224051	CPTP	976.464	-0.228064	1	1	-0.27208	1	1	-0.389706	1	1	-0.307698	1	1	-0.430693	1	1	-0.162114	1	1	-0.39263	1	1	-0.0861741	1	1	-0.359399	1	1	-0.339517	1	1	-0.32967	1	1	-0.328247	1	1
ENSG00000169962	TAS1R3	39.4884	-1.58116	0.0133211	0.116316	-1.73043	0.00174946	0.0150281	-2.61508	2.02224e-10	1.73713e-09	-1.89301	0.000149099	0.00146314	-1.89263	0.00106858	0.011517	-1.06088	0.818031	1	-1.7953	0.0034748	0.0250693	-1.12602	0.635197	1	-2.10716	6.60553e-05	0.000451247	-1.17697	0.503262	1	-2.03445	0.000195344	0.000941605	-1.78613	0.00412346	0.0215121
ENSG00000107404	DVL1	2668.82	0.0275337	1	1	0.042923	1	1	0.47026	1	1	0.25811	1	1	0.246297	1	1	0.00590012	1	1	0.267264	1	1	0.0469857	1	1	0.328816	1	1	0.132537	1	1	0.564884	1	1	0.349213	1	1
ENSG00000162576	MXRA8	155.425	-0.0979532	1	1	-0.0260798	1	1	-0.873246	1	1	-0.0724554	1	1	-0.211483	1	1	0.15277	1	1	-0.384994	1	1	-0.149086	1	1	-0.639919	1	1	-0.0380358	1	1	-0.76668	1	1	-0.49939	1	1
ENSG00000175756	AURKAIP1	3120.14	0.755772	1	1	0.82515	1	1	1.37817	0.000317485	0.00145214	0.868206	1	1	0.986044	1	1	0.461493	1	1	1.14269	0.242564	1	0.651161	1	1	1.30118	0.0135995	0.0627663	0.803108	1	1	1.42098	0.000561146	0.0025622	1.17395	0.153452	0.564304
ENSG00000221978	CCNL2	10727.2	-1.10308	0.398623	1	-1.2426	0.0432919	0.268216	-1.7089	6.60298e-09	4.96949e-08	-1.28639	0.0170524	0.106797	-0.799257	1	1	-0.465313	1	1	-1.09483	0.504216	1	-0.817096	1	1	-1.11655	0.411726	1	-0.751049	1	1	-1.32767	0.0210511	0.0759533	-1.33034	0.0200196	0.0904434
ENSG00000242485	MRPL20	3826.67	0.712046	1	1	0.875169	1	1	1.3757	0.000325653	0.00148745	0.93726	1	1	1.01662	0.891312	1	0.464865	1	1	1.15478	0.203061	0.913327	0.580735	1	1	1.30148	0.0131321	0.0607403	0.850433	1	1	1.48107	7.54075e-05	0.000381823	1.21431	0.0777185	0.309426
ENSG00000215915	ATAD3C	28.0119	-0.210721	1	1	-0.333831	1	1	-0.453697	1	1	-0.430401	1	1	-0.650688	1	1	-0.215207	1	1	-0.861945	1	1	-0.328255	1	1	-1.13416	0.609709	1	-0.598797	1	1	-1.00903	0.972471	1	-0.905416	1	1
ENSG00000160072	ATAD3B	4135.63	0.299131	1	1	0.591119	1	1	0.908753	1	1	0.752688	1	1	0.948201	1	1	0.606513	1	1	0.907372	1	1	0.624319	1	1	1.12379	0.218477	0.759168	1.05285	0.599435	1	1.36964	0.000236732	0.00113	1.34208	0.000670416	0.00402736
ENSG00000197785	ATAD3A	2413.07	1.11521	0.267305	1	1.40854	6.0365e-05	0.000693491	2.12874	1.05979e-27	3.05174e-26	1.62245	9.54347e-10	2.0002e-08	1.85168	1.28576e-12	5.49394e-11	1.1174	0.329029	1	1.98085	2.97798e-16	1.2327e-14	1.36987	0.0020726	0.0472524	2.26488	4.94276e-26	2.58782e-24	1.85872	7.39462e-13	3.75284e-11	2.64454	6.57479e-43	5.65517e-41	2.41648	2.20989e-32	2.35054e-30
ENSG00000205090	TMEM240	18.6364	-1.72422	0.0036739	0.036895	-1.19016	0.442178	1	-1.91306	0.000396693	0.00179706	-1.28215	0.25803	1	-1.4829	0.0824336	0.534728	-0.863904	1	1	-1.48724	0.0813563	0.418606	-0.550347	1	1	-1.8311	0.00405136	0.0206513	-1.1936	0.495095	1	-2.21213	7.00308e-05	0.000355822	-1.45969	0.118074	0.448782
ENSG00000160075	SSU72	5718.12	-0.0113749	1	1	-0.088066	1	1	0.404936	1	1	0.150969	1	1	0.23539	1	1	0.042796	1	1	0.132502	1	1	0.0520692	1	1	0.272672	1	1	0.093439	1	1	0.174812	1	1	0.110291	1	1
ENSG00000228594	FNDC10	216.587	-0.0147374	1	1	0.0986779	1	1	0.0875176	1	1	0.323175	1	1	-0.0951233	1	1	0.193058	1	1	-0.195528	1	1	0.293515	1	1	-0.560948	1	1	-0.229782	1	1	-0.437555	1	1	-0.0230308	1	1
ENSG00000197530	MIB2	1621.99	-1.22489	0.0458703	0.348	-1.43699	8.20845e-05	0.000917545	-1.40594	0.000322841	0.00147511	-1.20952	0.05861	0.321603	-1.00625	0.961874	1	-0.773023	1	1	-1.29133	0.0262463	0.153492	-0.917824	1	1	-1.43056	0.00103312	0.00581587	-1.19995	0.126708	0.842557	-1.64007	1.13677e-06	7.04946e-06	-1.53243	5.02581e-05	0.000367192
ENSG00000248333	CDK11B	3330.79	0.0473159	1	1	-0.0552467	1	1	0.277819	1	1	0.0914044	1	1	0.085678	1	1	0.00339202	1	1	0.000573214	1	1	0.0220084	1	1	0.123499	1	1	0.0678127	1	1	0.13746	1	1	0.0228763	1	1
ENSG00000189339	SLC35E2B	5177.22	-0.777264	1	1	-0.987167	1	1	-1.65755	5.81331e-11	5.23119e-10	-1.0389	0.693126	1	-0.919143	1	1	-0.372692	1	1	-1.17019	0.14472	0.688315	-0.572719	1	1	-1.46262	7.47066e-05	0.000504365	-0.878452	1	1	-1.88876	3.13723e-14	3.84064e-13	-1.35991	0.00205464	0.0113164
ENSG00000008128	CDK11A	489.207	-0.571365	1	1	-0.681693	1	1	-0.748061	1	1	-0.618578	1	1	-0.340177	1	1	-0.150164	1	1	-0.593088	1	1	-0.399542	1	1	-0.531302	1	1	-0.316473	1	1	-0.731818	1	1	-0.828294	1	1
ENSG00000215790	SLC35E2	287.65	-0.944693	1	1	-1.33423	0.0143503	0.100733	-2.16586	4.78429e-16	6.33093e-15	-1.48274	0.000423394	0.00378171	-0.892963	1	1	-0.391133	1	1	-1.19405	0.231153	1	-0.676312	1	1	-1.65957	5.98701e-05	0.000410901	-1.06122	0.702865	1	-2.05527	3.22843e-10	2.82642e-09	-1.88143	9.38032e-08	9.98808e-07
ENSG00000008130	NADK	2766.7	0.406702	1	1	0.492321	1	1	1.14364	0.0206179	0.0738919	0.739906	1	1	0.784611	1	1	0.398912	1	1	0.860435	1	1	0.482892	1	1	1.11645	0.105824	0.402222	0.753176	1	1	1.32624	5.73648e-06	3.29512e-05	0.999495	1	1
ENSG00000078369	GNB1	22368.8	0.718284	1	1	0.854714	1	1	0.694491	1	1	0.663543	1	1	0.368634	1	1	0.404678	1	1	0.549371	1	1	0.579987	1	1	0.600236	1	1	0.646124	1	1	0.803491	1	1	0.881133	1	1
ENSG00000169885	CALML6	9.6208	-0.883859	1	1	-0.685378	1	1	-1.52287	0.13988	0.438025	-0.921426	1	1	-0.666512	1	1	-0.375124	1	1	-1.16861	0.662481	1	-0.355064	1	1	-0.741884	1	1	-0.239427	1	1	-1.2298	0.555644	1	-0.481059	1	1
ENSG00000178821	TMEM52	26.3751	0.86548	1	1	1.39801	0.222168	1	3.15789	1.69953e-12	1.73703e-11	2.0887	0.000579351	0.0050721	1.97881	0.00420001	0.0397381	1.10378	0.778077	1	2.63895	9.29125e-07	1.24315e-05	1.55311	0.122307	1	2.79623	6.51582e-08	6.43613e-07	2.0995	0.00143386	0.0167192	3.8824	7.54838e-19	1.31043e-17	3.32971	2.46481e-12	4.50952e-11
ENSG00000067606	PRKCZ	820.956	0.435164	1	1	0.305217	1	1	0.247378	1	1	0.18262	1	1	0.0884494	1	1	0.174784	1	1	0.0835004	1	1	0.12602	1	1	0.0227737	1	1	0.0733938	1	1	0.170308	1	1	0.026862	1	1
ENSG00000162585	FAAP20	1664.61	0.158796	1	1	0.267562	1	1	0.04906	1	1	0.229701	1	1	0.108555	1	1	0.158513	1	1	0.164415	1	1	0.266028	1	1	0.0122306	1	1	0.181994	1	1	0.0257035	1	1	0.270192	1	1
ENSG00000157933	SKI	6149.72	-0.960127	1	1	-0.963639	1	1	-0.890601	1	1	-0.703265	1	1	-1.07966	0.457837	1	-0.560094	1	1	-1.22133	0.0392562	0.219961	-0.602184	1	1	-1.27857	0.00948047	0.0450344	-0.864547	1	1	-1.34583	0.00128715	0.00559372	-1.08216	0.443978	1
ENSG00000116151	MORN1	277.393	-0.321215	1	1	-0.512733	1	1	-0.874792	1	1	-0.593277	1	1	-0.00304414	1	1	0.0116723	1	1	-0.307	1	1	-0.203405	1	1	-0.363945	1	1	-0.131766	1	1	-0.816816	1	1	-0.65422	1	1
ENSG00000157916	RER1	4606.27	-0.0441917	1	1	0.097642	1	1	0.0413143	1	1	0.0579874	1	1	0.0609836	1	1	0.0993169	1	1	0.0163868	1	1	0.0399102	1	1	0.113205	1	1	0.114959	1	1	0.134121	1	1	0.122521	1	1
ENSG00000157911	PEX10	603.819	1.0227	0.803574	1	1.18769	0.0378089	0.237686	1.43493	1.67764e-06	1.0078e-05	1.32596	0.000299457	0.00276418	1.33022	0.00155521	0.0162591	0.987755	1	1	1.30256	0.00380295	0.0271997	0.958716	1	1	1.52292	5.04959e-07	4.53559e-06	1.32353	0.0019888	0.0224201	1.37988	0.00027982	0.00132659	1.40226	0.000121727	0.000834145
ENSG00000149527	PLCH2	26.6691	-1.47155	0.396169	1	-1.25473	0.642594	1	-2.43442	0.0101266	0.0378811	-1.7064	0.19861	0.926985	-1.72268	0.202241	1	-0.827932	1	1	-1.88392	0.118843	0.583033	-1.07493	0.894761	1	-2.00606	0.0758778	0.299219	-1.44827	0.428768	1	-2.10998	0.0501807	0.168961	-1.86262	0.127865	0.481302
ENSG00000142611	PRDM16	22.7969	-0.890616	1	1	-2.15739	0.00244334	0.0204321	-2.16216	0.00297853	0.0120432	-2.11828	0.00336536	0.0253282	-1.81098	0.0565756	0.389501	-1.01635	0.968798	1	-1.82831	0.0518957	0.281957	-0.878733	1	1	-2.21384	0.00488963	0.0245334	-1.37197	0.375656	1	-2.359	0.00176626	0.00754951	-2.25728	0.00359425	0.0190134
ENSG00000162591	MEGF6	1686.97	-3.1412	1.44603e-12	5.38036e-11	-2.73487	4.36943e-09	8.91794e-08	-5.08459	4.39599e-41	3.04865e-39	-3.08603	1.73151e-12	5.48697e-11	-3.15655	3.02511e-10	9.82123e-09	-1.45363	0.184824	1	-3.99003	2.80407e-18	1.37566e-16	-2.00407	0.00334431	0.0714496	-4.15482	3.71966e-20	1.14317e-18	-2.25503	0.000245153	0.00341103	-5.19897	3.49759e-34	1.69704e-32	-3.66739	7.2774e-15	1.71219e-13
ENSG00000158109	TPRG1L	3060.04	-0.554645	1	1	-0.700678	1	1	-0.711455	1	1	-0.708656	1	1	-0.67729	1	1	-0.402233	1	1	-0.887116	1	1	-0.515885	1	1	-0.930864	1	1	-0.812282	1	1	-1.21312	0.0145047	0.0540905	-1.12261	0.158493	0.580585
ENSG00000116213	WRAP73	2092.85	0.0613887	1	1	0.0363028	1	1	0.42015	1	1	0.341705	1	1	0.123964	1	1	0.145386	1	1	0.133294	1	1	0.0946976	1	1	0.218823	1	1	0.240695	1	1	0.219801	1	1	0.20277	1	1
ENSG00000078900	TP73	12.3156	-1.13011	0.654789	1	-1.52485	0.0703033	0.412235	-2.20557	0.000228456	0.00106479	-1.61067	0.0365549	0.210891	-1.13575	0.683692	1	-0.705808	1	1	-1.38638	0.258667	1	-1.15986	0.628581	1	-1.63795	0.0685252	0.272496	-1.12924	0.69128	1	-2.19222	0.00144207	0.00624239	-1.93928	0.00780682	0.0385855
ENSG00000235169	SMIM1	38.4933	-0.177826	1	1	-0.0111996	1	1	-0.042622	1	1	0.0875119	1	1	-0.902427	1	1	-0.8008	1	1	-0.457972	1	1	-0.62222	1	1	-1.20645	0.377069	1	-0.782945	1	1	-0.295792	1	1	-0.177638	1	1
ENSG00000130764	LRRC47	3133.85	0.172402	1	1	0.0912409	1	1	0.235509	1	1	0.113606	1	1	0.358486	1	1	0.235876	1	1	0.264243	1	1	0.218395	1	1	0.439975	1	1	0.24667	1	1	0.405952	1	1	0.289721	1	1
ENSG00000116198	CEP104	3519.55	0.234857	1	1	0.138397	1	1	-0.242908	1	1	-0.180121	1	1	0.0920951	1	1	0.148399	1	1	0.138804	1	1	0.17045	1	1	0.171507	1	1	0.198955	1	1	0.3294	1	1	0.284664	1	1
ENSG00000169598	DFFB	877.058	-0.438139	1	1	-0.505235	1	1	-0.354598	1	1	-0.474284	1	1	-0.467117	1	1	-0.273923	1	1	-0.454272	1	1	-0.421285	1	1	-0.604457	1	1	-0.484656	1	1	-0.245123	1	1	-0.540659	1	1
ENSG00000198912	C1orf174	1999.68	0.45047	1	1	0.464352	1	1	0.601371	1	1	0.318185	1	1	0.760983	1	1	0.459435	1	1	0.754193	1	1	0.519431	1	1	0.872846	1	1	0.590148	1	1	1.01398	0.877018	1	0.720616	1	1
ENSG00000196581	AJAP1	26.2432	-4.1983	1.08827e-11	3.60381e-10	-3.59079	2.71567e-07	4.5134e-06	-2.19337	0.00835148	0.0316611	-1.54683	0.239952	1	-3.19213	9.48946e-06	0.000153852	-2.62682	0.00166505	0.0684947	-3.67778	8.11489e-08	1.25134e-06	-2.75582	0.000718465	0.0188451	-4.74141	2.12299e-13	3.7848e-12	-2.66537	0.00126308	0.0148851	-4.36582	3.03085e-11	2.91128e-10	-3.34448	7.69405e-06	6.38968e-05
ENSG00000131697	NPHP4	595.969	-0.332015	1	1	-0.31057	1	1	-0.708817	1	1	-0.468032	1	1	-0.193338	1	1	0.0055156	1	1	-0.401276	1	1	-0.0885463	1	1	-0.268476	1	1	-0.0880716	1	1	-0.383862	1	1	-0.227295	1	1
ENSG00000069424	KCNAB2	11023.7	0.0112804	1	1	-0.0320399	1	1	-0.263499	1	1	-0.45948	1	1	-0.438102	1	1	-0.149366	1	1	-0.427733	1	1	-0.171775	1	1	-0.614241	1	1	-0.313058	1	1	-0.386535	1	1	-0.321053	1	1
ENSG00000116254	CHD5	29.6544	0.14848	1	1	-0.563852	1	1	-0.257055	1	1	-0.786544	1	1	0.264741	1	1	-0.234938	1	1	0.28418	1	1	-0.447772	1	1	0.428119	1	1	-0.0463981	1	1	0.311453	1	1	-0.323111	1	1
ENSG00000116251	RPL22	21225.4	-0.218229	1	1	-0.111352	1	1	0.0412735	1	1	0.0483522	1	1	-0.046161	1	1	-0.235758	1	1	-0.030822	1	1	-0.251755	1	1	-0.073692	1	1	-0.280355	1	1	-0.0938229	1	1	-0.116819	1	1
ENSG00000158286	RNF207	742.34	3.11292	4.90106e-16	2.57617e-14	2.48728	1.26083e-09	2.75593e-08	2.03387	7.94766e-05	0.000392963	2.48795	1.23816e-09	2.57063e-08	3.23483	3.15372e-14	1.6067e-12	2.78605	3.91975e-10	4.76955e-08	3.20796	6.52823e-14	2.1091e-12	2.6382	9.57223e-09	6.06669e-07	2.72875	4.65505e-09	5.311e-08	2.57068	3.74065e-08	1.05423e-06	2.93877	4.92403e-11	4.65219e-10	2.1632	4.6742e-05	0.000342258
ENSG00000116237	ICMT	2931.83	0.454062	1	1	0.481901	1	1	1.03234	0.652591	1	0.610152	1	1	0.532899	1	1	0.328816	1	1	0.635531	1	1	0.43501	1	1	0.804811	1	1	0.408573	1	1	1.06078	0.466903	1	0.734796	1	1
ENSG00000158292	GPR153	43.6682	-0.413134	1	1	0.027582	1	1	0.939567	1	1	1.14003	0.563473	1	-0.20536	1	1	0.240889	1	1	-0.389068	1	1	0.11865	1	1	-0.252216	1	1	0.264515	1	1	-0.348164	1	1	0.533859	1	1
ENSG00000097021	ACOT7	1753.56	3.57397	1.35957e-66	6.20993e-64	3.61307	2.2975e-71	2.02885e-68	3.5634	4.98607e-66	1.2701e-63	2.9711	2.79586e-41	6.6132e-39	2.25068	4.18829e-13	1.87594e-11	1.77004	8.03393e-06	0.000537462	3.12543	4.32164e-35	7.73574e-33	2.69961	4.11162e-23	9.3901e-21	3.19432	2.63381e-37	3.03369e-35	3.0144	6.82976e-32	1.43598e-29	3.65822	5.06093e-54	8.82066e-52	3.68449	1.98343e-55	7.72721e-53
ENSG00000187017	ESPN	70.9622	-1.53899	0.0137458	0.119473	-1.72238	0.000561823	0.00533853	-2.80485	4.03471e-14	4.56005e-13	-1.81524	0.000103819	0.00105217	-1.41445	0.100436	0.632823	-0.45515	1	1	-1.71271	0.00550236	0.0382997	-0.880832	1	1	-1.59348	0.0200225	0.0889995	-0.952247	1	1	-2.2419	3.33505e-06	1.97744e-05	-1.93559	0.000181606	0.00121064
ENSG00000215788	TNFRSF25	11929.1	-0.407142	1	1	-0.452556	1	1	-1.46812	0.00125215	0.00531433	-0.874262	1	1	0.107418	1	1	0.231042	1	1	-0.122952	1	1	0.056186	1	1	-0.277516	1	1	0.0457968	1	1	-0.508759	1	1	-0.328187	1	1
ENSG00000171680	PLEKHG5	334.494	-1.06459	0.699102	1	-1.03061	0.851756	1	-2.18599	4.1976e-12	4.17115e-11	-1.38981	0.0178537	0.111081	-1.54627	0.00485972	0.0455246	-0.663726	1	1	-1.45747	0.018273	0.111183	-0.729266	1	1	-2.06206	6.083e-08	6.04921e-07	-1.11159	0.562173	1	-1.78003	6.4443e-05	0.000329326	-1.27466	0.155009	0.569238
ENSG00000162408	NOL9	4567.3	-0.0275362	1	1	0.227125	1	1	0.445632	1	1	0.33139	1	1	0.286688	1	1	0.238798	1	1	0.251883	1	1	0.242302	1	1	0.526581	1	1	0.489044	1	1	0.626907	1	1	0.647449	1	1
ENSG00000204859	ZBTB48	1369.41	-0.48218	1	1	-0.595769	1	1	-0.880111	1	1	-0.584389	1	1	-0.383293	1	1	-0.137185	1	1	-0.575306	1	1	-0.337896	1	1	-0.64208	1	1	-0.346349	1	1	-0.794118	1	1	-0.718644	1	1
ENSG00000162413	KLHL21	2584.11	-0.656308	1	1	-1.05813	0.525924	1	-0.585733	1	1	-1.14709	0.108695	0.553758	-0.563302	1	1	-0.459737	1	1	-0.653423	1	1	-0.754517	1	1	-0.541571	1	1	-0.791719	1	1	-0.280762	1	1	-0.812476	1	1
ENSG00000116273	PHF13	1319.17	0.109011	1	1	-0.0377685	1	1	0.266215	1	1	0.399697	1	1	0.109162	1	1	0.0578816	1	1	0.195775	1	1	0.238354	1	1	0.195368	1	1	-0.0480949	1	1	0.210882	1	1	0.161338	1	1
ENSG00000041988	THAP3	651.082	-0.311795	1	1	-0.412058	1	1	-0.335739	1	1	-0.473832	1	1	-0.320736	1	1	-0.19748	1	1	-0.369559	1	1	-0.357635	1	1	-0.473046	1	1	-0.445686	1	1	-0.465645	1	1	-0.51505	1	1
ENSG00000007923	DNAJC11	2575.82	0.654849	1	1	0.696519	1	1	0.99803	1	1	0.743646	1	1	0.99618	1	1	0.636761	1	1	1.03294	0.693968	1	0.699282	1	1	1.24185	0.00380774	0.0194964	0.991876	1	1	1.4791	9.59056e-09	7.31778e-08	1.18636	0.0257239	0.113883
ENSG00000171735	CAMTA1	903.618	0.300961	1	1	0.27238	1	1	0.998286	1	1	0.447999	1	1	0.494761	1	1	0.0818461	1	1	0.529961	1	1	0.138938	1	1	0.701424	1	1	0.176789	1	1	0.74139	1	1	0.460107	1	1
ENSG00000049245	VAMP3	1597.71	-0.194211	1	1	-0.134361	1	1	-0.266006	1	1	-0.113665	1	1	-0.45736	1	1	-0.13097	1	1	-0.433777	1	1	-0.105029	1	1	-0.485652	1	1	-0.168107	1	1	-0.415461	1	1	-0.216443	1	1
ENSG00000049246	PER3	565.499	0.164894	1	1	-0.0330494	1	1	0.607499	1	1	-0.235992	1	1	0.71712	1	1	0.194043	1	1	0.680128	1	1	0.116778	1	1	1.01548	0.900452	1	0.410114	1	1	1.21112	0.0876737	0.282974	0.553772	1	1
ENSG00000049247	UTS2	63.6406	-0.421604	1	1	0.105904	1	1	1.88998	0.061846	0.205522	0.523119	1	1	0.105508	1	1	-0.26774	1	1	0.317423	1	1	-0.313494	1	1	0.0309109	1	1	-0.532825	1	1	-0.0191576	1	1	-0.716258	1	1
ENSG00000049249	TNFRSF9	6802.71	4.83474	4.04135e-24	3.71748e-22	5.68606	1.00563e-37	2.04933e-35	9.62083	5.49813e-115	6.62075e-112	7.76352	1.1323e-76	1.15373e-73	6.41251	3.51556e-38	9.9079e-36	5.03647	2.08697e-22	7.67888e-20	6.33812	3.49005e-37	6.79841e-35	5.28866	4.34873e-25	1.25225e-22	7.04583	3.26144e-47	6.35309e-45	6.14364	2.28814e-35	6.18545e-33	7.08026	9.87923e-48	1.1684e-45	6.65179	2.40722e-42	4.42861e-40
ENSG00000116288	PARK7	8192.5	1.32876	0.00375441	0.0375895	1.49439	9.08189e-06	0.000120299	2.38934	1.55076e-34	7.0347e-33	1.77828	2.79316e-12	8.40867e-11	1.51219	0.00010247	0.00136965	0.846629	1	1	1.64647	9.40657e-07	1.25604e-05	1.03525	0.789152	1	1.77751	3.66987e-09	4.2418e-08	1.2284	0.0829683	0.589301	1.85709	7.91517e-11	7.31132e-10	1.62308	2.23286e-06	1.97836e-05
ENSG00000116285	ERRFI1	276.662	0.436211	1	1	0.372158	1	1	2.47158	4.38813e-20	7.638e-19	1.34624	0.0283447	0.167613	0.718116	1	1	0.397322	1	1	0.756978	1	1	0.428835	1	1	0.912926	1	1	0.617662	1	1	1.01163	0.950423	1	0.770659	1	1
ENSG00000162426	SLC45A1	66.6439	-0.0717432	1	1	-0.447273	1	1	-0.281868	1	1	-0.205422	1	1	-0.280034	1	1	-0.0475869	1	1	-0.388194	1	1	-0.0829033	1	1	-0.768628	1	1	-0.55241	1	1	-0.744103	1	1	-0.566543	1	1
ENSG00000142599	RERE	6189.88	-0.28334	1	1	-0.523846	1	1	-0.0548439	1	1	-0.246965	1	1	-0.611008	1	1	-0.304328	1	1	-0.623543	1	1	-0.337563	1	1	-0.711573	1	1	-0.545277	1	1	-0.759705	1	1	-0.758063	1	1
ENSG00000074800	ENO1	96714.2	3.09873	1.20589e-93	1.99665e-90	3.014	2.64033e-89	4.99626e-86	3.73184	2.61677e-157	1.15539e-153	2.93688	9.73996e-83	1.29016e-79	3.02504	6.06701e-65	7.30578e-62	2.20833	3.08321e-24	1.5126e-21	3.30574	1.20268e-83	1.77008e-80	2.60425	1.89215e-41	1.56646e-38	3.54015	4.09498e-101	7.74888e-98	2.82262	5.41774e-53	3.98685e-50	3.87554	4.96529e-129	2.19234e-125	3.38613	1.63101e-89	4.32087e-86
ENSG00000131686	CA6	303.892	1.15903	0.508402	1	1.19833	0.417475	1	-1.17408	0.475411	1	0.78066	1	1	0.652015	1	1	1.76037	0.00699778	0.226346	0.488826	1	1	1.76911	0.00637332	0.123242	-0.284203	1	1	1.10608	0.707763	1	-0.428614	1	1	0.785321	1	1
ENSG00000180758	GPR157	409.947	-0.625849	1	1	-0.340766	1	1	-1.59497	1.64238e-07	1.08342e-06	-0.90013	1	1	-1.49024	0.000196404	0.0024568	-0.428834	1	1	-1.48747	0.000218229	0.00198945	-0.524828	1	1	-1.74908	1.92662e-08	2.03509e-07	-0.71002	1	1	-1.56843	1.84111e-05	0.000100112	-0.780831	1	1
ENSG00000049239	H6PD	4464.33	-0.0843649	1	1	-0.176537	1	1	-1.05156	0.504986	1	-0.374406	1	1	-0.249683	1	1	0.0383807	1	1	-0.390364	1	1	-0.0296981	1	1	-0.45383	1	1	-0.110668	1	1	-0.841466	1	1	-0.343392	1	1
ENSG00000171621	SPSB1	353.813	0.617526	1	1	0.302454	1	1	-0.0225415	1	1	-9.74757e-06	1	1	-0.519651	1	1	-0.116738	1	1	-0.479122	1	1	0.0864696	1	1	-0.63164	1	1	-0.181164	1	1	-0.631943	1	1	0.0501652	1	1
ENSG00000171612	SLC25A33	1105.22	1.00298	0.982541	1	1.36314	0.00668717	0.050674	2.1336	5.67658e-17	8.05053e-16	1.68933	2.52114e-07	3.83409e-06	1.55549	0.000400985	0.00468795	0.944751	1	1	1.72378	3.94117e-06	4.75453e-05	1.14127	0.370903	1	2.09353	2.87279e-12	4.6069e-11	1.66584	2.2597e-05	0.000392468	2.46027	1.00605e-20	2.04389e-19	2.27981	3.22618e-16	8.6506e-15
ENSG00000188807	TMEM201	1000.97	0.422486	1	1	0.4278	1	1	1.42923	9.92374e-06	5.43123e-05	1.06532	0.491479	1	0.840761	1	1	0.444168	1	1	0.929484	1	1	0.511361	1	1	1.20867	0.0636467	0.255629	0.876149	1	1	1.75132	1.98706e-11	1.94967e-10	1.40835	0.000243476	0.00158715
ENSG00000171608	PIK3CD	18390.6	0.187604	1	1	0.199258	1	1	-1.04637	0.656479	1	-0.250758	1	1	0.00212646	1	1	0.329371	1	1	-0.0771636	1	1	0.283827	1	1	-0.426049	1	1	0.0915299	1	1	-0.354958	1	1	0.00856152	1	1
ENSG00000171603	CLSTN1	8796.35	-0.0401553	1	1	-0.218772	1	1	-0.870906	1	1	-0.343876	1	1	-0.520304	1	1	-0.0225018	1	1	-0.493343	1	1	0.0458926	1	1	-0.82979	1	1	-0.299828	1	1	-0.916264	1	1	-0.574748	1	1
ENSG00000178585	CTNNBIP1	324.506	-0.58092	1	1	-0.550067	1	1	-0.932662	1	1	-0.619813	1	1	-1.02108	0.87702	1	-0.452162	1	1	-1.20893	0.128009	0.620847	-0.579215	1	1	-1.41175	0.00293343	0.0153691	-0.832768	1	1	-1.58227	3.15913e-05	0.000166121	-1.07587	0.580348	1
ENSG00000162441	LZIC	2196.88	0.26644	1	1	0.304934	1	1	0.535063	1	1	0.316301	1	1	0.458683	1	1	0.148003	1	1	0.530627	1	1	0.269792	1	1	0.626309	1	1	0.301276	1	1	0.629596	1	1	0.44821	1	1
ENSG00000173614	NMNAT1	369.255	-0.00655968	1	1	-0.0675323	1	1	-0.426484	1	1	-0.239029	1	1	-0.238363	1	1	-0.0489738	1	1	-0.211657	1	1	-0.0984695	1	1	-0.12547	1	1	-0.243457	1	1	-0.353811	1	1	-0.3163	1	1
ENSG00000130939	UBE4B	3694.4	0.0891081	1	1	-0.0132227	1	1	-0.464078	1	1	-0.280297	1	1	-0.146511	1	1	0.0212853	1	1	-0.202762	1	1	-0.0594701	1	1	-0.270629	1	1	-0.140306	1	1	-0.243714	1	1	-0.25954	1	1
ENSG00000054523	KIF1B	2162.31	-0.256475	1	1	-0.00778838	1	1	-0.808483	1	1	-0.301396	1	1	-1.02811	0.807839	1	-0.210276	1	1	-0.939021	1	1	-0.124787	1	1	-1.18102	0.11808	0.442411	-0.360822	1	1	-1.09346	0.41971	1	-0.467907	1	1
ENSG00000142657	PGD	4945.78	1.30229	9.36463e-05	0.00126964	1.46469	1.06731e-09	2.34844e-08	1.13595	0.0792143	0.258277	1.21876	0.00411472	0.0303641	1.30011	0.000862217	0.00943099	1.09589	0.287574	1	1.28998	0.00128791	0.0101364	1.17017	0.0590784	0.810096	1.37005	3.97848e-05	0.000282416	1.29325	0.00112682	0.0134709	1.51849	8.50344e-09	6.51455e-08	1.56829	2.69717e-10	3.94335e-09
ENSG00000251503	APITD1-CORT	13.3125	-0.309114	1	1	-0.164958	1	1	-0.224365	1	1	-0.561244	1	1	0.0781607	1	1	-0.198261	1	1	0.0548059	1	1	-0.383962	1	1	-0.26675	1	1	-0.123702	1	1	0.289395	1	1	0.0700682	1	1
ENSG00000175279	CENPS	57.293	0.576065	1	1	0.874219	1	1	0.399898	1	1	0.22344	1	1	1.00302	0.987737	1	0.798262	1	1	0.908718	1	1	0.871973	1	1	1.01821	0.926318	1	0.903004	1	1	1.01542	0.937896	1	0.919627	1	1
ENSG00000241563	CORT	19.1694	-0.660918	1	1	-0.767551	1	1	-0.546653	1	1	-0.712826	1	1	-0.087279	1	1	-0.0443017	1	1	-0.352779	1	1	-0.256787	1	1	-0.448228	1	1	-0.289345	1	1	-0.571773	1	1	-0.499405	1	1
ENSG00000160049	DFFA	3722.09	0.356067	1	1	0.365509	1	1	0.617109	1	1	0.444972	1	1	0.607281	1	1	0.376104	1	1	0.694073	1	1	0.488437	1	1	0.800632	1	1	0.553522	1	1	1.01266	0.854885	1	0.830874	1	1
ENSG00000142655	PEX14	1093.33	0.142193	1	1	0.443514	1	1	-0.0284823	1	1	0.282475	1	1	0.0209738	1	1	0.220643	1	1	0.0188969	1	1	0.352631	1	1	0.0742516	1	1	0.421501	1	1	0.171254	1	1	0.506632	1	1
ENSG00000130940	CASZ1	794.095	1.80042	2.0709e-11	6.65803e-10	1.41915	0.000308655	0.00310437	0.676041	1	1	0.919338	1	1	1.83586	1.29636e-09	3.73296e-08	1.57978	2.13395e-05	0.00131471	1.85604	5.25062e-10	1.09012e-08	1.69113	3.96462e-07	2.02762e-05	1.54958	6.99881e-05	0.000475417	1.66144	1.18613e-06	2.63173e-05	1.26762	0.0539766	0.180594	1.42167	0.00201513	0.0111172
ENSG00000120948	TARDBP	6118.08	-0.0571469	1	1	0.183123	1	1	0.127104	1	1	0.164292	1	1	0.0270341	1	1	0.00834954	1	1	0.0725722	1	1	0.057013	1	1	0.171878	1	1	0.11298	1	1	0.324206	1	1	0.203558	1	1
ENSG00000009724	MASP2	517.6	-1.03205	0.848393	1	-1.1487	0.367891	1	-2.00671	2.92064e-09	2.26503e-08	-1.16264	0.324733	1	-0.864592	1	1	-0.369582	1	1	-1.2684	0.167706	0.778631	-0.7375	1	1	-1.31798	0.102279	0.390881	-0.680149	1	1	-1.58091	0.0029473	0.0122038	-1.45953	0.0187653	0.0852709
ENSG00000116649	SRM	7923.86	1.97051	4.60097e-14	1.95963e-12	2.39651	2.24017e-28	2.45234e-26	3.26534	1.69572e-69	4.77904e-67	2.64985	5.97999e-39	1.32018e-36	2.59824	8.97155e-27	1.23789e-24	1.86209	7.77565e-09	7.9842e-07	2.7167	1.22819e-30	1.66006e-28	2.19988	9.0563e-16	1.10055e-13	3.17537	3.48432e-48	7.21146e-46	2.81227	5.6732e-34	1.36631e-31	3.41891	3.67108e-59	8.24188e-57	3.33271	3.62219e-55	1.37084e-52
ENSG00000171824	EXOSC10	5142.57	0.261451	1	1	0.407669	1	1	0.191584	1	1	0.273229	1	1	0.257291	1	1	0.283163	1	1	0.190196	1	1	0.303508	1	1	0.28067	1	1	0.375462	1	1	0.375468	1	1	0.382912	1	1
ENSG00000198793	MTOR	7568.03	0.530331	1	1	0.352819	1	1	0.51598	1	1	0.460819	1	1	0.615912	1	1	0.469491	1	1	0.597891	1	1	0.421717	1	1	0.696522	1	1	0.573825	1	1	0.754047	1	1	0.561604	1	1
ENSG00000171819	ANGPTL7	20.7801	-0.0157767	1	1	-0.0855745	1	1	-0.470503	1	1	0.01918	1	1	0.339709	1	1	0.424468	1	1	0.16104	1	1	-0.00344516	1	1	0.0595598	1	1	0.434501	1	1	0.244008	1	1	0.504963	1	1
ENSG00000120942	UBIAD1	2966.41	-0.00774194	1	1	0.205643	1	1	0.38356	1	1	0.433455	1	1	0.210272	1	1	0.218781	1	1	0.155019	1	1	0.252969	1	1	0.340783	1	1	0.424734	1	1	0.3127	1	1	0.506253	1	1
ENSG00000204624	DISP3	23.7679	0.990211	1	1	0.491529	1	1	0.428	1	1	0.743468	1	1	0.402792	1	1	0.867517	1	1	0.641869	1	1	0.545852	1	1	0.305272	1	1	0.516889	1	1	0.340264	1	1	0.462912	1	1
ENSG00000116661	FBXO2	298.262	0.95246	1	1	0.823527	1	1	0.129504	1	1	0.302704	1	1	-0.807698	1	1	-0.33089	1	1	-0.308391	1	1	0.115619	1	1	-1.19375	0.409183	1	-0.554262	1	1	-0.585238	1	1	0.0206331	1	1
ENSG00000132879	FBXO44	1481.62	-0.319159	1	1	-0.543549	1	1	-0.978872	1	1	-0.734901	1	1	-0.932247	1	1	-0.581682	1	1	-0.959571	1	1	-0.567678	1	1	-1.26146	0.0252065	0.109291	-0.802674	1	1	-1.22263	0.0568039	0.189242	-0.937546	1	1
ENSG00000116663	FBXO6	1324.45	3.69064	2.05348e-42	4.18467e-40	3.58392	7.92474e-41	1.98059e-38	3.59676	1.328e-39	8.06912e-38	3.27429	5.46799e-32	8.62249e-30	2.07263	2.30483e-06	4.09795e-05	1.92426	4.62177e-05	0.00269691	2.83746	4.94619e-16	1.99141e-14	2.76841	5.34763e-15	6.05425e-13	3.11835	8.01983e-21	2.57841e-19	3.03344	2.28335e-19	2.14505e-17	3.3238	9.65507e-25	2.56295e-23	3.47079	7.34943e-28	5.6272e-26
ENSG00000116670	MAD2L2	1118.19	0.923525	1	1	0.872267	1	1	1.48134	3.26246e-06	1.89455e-05	0.969409	1	1	0.44343	1	1	0.133648	1	1	0.659088	1	1	0.384471	1	1	0.807916	1	1	0.428478	1	1	1.05814	0.629038	1	0.938856	1	1
ENSG00000162490	DRAXIN	17.4869	0.106744	1	1	-0.0397339	1	1	0.0514347	1	1	0.0439057	1	1	0.286497	1	1	-0.186985	1	1	-0.204581	1	1	0.0532404	1	1	0.147947	1	1	0.12703	1	1	-0.372328	1	1	-0.500916	1	1
ENSG00000177674	AGTRAP	460.399	-0.831376	1	1	-0.286749	1	1	-1.01873	0.902114	1	-0.410099	1	1	-0.448778	1	1	-0.0567484	1	1	-0.6362	1	1	-0.146701	1	1	-1.25126	0.155773	0.564223	-0.464973	1	1	-1.63816	0.000348232	0.00163687	-0.651359	1	1
ENSG00000177000	MTHFR	2130.8	-0.397508	1	1	-0.574639	1	1	-0.800421	1	1	-0.537015	1	1	-0.796197	1	1	-0.302432	1	1	-0.878097	1	1	-0.516396	1	1	-1.10925	0.215356	0.750095	-0.651793	1	1	-1.15709	0.0753737	0.246275	-0.957105	1	1
ENSG00000011021	CLCN6	1349.03	-0.0167764	1	1	-0.351256	1	1	-0.631567	1	1	-0.420622	1	1	-0.112147	1	1	0.0448272	1	1	-0.282439	1	1	-0.215848	1	1	-0.423977	1	1	-0.158516	1	1	-0.469708	1	1	-0.554326	1	1
ENSG00000175206	NPPA	22.785	0.123026	1	1	-0.441194	1	1	-0.233634	1	1	-0.293486	1	1	0.127431	1	1	0.125915	1	1	0.165499	1	1	-0.567015	1	1	-0.218645	1	1	-0.22877	1	1	-0.397661	1	1	-0.71967	1	1
ENSG00000116685	KIAA2013	2224.88	0.0613283	1	1	0.0298689	1	1	0.254219	1	1	0.0611612	1	1	0.0549886	1	1	0.0253582	1	1	0.137886	1	1	0.00629584	1	1	0.114409	1	1	-0.0537939	1	1	0.136486	1	1	0.0644892	1	1
ENSG00000083444	PLOD1	304.94	1.21386	0.155967	0.995636	1.42999	0.00294175	0.0241728	2.13838	2.38197e-14	2.73648e-13	1.78488	5.08429e-08	8.45001e-07	0.40152	1	1	0.498984	1	1	0.950009	1	1	0.730062	1	1	0.944414	1	1	0.925915	1	1	1.74079	1.52969e-05	8.39366e-05	1.57356	0.000645814	0.00389016
ENSG00000116688	MFN2	5676.09	0.58475	1	1	0.60964	1	1	0.951902	1	1	0.698351	1	1	0.715568	1	1	0.445318	1	1	0.772905	1	1	0.516102	1	1	0.986614	1	1	0.667415	1	1	1.1718	0.00857043	0.0333012	0.928437	1	1
ENSG00000116691	MIIP	1328.83	0.412223	1	1	0.781947	1	1	0.239194	1	1	0.392881	1	1	0.289617	1	1	0.373174	1	1	0.269108	1	1	0.387097	1	1	0.256292	1	1	0.56597	1	1	0.334319	1	1	0.546585	1	1
ENSG00000120949	TNFRSF8	43.7921	2.4136	0.000831256	0.00948391	3.91021	1.32003e-16	6.22244e-15	3.61652	2.47117e-10	2.10367e-09	3.5407	6.0048e-13	2.01877e-11	3.12601	1.79538e-06	3.25329e-05	2.871	2.04383e-06	0.000152093	3.40132	6.03093e-08	9.5557e-07	3.03995	2.11536e-07	1.12984e-05	3.4036	5.86421e-08	5.85361e-07	3.67578	6.57298e-12	3.02311e-10	4.34924	1.98089e-14	2.46838e-13	4.29385	2.15363e-17	6.68079e-16
ENSG00000028137	TNFRSF1B	10160.3	0.734306	1	1	0.846913	1	1	2.40473	1.5995e-26	4.27157e-25	1.32679	0.0114294	0.0750218	0.774915	1	1	0.507272	1	1	0.880851	1	1	0.676927	1	1	0.858451	1	1	0.612269	1	1	0.950837	1	1	0.7134	1	1
ENSG00000048707	VPS13D	8770.13	-0.319118	1	1	-0.541581	1	1	-0.713503	1	1	-0.473541	1	1	-0.544967	1	1	-0.104415	1	1	-0.601331	1	1	-0.285766	1	1	-0.701291	1	1	-0.350392	1	1	-0.816392	1	1	-0.619856	1	1
ENSG00000162496	DHRS3	3578.28	0.0764351	1	1	0.336645	1	1	0.405956	1	1	0.555542	1	1	0.543927	1	1	0.875056	1	1	0.18191	1	1	0.636127	1	1	0.0321349	1	1	0.50443	1	1	-0.327465	1	1	0.0126072	1	1
ENSG00000116731	PRDM2	7012.19	-0.190965	1	1	-0.194405	1	1	-0.754262	1	1	-0.359657	1	1	-0.287332	1	1	0.0667392	1	1	-0.251326	1	1	0.0990476	1	1	-0.332555	1	1	-0.0771314	1	1	-0.41189	1	1	-0.265996	1	1
ENSG00000189337	KAZN	31.5869	0.995546	1	1	0.466496	1	1	3.06319	2.29733e-10	1.96073e-09	1.46765	0.157596	0.761146	2.50671	3.05729e-05	0.000451974	0.523669	1	1	2.79366	6.12923e-07	8.40453e-06	0.748827	1	1	2.91894	8.9295e-08	8.621e-07	1.72611	0.0484911	0.376062	3.68187	4.52587e-14	5.4929e-13	2.65963	4.07076e-06	3.48554e-05
ENSG00000142621	FHAD1	12.7876	1.98504	0.0285518	0.227419	1.11495	0.768501	1	2.22963	0.00611	0.0236301	1.16255	0.676985	1	1.18286	0.711929	1	0.394116	1	1	1.93848	0.0529999	0.287249	0.62932	1	1	1.96318	0.0468394	0.193583	1.24363	0.57522	1	1.59414	0.226153	0.656275	1.17805	0.683161	1
ENSG00000142634	EFHD2	3933.84	0.402876	1	1	0.411142	1	1	1.09292	0.370939	1	0.620364	1	1	0.927898	1	1	0.61734	1	1	0.876965	1	1	0.581531	1	1	0.997914	1	1	0.577908	1	1	1.05048	0.675975	1	0.645274	1	1
ENSG00000162438	CTRC	14.1811	-0.540758	1	1	-1.10496	0.739523	1	-0.993338	1	1	-0.812583	1	1	0.372596	1	1	0.124585	1	1	-0.264248	1	1	-0.374893	1	1	-0.854632	1	1	-0.111433	1	1	-0.864945	1	1	-0.712663	1	1
ENSG00000215704	CELA2B	10.5164	-1.84618	0.0147838	0.127908	-1.32426	0.311753	1	-1.78715	0.0241815	0.0857126	-1.63572	0.0519951	0.289138	-1.69769	0.0721928	0.477629	-0.874783	1	1	-2.25181	0.00213225	0.0160476	-1.18679	0.612571	1	-2.12143	0.00541178	0.0269592	-1.446	0.229362	1	-2.33106	0.00127852	0.00556168	-1.81716	0.0330901	0.143006
ENSG00000132906	CASP9	635.556	-0.620916	1	1	-0.0370057	1	1	-0.53569	1	1	0.0969316	1	1	-1.03524	0.743324	1	-0.386606	1	1	-1.30899	0.00450753	0.031742	-0.413728	1	1	-1.24625	0.0232922	0.101993	-0.488535	1	1	-1.42041	0.000125656	0.000622452	-0.729289	1	1
ENSG00000116138	DNAJC16	2696.35	-0.19617	1	1	-0.020592	1	1	0.00393129	1	1	0.116953	1	1	-0.280681	1	1	0.0229616	1	1	-0.247867	1	1	0.0205704	1	1	-0.179916	1	1	-0.00236257	1	1	-0.120608	1	1	0.0549767	1	1
ENSG00000116771	AGMAT	1353.01	0.23429	1	1	0.986785	1	1	1.80177	3.25067e-10	2.73387e-09	1.91308	5.95275e-13	2.00637e-11	0.688404	1	1	0.519942	1	1	0.883395	1	1	0.842411	1	1	1.01138	0.938815	1	1.17826	0.233343	1	1.30283	0.0408877	0.139948	1.69281	3.4415e-06	2.97754e-05
ENSG00000197312	DDI2	5243.69	0.231079	1	1	-0.0153685	1	1	0.571606	1	1	0.0428134	1	1	0.278165	1	1	-0.0949625	1	1	0.484177	1	1	0.0201016	1	1	0.595803	1	1	0.15057	1	1	0.922768	1	1	0.434671	1	1
ENSG00000116786	PLEKHM2	5309.69	0.694391	1	1	0.524063	1	1	0.211127	1	1	0.308298	1	1	0.505221	1	1	0.46807	1	1	0.537432	1	1	0.554031	1	1	0.431501	1	1	0.522493	1	1	0.43762	1	1	0.579651	1	1
ENSG00000162461	SLC25A34	150.585	0.833104	1	1	0.579321	1	1	0.025231	1	1	0.361496	1	1	0.719047	1	1	0.580694	1	1	0.704397	1	1	0.533456	1	1	0.704165	1	1	0.76956	1	1	0.352852	1	1	0.481131	1	1
ENSG00000233954	UQCRHL	285.242	0.0536661	1	1	0.235502	1	1	0.841841	1	1	0.474774	1	1	0.245812	1	1	-0.243086	1	1	0.237901	1	1	-0.174281	1	1	0.419515	1	1	0.170831	1	1	0.535979	1	1	0.510006	1	1
ENSG00000065526	SPEN	16024.4	0.271815	1	1	0.127091	1	1	0.562131	1	1	0.527621	1	1	0.452833	1	1	0.374717	1	1	0.513572	1	1	0.359474	1	1	0.718189	1	1	0.608876	1	1	0.837994	1	1	0.637119	1	1
ENSG00000116809	ZBTB17	2416.69	0.48557	1	1	0.413592	1	1	0.422598	1	1	0.514854	1	1	0.549033	1	1	0.451942	1	1	0.575744	1	1	0.526412	1	1	0.621015	1	1	0.654908	1	1	0.563626	1	1	0.578895	1	1
ENSG00000185519	FAM131C	11.9337	0.401932	1	1	0.883636	1	1	2.36452	0.00608383	0.0235426	3.47759	1.12632e-07	1.79103e-06	3.3162	7.58159e-06	0.000125114	2.53474	0.00285632	0.107485	3.04271	8.58895e-05	0.000841488	2.93342	0.00015423	0.00482963	3.98446	5.97385e-09	6.68889e-08	3.3569	3.21031e-06	6.56609e-05	3.8181	4.2995e-08	3.08344e-07	3.68989	9.64627e-08	1.02548e-06
ENSG00000142632	ARHGEF19	508.726	0.327441	1	1	0.33479	1	1	0.781956	1	1	0.629279	1	1	0.903951	1	1	0.593063	1	1	0.710161	1	1	0.400146	1	1	0.936516	1	1	0.716599	1	1	0.808604	1	1	0.68412	1	1
ENSG00000132881	RSG1	183.626	-0.223751	1	1	-0.498001	1	1	-0.546799	1	1	-0.714684	1	1	-0.307899	1	1	-0.125241	1	1	-0.565954	1	1	-0.432505	1	1	-0.473905	1	1	-0.470896	1	1	-0.584133	1	1	-0.571824	1	1
ENSG00000037637	FBXO42	1896.16	-0.26402	1	1	-0.402813	1	1	-0.417816	1	1	-0.38897	1	1	-0.266497	1	1	-0.127042	1	1	-0.411202	1	1	-0.248622	1	1	-0.357758	1	1	-0.3371	1	1	-0.499251	1	1	-0.520269	1	1
ENSG00000055070	SZRD1	9164.76	1.33106	3.44119e-05	0.000506467	1.35797	5.25568e-06	7.16959e-05	1.36463	5.08121e-06	2.88124e-05	1.2657	0.000725063	0.0062163	1.21341	0.0218869	0.171344	0.879971	1	1	1.45484	1.02184e-06	1.35488e-05	1.19016	0.0409138	0.595543	1.50937	4.39946e-08	4.47583e-07	1.35712	0.000122148	0.00183236	1.62568	1.76455e-11	1.73778e-10	1.58099	4.0714e-10	5.82396e-09
ENSG00000187144	SPATA21	52.3252	0.0152134	1	1	-0.232907	1	1	-0.408924	1	1	-0.418361	1	1	0.348824	1	1	0.231969	1	1	0.384038	1	1	0.109569	1	1	0.0831089	1	1	0.329428	1	1	-0.119764	1	1	-0.233748	1	1
ENSG00000157191	NECAP2	7992.32	0.276629	1	1	0.450054	1	1	-0.711636	1	1	-0.0669271	1	1	0.0786466	1	1	0.343259	1	1	0.158572	1	1	0.418839	1	1	-0.181478	1	1	0.205935	1	1	-0.277847	1	1	0.194412	1	1
ENSG00000219481	NBPF1	563.071	-0.76706	1	1	-0.949943	1	1	-1.31546	0.00380801	0.0151885	-0.976666	1	1	-0.815525	1	1	-0.285709	1	1	-0.948722	1	1	-0.564615	1	1	-1.17638	0.164555	0.590223	-0.858888	1	1	-1.31701	0.0130246	0.0489847	-1.32307	0.0120967	0.0573285
ENSG00000058453	CROCC	2662.53	-0.660386	1	1	-0.616355	1	1	-0.798025	1	1	-0.677145	1	1	-0.955376	1	1	-0.304665	1	1	-0.990686	1	1	-0.42479	1	1	-1.34934	0.0109208	0.0513148	-0.575166	1	1	-1.28207	0.0399003	0.136851	-0.938077	1	1
ENSG00000159363	ATP13A2	3090.96	0.185909	1	1	0.267419	1	1	0.236643	1	1	0.262605	1	1	0.137924	1	1	0.25897	1	1	0.0904259	1	1	0.253388	1	1	0.187074	1	1	0.270179	1	1	0.194054	1	1	0.277233	1	1
ENSG00000117118	SDHB	3420.36	0.815729	1	1	0.928224	1	1	1.31464	0.000583838	0.00258042	0.829321	1	1	0.808286	1	1	0.349497	1	1	1.06506	0.541284	1	0.569389	1	1	1.14951	0.160224	0.577505	0.67225	1	1	1.51921	1.05064e-06	6.5491e-06	1.18652	0.0790878	0.314037
ENSG00000159423	ALDH4A1	91.6841	1.07439	0.584906	1	0.923356	1	1	0.508181	1	1	0.621629	1	1	0.481905	1	1	0.347712	1	1	0.380934	1	1	0.462512	1	1	0.312054	1	1	0.3953	1	1	0.31875	1	1	0.46997	1	1
ENSG00000169991	IFFO2	2260.18	-0.368437	1	1	-0.53279	1	1	-0.628392	1	1	-0.799009	1	1	-0.497045	1	1	-0.255375	1	1	-0.701261	1	1	-0.336498	1	1	-0.646786	1	1	-0.594555	1	1	-0.387525	1	1	-0.670977	1	1
ENSG00000127481	UBR4	24445.6	0.436561	1	1	0.176518	1	1	-0.343541	1	1	-0.0595677	1	1	0.149932	1	1	0.387091	1	1	0.153487	1	1	0.249686	1	1	0.0938205	1	1	0.298466	1	1	0.0666304	1	1	0.1485	1	1
ENSG00000127463	EMC1	4318.2	0.268117	1	1	0.406378	1	1	0.70239	1	1	0.563822	1	1	0.554335	1	1	0.397974	1	1	0.601706	1	1	0.457152	1	1	0.864399	1	1	0.728163	1	1	1.09496	0.21554	0.628587	0.957402	1	1
ENSG00000053372	MRTO4	5575.7	1.90917	2.39882e-10	6.848e-09	2.44646	1.0378e-24	9.22601e-23	3.2912	1.82508e-57	3.02188e-55	2.70287	1.2778e-33	2.11572e-31	2.72378	3.29721e-25	4.15951e-23	1.82608	6.89315e-07	5.63621e-05	2.89375	4.3438e-30	5.42811e-28	2.1455	5.67569e-12	5.18484e-10	3.25879	4.14356e-42	6.0984e-40	2.72873	2.37948e-25	3.31774e-23	3.58723	1.04434e-54	1.92129e-52	3.3409	4.14688e-45	9.00484e-43
ENSG00000162482	AKR7A3	20.1	-1.46597	0.0688563	0.493011	-1.54755	0.0281667	0.183159	-1.81132	0.00237506	0.00975505	-1.87605	0.000628645	0.00544963	-1.29425	0.310259	1	-1.02236	0.936904	1	-1.55579	0.0618595	0.327888	-1.5362	0.0685565	0.914501	-2.08381	0.000538676	0.00318967	-1.44346	0.124092	0.828908	-1.67992	0.0250041	0.0892495	-1.94453	0.00188252	0.0104247
ENSG00000053371	AKR7A2	777.554	-0.421921	1	1	-0.416403	1	1	-0.877167	1	1	-0.573964	1	1	-0.719884	1	1	-0.390784	1	1	-0.815192	1	1	-0.467976	1	1	-1.00511	0.967824	1	-0.794383	1	1	-1.2783	0.0290327	0.102442	-0.956189	1	1
ENSG00000040487	PQLC2	255.273	-0.365025	1	1	-0.555374	1	1	-0.77838	1	1	-0.457174	1	1	-0.651238	1	1	-0.362383	1	1	-0.701587	1	1	-0.469863	1	1	-0.870353	1	1	-0.588945	1	1	-0.963159	1	1	-1.04682	0.685019	1
ENSG00000077549	CAPZB	12275.3	0.461967	1	1	0.567439	1	1	0.329794	1	1	0.419828	1	1	0.0776985	1	1	0.267146	1	1	0.179979	1	1	0.437002	1	1	0.0928782	1	1	0.2874	1	1	0.0767876	1	1	0.319257	1	1
ENSG00000173436	MINOS1	786.789	-0.303347	1	1	-0.0198027	1	1	0.200005	1	1	0.235578	1	1	0.0816303	1	1	-0.0343393	1	1	0.00861051	1	1	-0.0410591	1	1	0.145709	1	1	0.0825123	1	1	0.214123	1	1	0.235135	1	1
ENSG00000158747	NBL1	165.401	0.029599	1	1	0.213267	1	1	0.864903	1	1	0.9764	1	1	-0.351342	1	1	0.463629	1	1	-0.102672	1	1	0.590172	1	1	-0.33853	1	1	0.0980115	1	1	0.147946	1	1	0.179316	1	1
ENSG00000158748	HTR6	22.618	-1.09671	0.701546	1	-1.58137	0.019092	0.130424	-1.74357	0.00584847	0.0226782	-1.4736	0.0541168	0.299678	-1.28167	0.32709	1	-0.867965	1	1	-1.42835	0.142714	0.680243	-0.995156	1	1	-1.56593	0.0556797	0.226794	-1.19721	0.472454	1	-1.71856	0.0175041	0.0642449	-1.13073	0.634721	1
ENSG00000162542	TMCO4	1117.94	0.315559	1	1	0.180345	1	1	0.007697	1	1	0.0773874	1	1	-0.0502275	1	1	0.156619	1	1	-0.0314648	1	1	0.155915	1	1	-0.15882	1	1	0.116859	1	1	-0.215449	1	1	-0.0161122	1	1
ENSG00000169914	OTUD3	1595.06	-0.420064	1	1	-0.504478	1	1	-0.92136	1	1	-0.619749	1	1	-0.263842	1	1	-0.0597964	1	1	-0.361496	1	1	-0.183323	1	1	-0.507045	1	1	-0.263847	1	1	-0.499921	1	1	-0.518971	1	1
ENSG00000162543	UBXN10	19.263	-0.61936	1	1	-0.40369	1	1	1.19873	0.54634	1	1.06088	0.845499	1	-0.997657	1	1	-1.06576	0.864676	1	-0.504747	1	1	-0.814429	1	1	-0.0589357	1	1	-0.505633	1	1	-0.0562872	1	1	-0.144804	1	1
ENSG00000158816	VWA5B1	9.70184	-0.750112	1	1	-1.87056	0.0126952	0.0903603	-3.19299	5.47927e-07	3.45283e-06	-2.1768	0.000972242	0.00815107	-1.59227	0.15965	0.934476	-0.591982	1	1	-1.27461	0.507083	1	-1.11365	0.768698	1	-2.13572	0.00977636	0.0463485	-1.28325	0.463835	1	-2.25719	0.00484742	0.0194691	-2.82381	2.21906e-05	0.000171192
ENSG00000162545	CAMK2N1	408.235	-1.04902	0.692821	1	-1.24545	0.0378905	0.237866	-0.574351	1	1	-0.472721	1	1	-0.950704	1	1	-0.493911	1	1	-1.19883	0.174772	0.806071	-0.529905	1	1	-1.46091	0.00188561	0.0102155	-1.11319	0.418222	1	-1.4957	0.000891786	0.00395732	-1.33408	0.0176917	0.0808083
ENSG00000090432	MUL1	1396.68	0.4864	1	1	0.585257	1	1	0.753903	1	1	0.606951	1	1	0.534535	1	1	0.38914	1	1	0.599294	1	1	0.516467	1	1	0.741916	1	1	0.527305	1	1	0.74028	1	1	0.752724	1	1
ENSG00000158828	PINK1	440.848	-1.32319	0.031073	0.244996	-1.29811	0.0424376	0.264034	-1.0333	0.823849	1	-0.742384	1	1	-1.46791	0.00734124	0.0659329	-0.730098	1	1	-1.82429	2.76287e-06	3.38861e-05	-0.824106	1	1	-1.91046	2.38457e-07	2.20573e-06	-1.40518	0.0197364	0.173591	-2.50998	4.21559e-17	6.51572e-16	-1.97546	2.89951e-08	3.32816e-07
ENSG00000244038	DDOST	8627.65	0.663238	1	1	0.746873	1	1	1.34678	3.24648e-05	0.000168374	1.02396	0.770366	1	0.651903	1	1	0.407875	1	1	0.711168	1	1	0.517343	1	1	0.807916	1	1	0.53902	1	1	0.970212	1	1	0.829459	1	1
ENSG00000189410	SH2D5	12.9585	-0.542516	1	1	-0.631893	1	1	2.3801	5.46072e-05	0.000275973	0.272486	1	1	0.470953	1	1	-0.880826	1	1	0.348741	1	1	-0.82472	1	1	0.442639	1	1	-0.0857052	1	1	1.5664	0.138166	0.423939	0.552687	1	1
ENSG00000127483	HP1BP3	14132.7	-0.344584	1	1	-0.572545	1	1	-0.616192	1	1	-0.456686	1	1	-0.429661	1	1	-0.28067	1	1	-0.512872	1	1	-0.351398	1	1	-0.50138	1	1	-0.47004	1	1	-0.658426	1	1	-0.681386	1	1
ENSG00000075151	EIF4G3	4120.73	1.03252	0.758179	1	0.978324	1	1	1.83221	2.99182e-15	3.68957e-14	1.39809	0.000121238	0.0012111	1.61595	5.01318e-07	9.91112e-06	0.959934	1	1	1.70725	7.87568e-09	1.41357e-07	1.08509	0.487298	1	1.80746	4.38507e-11	6.27263e-10	1.39443	0.00126513	0.014896	1.96641	3.05485e-15	4.0832e-14	1.6157	4.81586e-07	4.62253e-06
ENSG00000117298	ECE1	10033.5	0.641254	1	1	0.537318	1	1	-0.30694	1	1	0.209086	1	1	1.3558	0.0204954	0.161885	0.873541	1	1	1.2094	0.172694	0.797597	0.951721	1	1	1.42453	0.00569618	0.0281957	0.914743	1	1	1.54468	0.000389218	0.00181471	1.1863	0.224883	0.785133
ENSG00000142794	NBPF3	806.776	-0.435917	1	1	-0.568943	1	1	-0.823307	1	1	-0.643103	1	1	-0.619375	1	1	-0.222007	1	1	-0.768898	1	1	-0.431284	1	1	-0.988082	1	1	-0.718757	1	1	-1.01389	0.899095	1	-0.926603	1	1
ENSG00000076864	RAP1GAP	25.0366	1.29698	0.286746	1	1.15301	0.537868	1	0.601226	1	1	0.0193207	1	1	1.04263	0.893001	1	0.589279	1	1	0.883436	1	1	0.832357	1	1	1.16545	0.600217	1	0.794258	1	1	0.913312	1	1	0.95132	1	1
ENSG00000090686	USP48	4676.39	-0.280139	1	1	-0.231525	1	1	-0.629687	1	1	-0.340311	1	1	-0.349757	1	1	-0.143262	1	1	-0.397975	1	1	-0.213905	1	1	-0.51789	1	1	-0.253331	1	1	-0.482236	1	1	-0.404374	1	1
ENSG00000142798	HSPG2	207.699	-2.84276	1.42005e-10	4.19865e-09	-2.87413	1.77935e-10	4.36467e-09	-2.66867	6.20528e-09	4.68349e-08	-1.69487	0.0150967	0.0959095	-1.6966	0.0318044	0.239093	-1.12362	0.708071	1	-2.19385	0.000244698	0.00220795	-1.4014	0.22571	1	-2.68342	2.5384e-07	2.34148e-06	-1.99162	0.00295844	0.0318339	-2.60391	9.14617e-07	5.72814e-06	-2.24233	0.000222287	0.00145763
ENSG00000070831	CDC42	17887	0.588664	1	1	0.969039	1	1	0.62863	1	1	0.72005	1	1	0.603962	1	1	0.36997	1	1	0.785067	1	1	0.606848	1	1	0.762756	1	1	0.579609	1	1	0.944779	1	1	0.967449	1	1
ENSG00000162552	WNT4	48.8531	-0.00472191	1	1	-0.270016	1	1	-1.11802	0.607433	1	-0.803949	1	1	-0.148616	1	1	0.18295	1	1	0.00189615	1	1	-0.239399	1	1	-0.596795	1	1	-0.22911	1	1	-0.61026	1	1	-0.522287	1	1
ENSG00000184677	ZBTB40	6492.01	-0.574883	1	1	-0.869002	1	1	-1.38233	0.000562574	0.00249393	-0.943433	1	1	-0.507566	1	1	-0.114319	1	1	-0.75187	1	1	-0.44634	1	1	-0.899172	1	1	-0.477065	1	1	-1.08234	0.523075	1	-1.05394	0.675715	1
ENSG00000004487	KDM1A	5270.2	0.0421999	1	1	0.0705975	1	1	0.592399	1	1	0.326227	1	1	0.142742	1	1	0.0409584	1	1	0.198612	1	1	0.124455	1	1	0.283085	1	1	0.108026	1	1	0.516512	1	1	0.390721	1	1
ENSG00000169641	LUZP1	3602.22	0.316491	1	1	-0.0679012	1	1	1.26816	0.0263356	0.0929252	0.915313	1	1	0.0549675	1	1	-0.0554221	1	1	0.212671	1	1	-0.00253476	1	1	0.196207	1	1	-0.187444	1	1	0.276193	1	1	-0.115796	1	1
ENSG00000197880	MDS2	137.495	-2.73127	1.14673e-07	2.36599e-06	-2.97535	9.78289e-10	2.16334e-08	-3.56788	7.51016e-15	8.99454e-14	-2.43655	7.56923e-06	9.10645e-05	-2.40929	0.000122984	0.00161292	-1.32201	0.379843	1	-3.28201	6.89784e-10	1.40169e-08	-1.95902	0.00921499	0.168361	-3.09126	1.47882e-08	1.59255e-07	-2.41359	0.000129403	0.00192809	-4.7855	3.44611e-23	8.26943e-22	-4.02189	1.98142e-15	4.95205e-14
ENSG00000142676	RPL11	72933	-0.561205	1	1	-0.468449	1	1	-0.356477	1	1	-0.313799	1	1	-0.422087	1	1	-0.44424	1	1	-0.49529	1	1	-0.562295	1	1	-0.499363	1	1	-0.605842	1	1	-0.582455	1	1	-0.530473	1	1
ENSG00000011007	TCEB3	3856.61	0.620145	1	1	0.683571	1	1	1.03694	0.597733	1	0.68578	1	1	0.754708	1	1	0.498311	1	1	0.908879	1	1	0.621763	1	1	1.05884	0.469999	1	0.796171	1	1	1.41618	3.10165e-07	2.03087e-06	1.15683	0.0533837	0.220699
ENSG00000057757	PITHD1	3176.92	0.141832	1	1	0.282925	1	1	0.589698	1	1	0.229661	1	1	0.34478	1	1	0.109607	1	1	0.345303	1	1	0.144383	1	1	0.589992	1	1	0.295108	1	1	0.789436	1	1	0.569604	1	1
ENSG00000011009	LYPLA2	4051.28	0.98805	1	1	1.0677	0.332159	1	1.56659	1.40145e-15	1.79012e-14	1.29301	2.65413e-05	0.000297433	0.842867	1	1	0.554536	1	1	1.04228	0.608973	1	0.773879	1	1	1.10939	0.185538	0.656069	0.816261	1	1	1.27354	0.000926163	0.00410025	1.16307	0.0476899	0.199337
ENSG00000117308	GALE	713.109	1.1806	0.111789	0.748991	1.51794	2.83732e-06	4.04991e-05	1.77561	6.8199e-12	6.6229e-11	1.40146	0.000288105	0.00266497	1.21968	0.0933014	0.5956	0.7216	1	1	1.45718	0.000463333	0.0039698	0.935794	1	1	1.53519	4.08935e-05	0.000289356	1.02053	0.874663	1	1.90116	4.25907e-12	4.40747e-11	1.64482	6.16501e-07	5.82882e-06
ENSG00000117305	HMGCL	743.305	-0.210171	1	1	-0.361427	1	1	-0.923867	1	1	-0.631073	1	1	-0.409565	1	1	-0.180888	1	1	-0.555857	1	1	-0.410021	1	1	-0.502896	1	1	-0.504061	1	1	-0.791035	1	1	-0.775919	1	1
ENSG00000179163	FUCA1	595.238	-0.0799415	1	1	-0.0389123	1	1	-0.388258	1	1	-0.120313	1	1	-0.178513	1	1	-0.0821255	1	1	-0.196486	1	1	-0.0197435	1	1	-0.266955	1	1	-0.307536	1	1	-0.313615	1	1	-0.333745	1	1
ENSG00000188822	CNR2	7.73095	-0.123735	1	1	-1.08623	0.823926	1	-1.42195	0.354299	1	-0.99504	1	1	-0.0876367	1	1	0.356362	1	1	-0.429278	1	1	-0.0390445	1	1	-0.521034	1	1	0.286084	1	1	-0.787074	1	1	-0.472538	1	1
ENSG00000189266	PNRC2	8004.91	0.101887	1	1	0.302667	1	1	0.131954	1	1	0.155143	1	1	0.178701	1	1	0.03584	1	1	0.240361	1	1	0.135892	1	1	0.350396	1	1	0.10283	1	1	0.362458	1	1	0.32552	1	1
ENSG00000188529	SRSF10	13781.1	0.285637	1	1	0.490341	1	1	0.632242	1	1	0.521758	1	1	0.57062	1	1	0.254421	1	1	0.644721	1	1	0.292119	1	1	0.810236	1	1	0.576757	1	1	0.959502	1	1	0.751978	1	1
ENSG00000185436	IFNLR1	708.021	2.42449	1.77545e-21	1.39157e-19	1.84379	4.89476e-09	9.89862e-08	-0.0988438	1	1	0.437712	1	1	1.64769	0.000187811	0.00236702	0.980039	1	1	1.72293	3.05804e-05	0.000323537	1.19618	0.2498	1	2.0536	1.11122e-09	1.35786e-08	1.32565	0.0556144	0.422401	2.17961	8.93366e-12	8.99888e-11	1.64821	0.000136554	0.000928537
ENSG00000001460	STPG1	424.114	0.529508	1	1	0.638478	1	1	0.000986923	1	1	0.0691961	1	1	0.240759	1	1	0.421945	1	1	0.514475	1	1	0.658071	1	1	0.258732	1	1	0.440164	1	1	0.277685	1	1	0.503637	1	1
ENSG00000001461	NIPAL3	3988.89	-0.381438	1	1	-0.459881	1	1	-1.27429	0.00452113	0.0178235	-0.642189	1	1	-0.673703	1	1	-0.141979	1	1	-0.710068	1	1	-0.101911	1	1	-1.224	0.04646	0.192135	-0.580652	1	1	-1.42902	0.000140412	0.000690643	-0.864298	1	1
ENSG00000117602	RCAN3	12981.5	-0.866078	1	1	-0.563205	1	1	-1.92618	1.04355e-22	2.13975e-21	-0.817027	1	1	-0.950091	1	1	-0.342261	1	1	-0.904852	1	1	-0.318529	1	1	-1.39843	0.000288113	0.00177753	-0.644965	1	1	-1.65259	2.93285e-09	2.34451e-08	-0.889437	1	1
ENSG00000184454	NCMAP	63.5349	-0.147983	1	1	-1.10341	0.664023	1	-2.10652	9.17236e-05	0.000449989	-0.0304759	1	1	-0.555844	1	1	-0.465851	1	1	0.155222	1	1	0.356647	1	1	-1.49319	0.101037	0.38669	-1.0144	0.9579	1	-1.33605	0.26154	0.746468	-1.29889	0.279063	0.94757
ENSG00000133226	SRRM1	12901	0.0316258	1	1	0.0380614	1	1	0.178763	1	1	0.0802884	1	1	0.160295	1	1	0.0971771	1	1	0.181113	1	1	0.143057	1	1	0.278681	1	1	0.172212	1	1	0.447147	1	1	0.333762	1	1
ENSG00000169504	CLIC4	1552.94	3.83423	2.14226e-15	1.07081e-13	3.14975	6.47481e-10	1.45612e-08	3.49056	3.18078e-12	3.1967e-11	2.70737	9.29286e-07	1.29845e-05	4.55576	4.75011e-19	3.51508e-17	3.20451	2.94877e-08	2.78996e-06	4.10576	6.81282e-15	2.43899e-13	2.85342	3.15305e-06	0.000140624	4.99037	1.39374e-23	5.81809e-22	3.68911	1.3341e-11	5.97011e-10	4.3103	1.03123e-16	1.54696e-15	3.27329	1.07971e-08	1.31572e-07
ENSG00000020633	RUNX3	27996.9	1.50589	3.07741e-08	6.79389e-07	1.04938	0.582521	1	1.23161	0.01126	0.0418727	1.25191	0.0050425	0.0360848	1.17796	0.0944853	0.60113	0.83609	1	1	1.36849	0.000534655	0.00451373	1.09965	0.348695	1	1.57856	5.40551e-08	5.43258e-07	1.13715	0.197096	1	1.6611	5.19142e-10	4.44796e-09	1.33594	0.00158047	0.0088707
ENSG00000117614	SYF2	3580.96	-0.16023	1	1	-0.14819	1	1	-0.0483804	1	1	-0.163305	1	1	-0.274976	1	1	-0.266429	1	1	-0.3282	1	1	-0.352302	1	1	-0.300469	1	1	-0.390214	1	1	-0.376274	1	1	-0.425853	1	1
ENSG00000117616	RSRP1	5109.37	-1.37536	0.00821683	0.0759049	-1.39787	0.00434603	0.0343072	-2.35259	1.99166e-21	3.75272e-20	-1.60949	1.25602e-05	0.000147438	-1.09108	0.580427	1	-0.562483	1	1	-1.49452	0.00270489	0.0199161	-0.914129	1	1	-1.74888	5.61248e-06	4.45701e-05	-1.0471	0.775024	1	-2.14593	3.90588e-12	4.05782e-11	-1.78901	1.7356e-06	1.55336e-05
ENSG00000187010	RHD	172.804	-0.679783	1	1	-1.4219	0.0106642	0.0772748	-2.2491	3.47548e-12	3.47705e-11	-1.8234	8.30085e-07	1.17221e-05	-0.792281	1	1	-0.420337	1	1	-1.14264	0.470415	1	-0.653044	1	1	-1.68102	0.000726391	0.00421268	-1.05539	0.773944	1	-1.98463	1.6299e-06	9.95375e-06	-1.98294	7.64047e-07	7.12214e-06
ENSG00000183726	TMEM50A	5160.86	0.592022	1	1	0.661923	1	1	0.663876	1	1	0.567754	1	1	0.304492	1	1	0.256415	1	1	0.477337	1	1	0.392963	1	1	0.453506	1	1	0.37615	1	1	0.559259	1	1	0.525324	1	1
ENSG00000188672	RHCE	14.9993	-0.606574	1	1	-1.30649	0.278976	1	-1.68573	0.0265242	0.0935409	-1.34195	0.228236	1	-0.795972	1	1	-0.450453	1	1	-0.984075	1	1	-0.690932	1	1	-1.31921	0.341586	1	-1.05169	0.871611	1	-1.50014	0.145693	0.444432	-1.78815	0.021562	0.0967188
ENSG00000204178	TMEM57	2194.33	-0.133764	1	1	-0.0314651	1	1	-0.419227	1	1	-0.18529	1	1	-0.312961	1	1	-0.0838126	1	1	-0.356882	1	1	-0.114904	1	1	-0.345718	1	1	-0.206318	1	1	-0.430417	1	1	-0.220593	1	1
ENSG00000157978	LDLRAP1	5405.05	-2.35226	2.39376e-14	1.08218e-12	-2.47678	2.11666e-17	1.06606e-15	-3.28267	7.52759e-38	4.1546e-36	-2.43742	1.43888e-16	7.05903e-15	-2.37186	2.20613e-11	8.20855e-10	-1.3155	0.123738	1	-2.81786	7.78747e-19	4.07718e-17	-1.68146	0.000887805	0.0227904	-3.34895	2.53143e-30	1.82236e-28	-2.31326	1.52905e-10	6.04589e-09	-3.68902	3.75591e-39	2.51267e-37	-3.02637	5.78013e-23	2.91116e-21
ENSG00000117643	MAN1C1	7263.46	0.452634	1	1	0.679034	1	1	-1.07713	0.551725	1	-0.112395	1	1	-0.119162	1	1	0.407382	1	1	-0.0502918	1	1	0.766205	1	1	-0.251546	1	1	0.526058	1	1	-0.732238	1	1	0.279001	1	1
ENSG00000162430	SELENON	3649.39	0.13848	1	1	-0.339165	1	1	0.539748	1	1	0.121433	1	1	0.152131	1	1	-0.0902588	1	1	0.173868	1	1	-0.040886	1	1	0.0203021	1	1	-0.224348	1	1	-0.0356442	1	1	-0.258714	1	1
ENSG00000117640	MTFR1L	1276.27	-0.166833	1	1	-0.211806	1	1	-0.515183	1	1	-0.45909	1	1	-0.211036	1	1	-0.146229	1	1	-0.266584	1	1	-0.198384	1	1	-0.500284	1	1	-0.431582	1	1	-0.432531	1	1	-0.413267	1	1
ENSG00000127423	AUNIP	26.1021	0.245697	1	1	-0.102163	1	1	-0.118835	1	1	-0.589004	1	1	-0.0863189	1	1	0.112614	1	1	-0.157801	1	1	-0.474093	1	1	0.0773432	1	1	-0.0867509	1	1	0.401792	1	1	-0.283926	1	1
ENSG00000182749	PAQR7	301.445	0.343532	1	1	0.451732	1	1	0.613243	1	1	0.531142	1	1	0.704212	1	1	0.277192	1	1	0.739822	1	1	0.441699	1	1	0.512057	1	1	0.582341	1	1	0.867558	1	1	1.00227	0.985964	1
ENSG00000117632	STMN1	2911.31	-1.1565	0.308525	1	-0.991038	1	1	-0.00988058	1	1	0.100229	1	1	-1.32587	0.0675572	0.450585	-0.932544	1	1	-1.64342	0.000310644	0.00274686	-1.15763	0.377634	1	-1.64374	0.000308778	0.00189618	-1.36992	0.0384588	0.306513	-1.89394	5.57346e-07	3.56303e-06	-1.35559	0.0466605	0.195528
ENSG00000158006	PAFAH2	1249.41	-0.937969	1	1	-0.628437	1	1	-1.16527	0.0460801	0.156587	-0.581701	1	1	-0.781486	1	1	-0.293061	1	1	-1.14125	0.144193	0.686549	-0.513628	1	1	-1.19406	0.0450197	0.18647	-0.646531	1	1	-1.39846	4.22581e-05	0.000219768	-0.843503	1	1
ENSG00000175087	PDIK1L	1166.36	-0.170198	1	1	-0.133047	1	1	-0.398105	1	1	-0.443045	1	1	-0.264456	1	1	-0.308522	1	1	-0.171665	1	1	-0.308269	1	1	-0.255735	1	1	-0.408401	1	1	-0.238749	1	1	-0.36007	1	1
ENSG00000142684	ZNF593	52.7041	0.720605	1	1	1.07613	0.714225	1	1.86229	9.37901e-06	5.15281e-05	1.73066	0.000300478	0.00277168	1.60852	0.00519094	0.0483199	1.25603	0.271605	1	1.33884	0.125522	0.610823	1.07332	0.756103	1	1.8669	5.94353e-05	0.000408129	1.71903	0.00142844	0.0166807	1.74713	0.000602567	0.00273905	1.82275	0.000263999	0.00170665
ENSG00000142675	CNKSR1	215.591	0.120383	1	1	0.225276	1	1	0.370641	1	1	0.604395	1	1	0.639774	1	1	0.477928	1	1	0.377503	1	1	0.413819	1	1	0.486605	1	1	0.721127	1	1	0.464827	1	1	0.543969	1	1
ENSG00000130695	CEP85	1947.88	0.209124	1	1	0.143444	1	1	-0.00182229	1	1	-0.121617	1	1	0.188708	1	1	0.200996	1	1	0.140958	1	1	0.156719	1	1	0.241446	1	1	0.222516	1	1	0.37914	1	1	0.243285	1	1
ENSG00000142669	SH3BGRL3	10757.7	-0.174463	1	1	-0.335364	1	1	0.714052	1	1	0.298767	1	1	-0.222691	1	1	-7.64612e-05	1	1	-0.394205	1	1	-0.0519393	1	1	-0.346626	1	1	-0.408732	1	1	-0.544389	1	1	-0.687564	1	1
ENSG00000158062	UBXN11	1353.14	-1.61741	0.000227903	0.00292367	-2.09765	2.66509e-11	7.21918e-10	-2.07972	1.27395e-10	1.11311e-09	-1.87255	1.14027e-07	1.80887e-06	-1.35599	0.06611	0.442716	-0.866942	1	1	-1.87254	6.93605e-06	8.09471e-05	-1.32625	0.0922815	1	-2.0559	5.45524e-08	5.47425e-07	-1.69455	0.000341712	0.00457666	-2.51003	9.14565e-15	1.17047e-13	-2.69265	4.01575e-18	1.33315e-16
ENSG00000169442	CD52	7110.01	-2.61096	7.41419e-12	2.49894e-10	-2.54864	1.70543e-11	4.6965e-10	-1.47198	0.0446818	0.15207	-1.07347	0.74942	1	-2.06478	7.88029e-05	0.00107833	-1.184	0.494896	1	-2.48248	3.89773e-08	6.374e-07	-1.64904	0.0160758	0.272651	-2.91378	1.32793e-12	2.18234e-11	-2.34577	6.03574e-07	1.38613e-05	-3.48294	3.78881e-20	7.28398e-19	-3.28897	2.22872e-17	6.88149e-16
ENSG00000176092	AIM1L	96.5043	-2.85897	1.01233e-12	3.87551e-11	-2.77121	2.08225e-12	6.31154e-11	-2.89772	4.66674e-13	4.9691e-12	-2.19545	1.55264e-06	2.09219e-05	-2.2251	3.2022e-05	0.00047077	-1.19962	0.488015	1	-2.9424	1.22e-10	2.6844e-09	-1.76188	0.00868591	0.160242	-3.30725	5.38137e-14	1.0068e-12	-2.28878	1.04056e-05	0.00019064	-3.9625	1.96347e-20	3.89343e-19	-3.08305	3.69759e-12	6.60976e-11
ENSG00000176083	ZNF683	6.13459	-1.91178	0.0923518	0.635662	-3.28682	1.55138e-05	0.000197402	-1.20362	0.703008	1	-1.84286	0.0971674	0.502177	-1.86661	0.117563	0.723293	-1.59322	0.27256	1	-1.66998	0.226319	1	-2.75594	0.00130592	0.0316817	-2.38563	0.0120069	0.0559028	-2.83473	0.000779366	0.00965715	-2.35748	0.0137783	0.0515558	-3.3433	1.78492e-05	0.000139817
ENSG00000117682	DHDDS	1692.34	0.243147	1	1	0.27894	1	1	0.542128	1	1	0.327538	1	1	0.294152	1	1	0.23505	1	1	0.300406	1	1	0.168008	1	1	0.451009	1	1	0.329169	1	1	0.554788	1	1	0.37233	1	1
ENSG00000198830	HMGN2	8641.77	0.541844	1	1	0.388965	1	1	0.763161	1	1	0.413434	1	1	0.440298	1	1	0.156532	1	1	0.351175	1	1	0.164413	1	1	0.551817	1	1	0.164014	1	1	0.432714	1	1	0.19041	1	1
ENSG00000117713	ARID1A	15889.5	0.318765	1	1	0.169769	1	1	0.158634	1	1	0.228752	1	1	0.13749	1	1	0.240975	1	1	0.185116	1	1	0.273675	1	1	0.194036	1	1	0.261848	1	1	0.271295	1	1	0.249592	1	1
ENSG00000060642	PIGV	780.772	0.426599	1	1	0.831441	1	1	-0.761833	1	1	0.131897	1	1	0.68073	1	1	0.832372	1	1	0.580049	1	1	0.892324	1	1	0.279112	1	1	0.72892	1	1	0.0190802	1	1	0.662294	1	1
ENSG00000204160	ZDHHC18	4892.66	0.422414	1	1	0.704256	1	1	0.246273	1	1	0.63399	1	1	0.249013	1	1	0.562364	1	1	0.361422	1	1	0.6525	1	1	0.299316	1	1	0.740771	1	1	0.570301	1	1	0.929212	1	1
ENSG00000175793	SFN	18.5278	-0.581971	1	1	-0.389709	1	1	-1.10194	0.723561	1	-0.541017	1	1	-0.494141	1	1	0.366691	1	1	-0.376417	1	1	0.0873363	1	1	-0.750503	1	1	0.11549	1	1	-0.43398	1	1	-0.0371444	1	1
ENSG00000142751	GPN2	2214.9	-0.319861	1	1	-0.401146	1	1	-0.156402	1	1	-0.254318	1	1	-0.210992	1	1	-0.171395	1	1	-0.332465	1	1	-0.287093	1	1	-0.190792	1	1	-0.238795	1	1	-0.143159	1	1	-0.282106	1	1
ENSG00000198746	GPATCH3	785.933	0.0538973	1	1	-0.00196074	1	1	-0.0390931	1	1	-0.0471464	1	1	0.091657	1	1	0.109702	1	1	-0.00296352	1	1	0.0444046	1	1	0.0947496	1	1	-0.0222349	1	1	0.0350322	1	1	-0.0599806	1	1
ENSG00000090273	NUDC	6907.3	1.13198	0.151538	0.972989	1.1393	0.123691	0.675838	1.89499	2.14229e-22	4.27362e-21	1.26423	0.00349175	0.0261309	1.40751	0.000140453	0.00181861	0.79668	1	1	1.50586	2.28343e-06	2.84537e-05	1.03826	0.720781	1	1.83262	7.00908e-15	1.40245e-13	1.28487	0.00772662	0.0756443	2.14329	1.10806e-26	3.41335e-25	1.74206	3.83523e-12	6.83734e-11
ENSG00000175707	KDF1	66.7736	-0.491119	1	1	-0.623739	1	1	-1.08295	0.54621	1	-0.546199	1	1	-0.758507	1	1	-0.301049	1	1	-0.915433	1	1	-0.38381	1	1	-1.13671	0.39583	1	-0.591861	1	1	-1.31533	0.0586206	0.194853	-0.990806	1	1
ENSG00000253368	TRNP1	12.1261	1.75834	0.0667155	0.479237	2.52098	3.14422e-05	0.000380351	2.15297	0.00481761	0.0188967	2.0481	0.00469069	0.033971	2.08272	0.0140755	0.117556	1.96086	0.0193637	0.537717	1.91246	0.0407095	0.227235	2.56264	9.9461e-05	0.00330191	1.97195	0.0287682	0.123722	2.11323	0.00608249	0.0608985	2.75191	4.87141e-05	0.000251566	2.67255	2.78902e-05	0.000211831
ENSG00000090020	SLC9A1	1404.27	-0.0320513	1	1	-0.108876	1	1	0.0329732	1	1	0.0111722	1	1	-0.00859948	1	1	0.0763746	1	1	-0.0490838	1	1	0.104327	1	1	-0.0437178	1	1	-0.0363676	1	1	0.0406183	1	1	-0.07075	1	1
ENSG00000142784	WDTC1	4443.4	-0.458612	1	1	-0.662944	1	1	-0.863734	1	1	-0.312103	1	1	-0.520433	1	1	-0.175476	1	1	-0.767979	1	1	-0.249722	1	1	-1.00644	0.943308	1	-0.613214	1	1	-1.46795	2.728e-07	1.80135e-06	-0.991489	1	1
ENSG00000186501	TMEM222	1795.76	-0.160485	1	1	-0.207115	1	1	-0.0775138	1	1	-0.118316	1	1	0.140581	1	1	0.0805251	1	1	-0.0651529	1	1	-0.0493662	1	1	0.093813	1	1	0.114857	1	1	-0.0352661	1	1	-0.0731356	1	1
ENSG00000142765	SYTL1	2383.68	-1.3826	0.0324273	0.254312	-1.12126	0.48936	1	-3.16383	2.40257e-33	9.85276e-32	-1.8194	3.06798e-06	3.94932e-05	-1.34484	0.0953816	0.60625	-0.615269	1	1	-1.87798	2.22445e-05	0.000239944	-1.01037	0.959987	1	-1.83308	5.70355e-05	0.000392668	-1.02179	0.916055	1	-2.37442	3.40236e-11	3.25398e-10	-1.83746	5.26328e-05	0.000383273
ENSG00000142733	MAP3K6	163.779	-1.79521	4.99397e-07	9.4771e-06	-0.956795	1	1	-1.69848	1.03147e-05	5.63182e-05	-0.718001	1	1	-1.7607	2.62006e-05	0.000392595	-0.958136	1	1	-2.09125	3.00901e-09	5.6696e-08	-1.10451	0.563707	1	-2.49676	1.47311e-15	3.13207e-14	-1.4255	0.0193089	0.170283	-2.37737	2.03831e-13	2.34778e-12	-1.59582	0.00120299	0.00690716
ENSG00000181773	GPR3	50.6445	-1.3281	0.0653634	0.471057	-1.20547	0.207078	1	0.00446037	1	1	-0.976522	1	1	-1.46943	0.023365	0.182055	-0.692203	1	1	-1.44362	0.032723	0.187397	-1.11873	0.532408	1	-1.68858	0.00128264	0.00712361	-1.24825	0.19054	1	-1.22498	0.271707	0.771992	-1.7126	0.000371758	0.00234083
ENSG00000158195	WASF2	12974.4	-0.513543	1	1	-0.411116	1	1	-0.704178	1	1	-0.424938	1	1	-0.738438	1	1	-0.276406	1	1	-0.839726	1	1	-0.335453	1	1	-0.860694	1	1	-0.498297	1	1	-0.979088	1	1	-0.654628	1	1
ENSG00000126705	AHDC1	1153.32	-0.755126	1	1	-0.723509	1	1	-1.10428	0.375715	1	-0.563437	1	1	-0.919235	1	1	-0.246963	1	1	-1.02671	0.845121	1	-0.31413	1	1	-1.31706	0.0207559	0.0918893	-0.681604	1	1	-1.22734	0.0972947	0.310318	-0.756243	1	1
ENSG00000000938	FGR	7.71532	-0.745906	1	1	-2.29667	0.00233557	0.01963	-1.48537	0.291499	0.849922	-2.14689	0.00666367	0.0462373	-1.01572	0.974278	1	-1.0067	0.988308	1	-0.694414	1	1	-1.21308	0.643734	1	-1.40405	0.414932	1	-1.20667	0.652234	1	-1.92169	0.0690071	0.226816	-1.83714	0.0746622	0.298965
ENSG00000126709	IFI6	3430.42	2.31755	9.58299e-06	0.00015312	2.78298	9.05741e-10	2.00962e-08	1.98384	0.000950247	0.00410133	2.96228	1.56915e-11	4.16533e-10	0.590624	1	1	1.28946	0.391234	1	1.10459	0.756635	1	2.09019	0.00123609	0.0300979	1.13358	0.69225	1	2.29178	0.000129067	0.00192525	1.2993	0.375125	1	2.95463	6.89368e-09	8.55799e-08
ENSG00000009780	FAM76A	927.178	-0.266036	1	1	-0.331154	1	1	-1.04905	0.440918	1	-0.747692	1	1	-0.509423	1	1	-0.105279	1	1	-0.556125	1	1	-0.220367	1	1	-0.636043	1	1	-0.381374	1	1	-0.758894	1	1	-0.649014	1	1
ENSG00000117758	STX12	1735.64	0.407071	1	1	0.49156	1	1	0.0333363	1	1	0.0960587	1	1	0.113436	1	1	0.0814126	1	1	0.320307	1	1	0.220371	1	1	0.30603	1	1	0.254049	1	1	0.529588	1	1	0.440902	1	1
ENSG00000117751	PPP1R8	3734.25	0.438449	1	1	0.518092	1	1	0.761745	1	1	0.56236	1	1	0.585429	1	1	0.277199	1	1	0.625102	1	1	0.348875	1	1	0.807336	1	1	0.413937	1	1	0.974396	1	1	0.700998	1	1
ENSG00000130775	THEMIS2	1683.28	-1.78424	7.34643e-08	1.54462e-06	-1.61174	1.93115e-05	0.000241548	-2.43265	1.17119e-22	2.3867e-21	-1.54199	0.000152642	0.00149218	-1.94555	2.30537e-08	5.46277e-07	-0.956072	1	1	-2.23886	2.74899e-13	8.20116e-12	-1.17612	0.297232	1	-2.70244	1.40116e-23	5.81809e-22	-1.79077	2.98154e-06	6.15162e-05	-2.87914	3.08016e-28	1.04884e-26	-2.28092	4.67149e-14	1.02959e-12
ENSG00000117748	RPA2	4364.37	0.0912871	1	1	0.296775	1	1	0.37569	1	1	0.304111	1	1	0.164914	1	1	0.0986899	1	1	0.195442	1	1	0.11384	1	1	0.307379	1	1	0.134254	1	1	0.441467	1	1	0.383889	1	1
ENSG00000158156	XKR8	785.126	-0.637684	1	1	-0.442261	1	1	-0.723022	1	1	-0.416425	1	1	-0.753565	1	1	-0.287697	1	1	-0.774127	1	1	-0.246033	1	1	-0.959742	1	1	-0.634493	1	1	-0.947743	1	1	-0.572934	1	1
ENSG00000158161	EYA3	2480.31	0.470294	1	1	0.497526	1	1	0.976685	1	1	0.766399	1	1	0.544175	1	1	0.333109	1	1	0.608753	1	1	0.397184	1	1	0.728687	1	1	0.541267	1	1	0.919915	1	1	0.687982	1	1
ENSG00000169403	PTAFR	99.281	0.420311	1	1	0.358042	1	1	0.539654	1	1	0.455389	1	1	0.533468	1	1	0.423184	1	1	0.615998	1	1	0.431214	1	1	0.620514	1	1	0.424985	1	1	0.758829	1	1	0.590264	1	1
ENSG00000126698	DNAJC8	7253.09	0.440451	1	1	0.591076	1	1	0.76163	1	1	0.532979	1	1	0.643772	1	1	0.237762	1	1	0.779494	1	1	0.338787	1	1	0.778726	1	1	0.37831	1	1	0.952423	1	1	0.680386	1	1
ENSG00000130770	ATPIF1	2075.98	-0.171918	1	1	-0.0834566	1	1	0.0524195	1	1	-0.0448991	1	1	-0.365557	1	1	-0.340078	1	1	-0.363215	1	1	-0.348071	1	1	-0.532817	1	1	-0.497853	1	1	-0.594759	1	1	-0.527914	1	1
ENSG00000130766	SESN2	1920.44	1.68202	0.00900292	0.0819606	1.56524	0.0267516	0.175162	1.72581	0.00544443	0.0211797	1.2947	0.248232	1	2.66486	2.26385e-08	5.39335e-07	1.81496	0.00619821	0.202637	1.91386	0.00216399	0.0162773	1.24716	0.406774	1	3.13766	6.99371e-13	1.18312e-11	2.52916	2.76378e-07	6.75443e-06	2.17859	7.62873e-05	0.000385982	1.6772	0.0229517	0.102501
ENSG00000130772	MED18	822.673	0.209788	1	1	0.198854	1	1	0.352697	1	1	0.134615	1	1	0.269813	1	1	0.0133853	1	1	0.210012	1	1	0.00725722	1	1	0.208963	1	1	0.00458964	1	1	0.0457936	1	1	-0.0232638	1	1
ENSG00000204138	PHACTR4	3270.96	0.304529	1	1	0.145039	1	1	0.141276	1	1	0.15961	1	1	0.160978	1	1	0.16255	1	1	0.138121	1	1	0.185316	1	1	0.190324	1	1	0.137189	1	1	0.201041	1	1	0.145639	1	1
ENSG00000180198	RCC1	3542.73	0.673328	1	1	0.65521	1	1	1.87521	1.99042e-19	3.33735e-18	1.16481	0.084357	0.443586	1.28924	0.0104964	0.0904002	0.561942	1	1	1.42976	0.000142665	0.0013431	0.688574	1	1	1.59382	1.45581e-07	1.36958e-06	0.951621	1	1	1.94102	7.53335e-17	1.14172e-15	1.46956	3.11926e-05	0.00023436
ENSG00000180098	TRNAU1AP	1411.03	-0.00723023	1	1	0.17181	1	1	-0.116558	1	1	-0.0949607	1	1	-0.19576	1	1	0.00121216	1	1	-0.185712	1	1	-0.144401	1	1	-0.212742	1	1	-0.0354683	1	1	-0.131514	1	1	-0.051489	1	1
ENSG00000120656	TAF12	1005.23	0.0502126	1	1	0.0507714	1	1	0.356925	1	1	0.0850488	1	1	0.0809837	1	1	-0.0704958	1	1	0.100135	1	1	-0.120952	1	1	0.219204	1	1	-0.0978748	1	1	0.302566	1	1	0.0534148	1	1
ENSG00000188060	RAB42	9.219	-1.17522	0.619021	1	-1.32746	0.33515	1	-1.33288	0.355519	1	-1.49121	0.153121	0.743215	-0.889076	1	1	-0.62922	1	1	-0.96824	1	1	-0.95727	1	1	-1.14862	0.707295	1	-0.554898	1	1	-1.78347	0.0609621	0.201876	-1.54708	0.167822	0.608695
ENSG00000162419	GMEB1	2640.31	0.713884	1	1	0.685364	1	1	1.27867	2.88457e-06	1.68693e-05	0.885279	1	1	0.770883	1	1	0.513305	1	1	0.865139	1	1	0.615019	1	1	1.02217	0.749072	1	0.76992	1	1	1.11504	0.0970178	0.309587	0.963835	1	1
ENSG00000198492	YTHDF2	5989.12	0.581187	1	1	0.571191	1	1	0.90973	1	1	0.641688	1	1	0.632006	1	1	0.31728	1	1	0.763483	1	1	0.481635	1	1	0.924967	1	1	0.552778	1	1	1.09873	0.109344	0.344439	0.87386	1	1
ENSG00000116329	OPRD1	9.24246	-0.561064	1	1	-1.25705	0.461979	1	-2.09546	0.0111275	0.041403	-1.86669	0.0171728	0.10745	-0.400755	1	1	0.294887	1	1	-0.60981	1	1	-0.02246	1	1	-0.981237	1	1	-0.71697	1	1	-1.34473	0.442011	1	-1.39201	0.334843	1
ENSG00000159023	EPB41	16100	-1.1635	0.0800617	0.563495	-1.12663	0.168263	0.875759	-1.57159	9.61543e-10	7.73791e-09	-1.27265	0.00301511	0.022861	-1.23988	0.027534	0.210453	-0.574762	1	1	-1.45295	3.17907e-05	0.000335028	-0.847458	1	1	-1.63563	5.32622e-09	6.0019e-08	-1.14482	0.183257	1	-1.72651	2.56902e-11	2.49116e-10	-1.41396	0.000143194	0.000970202
ENSG00000253304	TMEM200B	15.232	-1.67143	0.0237974	0.19458	-2.28382	1.96205e-05	0.00024449	-2.74403	1.28905e-07	8.58031e-07	-1.95408	0.0011195	0.00930295	-1.9779	0.00472147	0.0443865	-1.14971	0.644692	1	-1.94615	0.00636617	0.043715	-1.98528	0.00415625	0.0854871	-2.40009	0.000102948	0.000683194	-1.57236	0.0828882	0.589301	-2.85618	1.02407e-06	6.38944e-06	-2.77469	1.28659e-06	1.16647e-05
ENSG00000116350	SRSF4	8747.6	0.320528	1	1	0.254564	1	1	0.355922	1	1	0.237214	1	1	0.313176	1	1	0.221498	1	1	0.299287	1	1	0.249292	1	1	0.389499	1	1	0.325826	1	1	0.509154	1	1	0.366877	1	1
ENSG00000116353	MECR	765.593	0.758398	1	1	1.1275	0.193007	0.983296	1.48709	7.28037e-07	4.52963e-06	1.29869	0.00224491	0.0174712	1.29302	0.00999002	0.0866019	0.990426	1	1	1.16526	0.147305	0.698352	0.983822	1	1	1.42322	0.000195631	0.00124583	1.35459	0.00190373	0.0215712	1.3609	0.00152679	0.0065876	1.43222	0.000154848	0.00104489
ENSG00000162510	MATN1	35.004	-0.0499546	1	1	0.118737	1	1	1.01538	0.943908	1	0.676508	1	1	0.694558	1	1	0.47002	1	1	0.627432	1	1	0.22399	1	1	0.765612	1	1	0.686605	1	1	0.984285	1	1	0.748064	1	1
ENSG00000162511	LAPTM5	23109.7	-1.64895	1.88135e-07	3.78729e-06	-1.55795	5.14306e-06	7.03043e-05	-1.40989	0.000997451	0.00429248	-1.07642	0.532316	1	-1.70465	1.13147e-06	2.12588e-05	-0.865086	1	1	-1.8873	8.88443e-10	1.78819e-08	-0.957785	1	1	-2.15856	1.24111e-15	2.65156e-14	-1.53737	0.000205422	0.00290087	-2.60258	1.91754e-28	6.6145e-27	-2.03101	1.07655e-12	2.0518e-11
ENSG00000162512	SDC3	55.9155	1.38506	0.103579	0.701075	1.84855	0.000137966	0.00148335	1.62544	0.00799422	0.0303849	1.70526	0.00159002	0.0128659	0.811286	1	1	1.17666	0.498021	1	0.916798	1	1	1.17342	0.506177	1	1.36585	0.171089	0.611178	1.70718	0.00554566	0.055904	1.38277	0.153287	0.464207	1.95265	0.000177106	0.00118322
ENSG00000134644	PUM1	8183.61	-0.0352458	1	1	-0.0579126	1	1	0.0272213	1	1	0.0773318	1	1	0.0930065	1	1	0.0765652	1	1	0.0664451	1	1	0.0881861	1	1	0.179151	1	1	0.117699	1	1	0.160502	1	1	0.151417	1	1
ENSG00000060688	SNRNP40	3271.18	0.511438	1	1	0.648922	1	1	1.20236	0.00519997	0.0203302	0.803353	1	1	0.657649	1	1	0.371667	1	1	0.73652	1	1	0.5156	1	1	0.906089	1	1	0.604387	1	1	1.12791	0.129191	0.399922	0.932643	1	1
ENSG00000121766	ZCCHC17	1180.98	0.0175556	1	1	0.0543412	1	1	0.203035	1	1	-0.000985702	1	1	-0.0665919	1	1	-0.171628	1	1	0.024433	1	1	-0.226578	1	1	0.101952	1	1	-0.265009	1	1	0.209287	1	1	-0.044831	1	1
ENSG00000121769	FABP3	40.8233	-1.05898	0.725064	1	-1.26811	0.126048	0.685965	-1.55646	0.00172933	0.00723066	-1.28279	0.106993	0.546558	-1.16106	0.41369	1	-0.424786	1	1	-1.38346	0.0583282	0.311539	-0.843653	1	1	-1.76801	0.000284336	0.00175996	-0.848027	1	1	-1.73202	0.000587468	0.00267685	-1.68009	0.00185997	0.0103128
ENSG00000121764	HCRTR1	27.3161	-0.487044	1	1	-0.832859	1	1	-1.06075	0.791485	1	-0.643695	1	1	-0.554065	1	1	-0.121382	1	1	-0.320761	1	1	-0.345131	1	1	-0.734294	1	1	-0.337349	1	1	-0.918324	1	1	-0.830637	1	1
ENSG00000162517	PEF1	2883.5	0.667786	1	1	0.655723	1	1	0.947061	1	1	0.649224	1	1	0.750921	1	1	0.4338	1	1	0.796126	1	1	0.472731	1	1	0.983473	1	1	0.514119	1	1	0.952918	1	1	0.731658	1	1
ENSG00000084636	COL16A1	9.02568	0.504342	1	1	-0.655489	1	1	-0.0228739	1	1	-0.977638	1	1	0.104414	1	1	-1.11297	0.786716	1	0.496817	1	1	-0.914508	1	1	-0.328751	1	1	-1.24341	0.55965	1	-0.0710129	1	1	-1.22062	0.599069	1
ENSG00000121753	ADGRB2	13.4295	-0.55807	1	1	-1.33899	0.472844	1	0.222363	1	1	-0.247137	1	1	-0.802255	1	1	-0.161937	1	1	-0.786764	1	1	-0.13974	1	1	-0.896648	1	1	-0.831174	1	1	-1.37658	0.478874	1	-1.77932	0.130919	0.491817
ENSG00000184007	PTP4A2	18011.1	0.213557	1	1	0.269006	1	1	0.313403	1	1	0.114415	1	1	0.255507	1	1	0.0781013	1	1	0.274783	1	1	0.137862	1	1	0.453651	1	1	0.0860661	1	1	0.453071	1	1	0.225262	1	1
ENSG00000121774	KHDRBS1	13428.1	0.686997	1	1	0.816171	1	1	0.738174	1	1	0.771038	1	1	0.526413	1	1	0.493111	1	1	0.575059	1	1	0.624677	1	1	0.664608	1	1	0.668691	1	1	0.701141	1	1	0.856117	1	1
ENSG00000121775	TMEM39B	998.999	-0.483687	1	1	-0.52991	1	1	-0.293077	1	1	-0.397306	1	1	-0.282702	1	1	-0.20418	1	1	-0.365249	1	1	-0.234351	1	1	-0.250343	1	1	-0.367587	1	1	-0.275549	1	1	-0.245729	1	1
ENSG00000025800	KPNA6	6622.43	0.345706	1	1	0.337966	1	1	0.433757	1	1	0.306198	1	1	0.247407	1	1	0.185641	1	1	0.333982	1	1	0.253614	1	1	0.498053	1	1	0.327631	1	1	0.691236	1	1	0.548312	1	1
ENSG00000084652	TXLNA	7035.36	0.693429	1	1	0.65417	1	1	0.961543	1	1	0.765258	1	1	0.927359	1	1	0.49116	1	1	0.910111	1	1	0.535848	1	1	1.18175	0.0117436	0.0548188	0.830552	1	1	1.26547	0.000233036	0.00111316	1.00108	0.988039	1
ENSG00000160050	CCDC28B	442.566	-0.370143	1	1	-0.526382	1	1	-0.326436	1	1	-0.319713	1	1	0.637079	1	1	0.29351	1	1	0.419744	1	1	0.15357	1	1	0.419986	1	1	0.133046	1	1	0.348193	1	1	0.325686	1	1
ENSG00000160051	IQCC	160.415	-0.724504	1	1	-0.865756	1	1	-1.25867	0.0563518	0.188399	-0.91973	1	1	-0.544786	1	1	-0.30899	1	1	-0.892518	1	1	-0.603204	1	1	-0.990333	1	1	-0.609733	1	1	-1.13832	0.378281	1	-1.16078	0.311165	1
ENSG00000222046	DCDC2B	63.3781	-0.842776	1	1	-1.41084	0.0454785	0.2798	-1.65593	0.0019064	0.00793844	-1.08418	0.677187	1	-0.742604	1	1	-0.191719	1	1	-1.19669	0.403988	1	-0.669815	1	1	-1.28916	0.221843	0.769248	-0.759724	1	1	-1.81887	0.00084276	0.0037536	-1.63912	0.00875118	0.0426954
ENSG00000160055	TMEM234	325.171	-0.27479	1	1	-0.372114	1	1	-0.601708	1	1	-0.278896	1	1	-0.143032	1	1	0.0150316	1	1	-0.527882	1	1	-0.220253	1	1	-0.512246	1	1	-0.162707	1	1	-0.879479	1	1	-0.788679	1	1
ENSG00000084623	EIF3I	10195.6	1.08462	0.370554	1	1.1264	0.173719	0.90062	1.84151	5.09928e-19	8.3699e-18	1.25311	0.00644377	0.0448524	1.2606	0.017828	0.144346	0.667221	1	1	1.38462	0.000470566	0.00402136	0.877429	1	1	1.65055	3.284e-09	3.81913e-08	1.07363	0.50304	1	1.83947	2.2443e-14	2.78613e-13	1.49857	5.70885e-06	4.82266e-05
ENSG00000183615	FAM167B	15.9608	-1.82292	0.00828762	0.0763406	-1.56689	0.0563089	0.337955	-2.76867	2.15142e-07	1.40729e-06	-1.46939	0.112107	0.569608	-1.63395	0.0722609	0.477629	-1.15682	0.645578	1	-2.14374	0.00186182	0.0142388	-1.35171	0.308239	1	-2.62221	2.27466e-05	0.000166557	-1.75755	0.030653	0.252912	-3.13455	1.3747e-07	9.35727e-07	-2.68532	9.07477e-06	7.45685e-05
ENSG00000182866	LCK	17413.6	-0.769073	1	1	-0.701674	1	1	-0.306305	1	1	-0.211041	1	1	-0.783826	1	1	-0.408926	1	1	-0.897452	1	1	-0.459803	1	1	-1.06566	0.581056	1	-0.798845	1	1	-1.20865	0.0795727	0.25891	-0.934231	1	1
ENSG00000116478	HDAC1	8687.06	0.17691	1	1	0.228979	1	1	0.0566968	1	1	0.0812844	1	1	-0.313738	1	1	-0.179947	1	1	-0.167886	1	1	-0.0628299	1	1	-0.28339	1	1	-0.21511	1	1	-0.0735488	1	1	0.0355499	1	1
ENSG00000175130	MARCKSL1	2761.07	-1.378	0.00248043	0.0257895	-1.12019	0.328523	1	-0.208596	1	1	-0.344967	1	1	-1.11958	0.410025	1	-1.05404	0.710345	1	-1.05552	0.702067	1	-0.888291	1	1	-1.06697	0.644497	1	-1.15985	0.27196	1	-0.689094	1	1	-0.463926	1	1
ENSG00000162526	TSSK3	30.8405	-1.35736	0.0832263	0.582672	-1.66714	0.00152138	0.0132146	-2.43869	5.52027e-10	4.54171e-09	-1.5462	0.00872676	0.0592489	-1.21174	0.370201	1	-0.783402	1	1	-1.69495	0.00497293	0.0348895	-1.22792	0.345335	1	-2.058	3.79997e-05	0.000270469	-1.44396	0.0672623	0.494426	-2.29065	1.28013e-06	7.89781e-06	-2.38588	3.25041e-07	3.19873e-06
ENSG00000225828	FAM229A	342.797	-1.86646	4.10686e-05	0.000593234	-2.12384	5.96217e-08	1.08482e-06	-3.04647	1.72763e-21	3.25986e-20	-2.16097	2.17537e-08	3.78149e-07	-1.89333	0.000242925	0.00297943	-1.01953	0.93569	1	-2.29301	1.25354e-07	1.90636e-06	-1.4768	0.0495058	0.69808	-2.61768	4.61909e-11	6.58606e-10	-1.68082	0.00505057	0.0514219	-3.02689	2.97594e-16	4.30342e-15	-2.83664	9.28308e-14	1.98329e-12
ENSG00000160058	BSDC1	3792.31	-0.596826	1	1	-0.626871	1	1	-0.816444	1	1	-0.630589	1	1	-0.737987	1	1	-0.366379	1	1	-0.864274	1	1	-0.538403	1	1	-0.863347	1	1	-0.628863	1	1	-1.02207	0.783858	1	-0.861084	1	1
ENSG00000160062	ZBTB8A	11.4843	-0.445118	1	1	-0.9592	1	1	-1.25418	0.432709	1	-1.16458	0.571357	1	-0.678094	1	1	-0.263082	1	1	-0.509434	1	1	-0.519644	1	1	-0.618301	1	1	-0.591847	1	1	-1.11204	0.757801	1	-1.0918	0.785044	1
ENSG00000176261	ZBTB8OS	1103.64	0.124356	1	1	0.240363	1	1	0.158504	1	1	0.127942	1	1	0.187775	1	1	0.0174267	1	1	0.214196	1	1	-0.0592804	1	1	0.192994	1	1	0.0864951	1	1	0.236048	1	1	0.147162	1	1
ENSG00000162521	RBBP4	10669.6	0.366183	1	1	0.437654	1	1	0.473935	1	1	0.438403	1	1	0.371997	1	1	0.302108	1	1	0.395634	1	1	0.363621	1	1	0.451818	1	1	0.351301	1	1	0.530504	1	1	0.466242	1	1
ENSG00000162522	KIAA1522	490.411	1.54033	9.53201e-05	0.00128969	0.361154	1	1	1.74707	6.71169e-08	4.56615e-07	1.18236	0.170371	0.811773	1.76525	1.43369e-06	2.6376e-05	1.19889	0.202831	1	1.68126	1.82996e-05	0.000200659	1.05211	0.73911	1	1.47019	0.00317778	0.016507	1.06251	0.688983	1	1.27312	0.087898	0.283509	0.481666	1	1
ENSG00000134684	YARS	14210.3	2.2889	3.27103e-25	3.33293e-23	1.56286	3.87254e-06	5.3882e-05	2.67926	1.24292e-41	8.85147e-40	1.61643	4.24265e-07	6.20288e-06	2.90119	1.18807e-39	3.57662e-37	1.76676	1.03202e-07	9.36308e-06	2.60605	9.01532e-29	1.04752e-26	1.5698	7.69603e-05	0.0026072	3.13832	1.05882e-49	2.37714e-47	2.21397	3.54947e-17	2.78203e-15	2.91694	2.815e-40	2.0265e-38	1.94297	5.96398e-11	9.36005e-10
ENSG00000116497	S100PBP	2115.76	-0.321273	1	1	-0.698165	1	1	-0.696567	1	1	-0.54528	1	1	-0.653835	1	1	-0.169438	1	1	-0.75678	1	1	-0.296735	1	1	-0.978748	1	1	-0.571345	1	1	-1.07463	0.491005	1	-1.14357	0.182659	0.655513
ENSG00000160097	FNDC5	25.5775	-0.461761	1	1	-1.47983	0.0195219	0.132677	-0.955018	1	1	-1.00447	0.981881	1	-0.821547	1	1	-0.287635	1	1	-0.944955	1	1	-0.387061	1	1	-1.31484	0.238598	0.81941	-0.931503	1	1	-1.59175	0.0351269	0.121963	-1.41945	0.0862133	0.33927
ENSG00000116514	RNF19B	1326.92	0.0254879	1	1	0.483529	1	1	-0.189225	1	1	0.0292193	1	1	-0.242181	1	1	0.636923	1	1	-0.34889	1	1	0.553259	1	1	-0.410501	1	1	0.275666	1	1	-0.542176	1	1	-0.0249896	1	1
ENSG00000004455	AK2	7490.76	0.897686	1	1	1.19423	0.0352423	0.224109	1.54388	6.47414e-09	4.88085e-08	1.31827	0.000559073	0.0049108	1.03785	0.728751	1	0.686717	1	1	1.19327	0.0765396	0.396187	0.839357	1	1	1.39277	0.000317509	0.001948	1.12093	0.267687	1	1.76568	2.18784e-12	2.32213e-11	1.62755	8.63921e-09	1.06057e-07
ENSG00000142920	AZIN2	170.197	-2.05208	2.37001e-05	0.000356335	-2.36821	2.30791e-08	4.38603e-07	-3.8972	7.03799e-29	2.16803e-27	-2.46804	2.14089e-09	4.30322e-08	-2.45834	3.67266e-07	7.42718e-06	-1.26487	0.349969	1	-2.64167	1.17183e-08	2.04777e-07	-1.5224	0.065918	0.88825	-3.39334	3.0053e-16	6.69046e-15	-2.27148	8.74967e-06	0.000163698	-3.738	2.76623e-20	5.38054e-19	-3.20152	4.36696e-14	9.67304e-13
ENSG00000116525	TRIM62	1104.11	-0.152632	1	1	-0.662756	1	1	-0.769951	1	1	-0.637579	1	1	-0.541528	1	1	-0.306081	1	1	-0.583039	1	1	-0.421641	1	1	-0.759311	1	1	-0.641794	1	1	-0.867131	1	1	-0.99885	1	1
ENSG00000160094	ZNF362	1016.36	-0.436763	1	1	-0.655242	1	1	-0.778009	1	1	-0.565802	1	1	-0.56471	1	1	-0.345942	1	1	-0.754302	1	1	-0.39729	1	1	-0.877181	1	1	-0.647302	1	1	-1.17014	0.158201	0.477559	-0.970095	1	1
ENSG00000134686	PHC2	2689.55	-0.0568646	1	1	-0.0844628	1	1	0.948918	1	1	0.651761	1	1	0.0497814	1	1	0.115274	1	1	0.0222943	1	1	0.181478	1	1	0.254361	1	1	0.154798	1	1	0.0829429	1	1	0.158608	1	1
ENSG00000121903	ZSCAN20	181.74	0.27019	1	1	0.258562	1	1	-0.460195	1	1	-0.0816274	1	1	-0.0605841	1	1	0.129996	1	1	0.0983101	1	1	0.192119	1	1	-0.237772	1	1	0.168949	1	1	0.0461909	1	1	0.0982782	1	1
ENSG00000163866	SMIM12	2490.2	0.789684	1	1	0.907175	1	1	1.44903	9.58816e-10	7.72065e-09	1.14772	0.0402304	0.229794	0.93378	1	1	0.629377	1	1	0.986242	1	1	0.744784	1	1	1.19317	0.0236875	0.103382	0.885045	1	1	1.35716	2.84584e-05	0.000150724	1.11302	0.183429	0.657921
ENSG00000116544	DLGAP3	60.0441	-0.281397	1	1	0.0625857	1	1	-0.103535	1	1	0.293932	1	1	0.142067	1	1	0.0588495	1	1	-0.155958	1	1	0.0555593	1	1	-0.00532547	1	1	-0.121323	1	1	-0.110051	1	1	0.211288	1	1
ENSG00000243749	TMEM35B	50.0631	-0.204208	1	1	0.00666649	1	1	-0.68334	1	1	-0.272918	1	1	-0.185425	1	1	0.126389	1	1	-0.336704	1	1	-0.134049	1	1	-0.423748	1	1	-0.392256	1	1	-0.842656	1	1	-0.375994	1	1
ENSG00000163867	ZMYM6	1136.33	-0.422637	1	1	-0.267646	1	1	-0.529696	1	1	-0.330026	1	1	-0.38971	1	1	-0.197258	1	1	-0.436567	1	1	-0.313459	1	1	-0.382326	1	1	-0.270744	1	1	-0.427262	1	1	-0.403871	1	1
ENSG00000197056	ZMYM1	749.709	-0.491099	1	1	-0.638121	1	1	-1.83649	7.67632e-07	4.76478e-06	-1.35081	0.033834	0.196823	-0.374136	1	1	-0.284326	1	1	-0.377695	1	1	-0.357783	1	1	-0.769769	1	1	-0.64408	1	1	-1.23461	0.227818	0.660323	-1.08079	0.677697	1
ENSG00000116560	SFPQ	34451.8	0.687666	1	1	0.937282	1	1	1.25723	0.000111396	0.000539705	1.05283	0.420336	1	0.949674	1	1	0.652521	1	1	1.08634	0.266065	1	0.827597	1	1	1.20693	0.00767975	0.0370856	1.05667	0.465378	1	1.38669	6.29702e-07	3.99858e-06	1.28269	0.000270397	0.00174461
ENSG00000146463	ZMYM4	3513.44	0.285125	1	1	0.393065	1	1	0.0613188	1	1	0.263284	1	1	0.281576	1	1	0.317142	1	1	0.342656	1	1	0.371698	1	1	0.359464	1	1	0.344387	1	1	0.450032	1	1	0.517439	1	1
ENSG00000142687	KIAA0319L	3166.88	-0.452007	1	1	-0.713142	1	1	-1.14063	0.134723	0.423178	-0.818732	1	1	-0.609134	1	1	-0.175967	1	1	-0.773458	1	1	-0.274278	1	1	-0.888644	1	1	-0.571712	1	1	-1.09392	0.391323	1	-1.07184	0.51075	1
ENSG00000020129	NCDN	2449.75	0.311699	1	1	0.213425	1	1	0.744809	1	1	0.380141	1	1	0.560883	1	1	0.415922	1	1	0.638214	1	1	0.551082	1	1	0.878237	1	1	0.518176	1	1	1.0576	0.532123	1	0.704645	1	1
ENSG00000116819	TFAP2E	116.795	-1.31297	0.047478	0.357936	-1.28531	0.0607309	0.361222	-1.81021	7.38704e-07	4.59384e-06	-1.43506	0.00445846	0.0325234	-1.10585	0.56064	1	-0.662702	1	1	-1.22368	0.223081	0.989925	-0.781985	1	1	-1.28155	0.126178	0.468953	-0.925375	1	1	-1.24848	0.178585	0.530985	-1.38716	0.0327372	0.141619
ENSG00000126067	PSMB2	6810.86	1.75147	3.17827e-11	9.97615e-10	1.95354	9.26674e-18	4.90989e-16	2.17195	3.9484e-25	9.52649e-24	1.65556	3.65702e-09	7.04083e-08	1.75322	1.02963e-08	2.57329e-07	1.1387	0.291444	1	1.95939	2.99485e-13	8.85486e-12	1.45892	0.000478556	0.0133733	2.27315	3.52152e-22	1.28148e-20	1.75766	7.94591e-09	2.48235e-07	2.55573	2.54567e-32	1.11656e-30	2.21059	2.91267e-20	1.19078e-18
ENSG00000142686	C1orf216	1659.75	1.95876	1.94781e-20	1.40987e-18	1.65228	5.88948e-11	1.53265e-09	1.89233	7.22144e-18	1.0932e-16	1.45026	6.34369e-06	7.74456e-05	2.43379	2.46029e-33	5.17285e-31	1.28197	0.0166047	0.476521	2.3183	2.2165e-28	2.48811e-26	1.44485	0.000155008	0.00484252	2.77726	1.9322e-50	4.57035e-48	1.74717	1.85686e-10	7.27689e-09	2.8038	7.1935e-52	1.003e-49	2.00877	7.23044e-18	2.3648e-16
ENSG00000092853	CLSPN	89.7333	1.80178	0.000322837	0.00399655	1.8304	2.16008e-05	0.000267156	2.70211	9.71385e-15	1.14781e-13	0.916755	1	1	0.763549	1	1	0.431467	1	1	1.12807	0.617132	1	0.629409	1	1	1.42262	0.0949841	0.366063	0.670048	1	1	2.46236	2.90668e-09	2.3264e-08	1.17391	0.44677	1
ENSG00000134698	AGO4	1879.73	-1.14922	0.229361	1	-1.3154	0.00953648	0.0699835	-1.62512	5.23837e-07	3.30731e-06	-1.12305	0.311548	1	-1.50309	0.000509287	0.00579555	-0.568469	1	1	-1.67336	3.40073e-06	4.11755e-05	-0.757402	1	1	-2.06994	1.96968e-13	3.52573e-12	-1.32196	0.0253004	0.214881	-2.49184	2.31098e-24	5.94393e-23	-2.03122	9.79977e-13	1.87855e-11
ENSG00000092847	AGO1	4917.39	0.0967308	1	1	-0.0819509	1	1	0.531699	1	1	0.278293	1	1	0.124948	1	1	0.0386402	1	1	0.20943	1	1	0.0779504	1	1	0.209515	1	1	-0.0286281	1	1	0.418176	1	1	0.130688	1	1
ENSG00000126070	AGO3	4460.55	-0.205027	1	1	-0.331663	1	1	-0.445781	1	1	-0.400793	1	1	-0.143535	1	1	-0.0485859	1	1	-0.139896	1	1	-0.135995	1	1	-0.157905	1	1	-0.0644206	1	1	-0.125205	1	1	-0.221042	1	1
ENSG00000116863	ADPRHL2	1503.63	0.319291	1	1	0.466344	1	1	0.801179	1	1	0.434806	1	1	0.595816	1	1	0.323293	1	1	0.706341	1	1	0.422801	1	1	0.783326	1	1	0.518435	1	1	0.897431	1	1	0.80828	1	1
ENSG00000171812	COL8A2	23.2959	-0.735461	1	1	-0.549218	1	1	-0.891271	1	1	-0.781179	1	1	-0.403526	1	1	-0.467785	1	1	-0.722	1	1	-0.33443	1	1	-0.698606	1	1	-0.399881	1	1	-0.505121	1	1	-0.44423	1	1
ENSG00000054116	TRAPPC3	2593.45	0.170989	1	1	0.318572	1	1	0.467658	1	1	0.298374	1	1	0.205804	1	1	0.0955584	1	1	0.334897	1	1	0.154322	1	1	0.336406	1	1	0.148497	1	1	0.480626	1	1	0.410341	1	1
ENSG00000116871	MAP7D1	9707.78	-0.493846	1	1	-0.432693	1	1	-0.905368	1	1	-0.651723	1	1	-0.622685	1	1	-0.227445	1	1	-0.561731	1	1	-0.178437	1	1	-0.773894	1	1	-0.496094	1	1	-0.618795	1	1	-0.446677	1	1
ENSG00000054118	THRAP3	15448	0.578954	1	1	0.475454	1	1	0.500231	1	1	0.414037	1	1	0.397968	1	1	0.262482	1	1	0.478848	1	1	0.359276	1	1	0.560309	1	1	0.380458	1	1	0.653227	1	1	0.491701	1	1
ENSG00000214193	SH3D21	59.3605	-0.725469	1	1	-0.651045	1	1	-1.59836	0.00213545	0.00882287	-1.01065	0.953403	1	-1.24305	0.265117	1	-0.529368	1	1	-1.0647	0.764915	1	-0.696931	1	1	-1.34032	0.122649	0.457509	-0.885658	1	1	-1.1895	0.387809	1	-1.08488	0.694419	1
ENSG00000142694	EVA1B	51.1524	-0.306831	1	1	-0.761662	1	1	-0.335781	1	1	-0.537772	1	1	-1.0764	0.798949	1	-0.67817	1	1	-1.04633	0.877512	1	-0.652189	1	1	-1.11166	0.711879	1	-1.35753	0.160648	1	-1.14493	0.635421	1	-1.59826	0.0206621	0.09306
ENSG00000196182	STK40	5855.86	0.558134	1	1	0.514969	1	1	0.45426	1	1	0.273626	1	1	0.822852	1	1	0.580732	1	1	0.612827	1	1	0.470189	1	1	0.96436	1	1	0.741152	1	1	0.820249	1	1	0.633978	1	1
ENSG00000181817	LSM10	1759.76	0.443803	1	1	0.34846	1	1	1.07924	0.458452	1	0.541113	1	1	0.741485	1	1	0.299728	1	1	0.673211	1	1	0.279364	1	1	0.926185	1	1	0.397255	1	1	0.948763	1	1	0.563832	1	1
ENSG00000116885	OSCP1	26.9585	0.476443	1	1	0.508068	1	1	-0.68853	1	1	-0.29625	1	1	-0.129675	1	1	0.213146	1	1	-0.0339738	1	1	-0.179782	1	1	-0.0411169	1	1	0.14612	1	1	-0.024409	1	1	-0.195268	1	1
ENSG00000116898	MRPS15	2584.77	0.961128	1	1	1.08944	0.375102	1	1.63475	6.05962e-10	4.95467e-09	1.05366	0.5947	1	1.26081	0.0287796	0.218211	0.639987	1	1	1.31695	0.00787772	0.0527462	0.776103	1	1	1.60402	3.98547e-07	3.61834e-06	1.03208	0.787695	1	1.84666	1.16066e-12	1.25914e-11	1.41699	0.000456755	0.00282983
ENSG00000163874	ZC3H12A	3533.02	0.947758	1	1	0.598606	1	1	-0.259369	1	1	-0.123733	1	1	1.73492	0.00108858	0.011723	1.19463	0.386666	1	1.53899	0.0166041	0.102583	1.17562	0.434745	1	1.33576	0.13571	0.499476	0.94708	1	1	1.23004	0.306753	0.859039	0.878503	1	1
ENSG00000163875	MEAF6	4055.49	-0.00905209	1	1	0.0273098	1	1	0.501313	1	1	0.359481	1	1	0.0804249	1	1	-0.0842417	1	1	0.040864	1	1	-0.167963	1	1	0.176405	1	1	-0.115908	1	1	0.164291	1	1	-0.0156804	1	1
ENSG00000163877	SNIP1	2229.15	0.290936	1	1	0.427661	1	1	0.376107	1	1	0.45368	1	1	0.325534	1	1	0.254202	1	1	0.346901	1	1	0.350166	1	1	0.507658	1	1	0.347002	1	1	0.49038	1	1	0.537058	1	1
ENSG00000163879	DNALI1	37.6923	-0.201368	1	1	-0.12101	1	1	0.339102	1	1	0.405228	1	1	0.315503	1	1	0.451917	1	1	0.190326	1	1	0.16457	1	1	0.401728	1	1	0.481063	1	1	0.399413	1	1	0.440308	1	1
ENSG00000134697	GNL2	6127.57	1.0324	0.759787	1	1.4459	1.84196e-05	0.000231266	2.08449	1.21143e-24	2.8251e-23	1.59714	9.63382e-09	1.76013e-07	1.50515	4.07864e-05	0.000586598	0.865233	1	1	1.64175	1.85523e-07	2.74573e-06	1.09744	0.428863	1	1.97794	1.89051e-15	3.97488e-14	1.55223	7.1565e-06	0.0001362	2.27666	3.09118e-25	8.58403e-24	2.02019	1.06539e-16	3.04141e-15
ENSG00000116922	C1orf109	1525.1	0.466724	1	1	0.657916	1	1	1.10714	0.281022	0.821543	0.645223	1	1	0.973363	1	1	0.508053	1	1	1.05944	0.606775	1	0.602959	1	1	1.34174	0.00302953	0.0158363	0.973083	1	1	1.66306	8.46235e-09	6.48682e-08	1.28936	0.012252	0.0579839
ENSG00000134690	CDCA8	87.9619	0.424544	1	1	0.804964	1	1	0.537482	1	1	0.140653	1	1	0.285378	1	1	0.300393	1	1	0.14914	1	1	0.276887	1	1	0.358285	1	1	0.245989	1	1	1.10375	0.502107	1	0.79241	1	1
ENSG00000185090	MANEAL	113.198	0.595199	1	1	0.812816	1	1	0.235066	1	1	0.45213	1	1	0.85562	1	1	0.49941	1	1	0.971749	1	1	0.489667	1	1	0.921757	1	1	0.656947	1	1	1.26513	0.118031	0.368996	1.12799	0.431575	1
ENSG00000196449	YRDC	2140.38	1.58928	8.22404e-06	0.000132687	1.91799	1.28182e-12	3.99083e-11	1.88138	2.50703e-11	2.31093e-10	1.34137	0.00842065	0.057406	1.84561	3.23211e-08	7.51097e-07	1.03875	0.800152	1	2.28454	4.18301e-17	1.85311e-15	1.46359	0.00240807	0.0537897	2.6071	6.4583e-26	3.32867e-24	1.91242	2.16115e-09	7.43547e-08	3.2505	2.7933e-49	3.5577e-47	2.75225	1.13713e-30	1.046e-28
ENSG00000197982	C1orf122	832.906	0.392631	1	1	0.585754	1	1	0.943354	1	1	0.539596	1	1	0.631082	1	1	0.186789	1	1	0.834938	1	1	0.387899	1	1	0.963831	1	1	0.449675	1	1	1.06946	0.558669	1	0.857096	1	1
ENSG00000188786	MTF1	3490.08	0.651226	1	1	0.524067	1	1	0.714034	1	1	0.498954	1	1	0.712109	1	1	0.411314	1	1	0.919879	1	1	0.588178	1	1	0.988514	1	1	0.713059	1	1	1.26743	0.00033611	0.00158269	0.972024	1	1
ENSG00000204084	INPP5B	2135.25	0.00489665	1	1	-0.247026	1	1	-0.506487	1	1	-0.371196	1	1	-0.0527975	1	1	0.0100208	1	1	-0.23882	1	1	-0.118913	1	1	-0.122812	1	1	-0.198852	1	1	-0.473171	1	1	-0.585355	1	1
ENSG00000183431	SF3A3	8294.25	0.583456	1	1	0.69013	1	1	1.04911	0.438786	1	0.746447	1	1	0.818241	1	1	0.416922	1	1	0.896237	1	1	0.568176	1	1	1.07109	0.336026	1	0.692436	1	1	1.28563	0.000110313	0.000548912	0.980764	1	1
ENSG00000183386	FHL3	391.036	-0.0412593	1	1	-0.248087	1	1	0.864677	1	1	0.772815	1	1	-0.183815	1	1	-0.126355	1	1	-0.13715	1	1	-0.0479186	1	1	0.166588	1	1	-0.112518	1	1	0.578999	1	1	0.609828	1	1
ENSG00000183520	UTP11	2182.02	1.364	0.00188698	0.0201735	1.52152	5.42723e-06	7.3884e-05	2.40631	2.17566e-33	8.97784e-32	1.64372	1.96305e-08	3.4532e-07	1.83727	6.48528e-10	1.97481e-08	0.907951	1	1	1.99202	2.42729e-13	7.27418e-12	1.15862	0.241761	1	2.39395	6.81381e-25	3.16687e-23	1.60524	7.48179e-06	0.000142186	2.75024	2.48836e-38	1.57708e-36	2.17774	2.54379e-18	8.68429e-17
ENSG00000185668	POU3F1	24.6052	0.513115	1	1	-0.0146338	1	1	1.13679	0.691172	1	-0.045191	1	1	1.4206	0.262203	1	-0.0926528	1	1	1.5046	0.178148	0.819357	-0.115833	1	1	1.852	0.0214091	0.094497	0.514023	1	1	2.58168	1.4088e-05	7.76891e-05	1.48229	0.13854	0.517465
ENSG00000116954	RRAGC	895.509	0.119863	1	1	0.269928	1	1	-0.619942	1	1	-0.220123	1	1	-0.336993	1	1	-0.0326357	1	1	-0.339346	1	1	0.11582	1	1	-0.263745	1	1	-0.0852369	1	1	-0.327381	1	1	0.0354426	1	1
ENSG00000214114	MYCBP	1152.54	0.587627	1	1	0.776407	1	1	1.08174	0.411252	1	0.774022	1	1	0.501477	1	1	0.123716	1	1	0.655794	1	1	0.317022	1	1	0.836967	1	1	0.331939	1	1	1.04836	0.675427	1	0.725866	1	1
ENSG00000158315	RHBDL2	9.87884	-1.35211	0.275789	1	-1.76243	0.0165896	0.114413	-2.3097	0.00024944	0.00115729	-2.11309	0.000700257	0.00601921	-1.82897	0.0279935	0.213719	-1.11651	0.73932	1	-1.79642	0.0351305	0.199888	-1.23302	0.509765	1	-2.18628	0.00244224	0.0129971	-1.76645	0.0349314	0.282825	-2.47633	0.00027455	0.00130301	-2.19067	0.00172847	0.00963606
ENSG00000174574	AKIRIN1	7029.17	-0.0114395	1	1	-0.0672596	1	1	0.138921	1	1	0.0369685	1	1	0.24021	1	1	0.0172872	1	1	0.259041	1	1	0.110971	1	1	0.405906	1	1	0.0765607	1	1	0.518877	1	1	0.298662	1	1
ENSG00000168653	NDUFS5	4083.48	0.308317	1	1	0.434555	1	1	0.947489	1	1	0.543732	1	1	0.346785	1	1	-0.104928	1	1	0.510632	1	1	0.00821042	1	1	0.441942	1	1	0.0810203	1	1	0.596345	1	1	0.443475	1	1
ENSG00000127603	MACF1	20842.1	-0.60516	1	1	-0.725476	1	1	-1.17611	0.171646	0.528134	-0.816405	1	1	-1.03392	0.820745	1	-0.250054	1	1	-1.13283	0.374926	1	-0.498456	1	1	-1.52771	0.000424812	0.00255659	-0.690722	1	1	-1.53844	0.000323651	0.00152728	-1.06377	0.670015	1
ENSG00000183682	BMP8A	23.1352	-0.749572	1	1	-0.442081	1	1	-1.49777	0.0562855	0.188225	-0.811604	1	1	-0.639224	1	1	-0.0850496	1	1	-0.519353	1	1	-0.592699	1	1	-0.397357	1	1	-0.485881	1	1	-0.980486	1	1	-0.946982	1	1
ENSG00000090621	PABPC4	14830	0.545818	1	1	0.328394	1	1	0.675541	1	1	0.457558	1	1	0.74832	1	1	0.433436	1	1	0.702839	1	1	0.463776	1	1	0.879748	1	1	0.553917	1	1	0.893946	1	1	0.66817	1	1
ENSG00000163909	HEYL	16.0229	-0.0361788	1	1	0.34212	1	1	0.434502	1	1	0.53638	1	1	-0.678329	1	1	0.284412	1	1	-0.782761	1	1	0.292403	1	1	-0.260752	1	1	-0.214268	1	1	-0.276441	1	1	0.39892	1	1
ENSG00000116981	NT5C1A	12.4454	-3.48155	7.74947e-08	1.62164e-06	-3.68344	3.40614e-09	7.02767e-08	-4.93998	3.42471e-15	4.19645e-14	-4.00918	7.02326e-11	1.72278e-09	-2.75571	0.000292707	0.00351196	-1.92121	0.0520728	1	-3.44199	8.13274e-07	1.09925e-05	-3.02076	3.3121e-05	0.00122206	-3.92074	6.1447e-09	6.86858e-08	-3.52354	2.8777e-07	6.96855e-06	-4.29232	1.00086e-10	9.16195e-10	-3.79848	1.84531e-08	2.1824e-07
ENSG00000116983	HPCAL4	1937.38	-2.97205	1.65746e-08	3.74016e-07	-3.51454	1.83649e-13	6.33494e-12	-5.1869	7.82993e-33	3.09598e-31	-3.73182	1.30721e-15	5.67714e-14	-2.59372	4.61363e-05	0.000656707	-1.44252	0.257705	1	-3.38265	1.14652e-09	2.25993e-08	-2.05602	0.00692457	0.132932	-4.08169	3.65134e-15	7.48695e-14	-2.85243	2.18738e-06	4.61371e-05	-5.04455	7.05114e-25	1.89836e-23	-4.32856	2.00775e-17	6.25757e-16
ENSG00000084072	PPIE	2680.04	0.00710937	1	1	0.1028	1	1	-0.0621531	1	1	-0.0948006	1	1	0.0935397	1	1	0.029541	1	1	0.100016	1	1	-0.0808711	1	1	0.12602	1	1	-0.0121818	1	1	0.112876	1	1	0.00924909	1	1
ENSG00000116985	BMP8B	197.522	-0.807083	1	1	-0.858168	1	1	-1.53126	6.69512e-05	0.000334205	-0.920855	1	1	-0.616438	1	1	-0.292026	1	1	-0.797346	1	1	-0.487238	1	1	-1.05903	0.695155	1	-0.500705	1	1	-0.986325	1	1	-0.982825	1	1
ENSG00000198754	OXCT2	8.93126	0.126524	1	1	0.0465563	1	1	3.60728	2.55115e-09	1.98662e-08	1.23128	0.545552	1	1.62296	0.208578	1	-0.688256	1	1	1.56686	0.254916	1	0.316761	1	1	2.68282	0.00041473	0.00250046	0.599473	1	1	3.13939	5.66059e-06	3.25576e-05	1.78176	0.0603771	0.247067
ENSG00000043514	TRIT1	1266.4	0.113327	1	1	0.340186	1	1	0.624607	1	1	0.362677	1	1	0.569566	1	1	0.348916	1	1	0.532676	1	1	0.355906	1	1	0.783007	1	1	0.512647	1	1	0.9302	1	1	0.668261	1	1
ENSG00000168389	MFSD2A	1082.12	4.01596	6.10145e-33	9.28963e-31	4.9115	2.83865e-54	1.13942e-51	4.97811	3.35e-56	5.04252e-54	4.95955	1.41165e-55	6.92545e-53	5.76122	3.60011e-63	3.17914e-60	5.00368	7.42768e-44	1.63978e-40	5.75156	6.53397e-63	5.40931e-60	5.23412	6.9095e-49	1.52539e-45	6.26761	5.73391e-77	4.46773e-74	5.92473	1.14209e-65	1.6809e-62	6.55094	2.76678e-85	2.15581e-82	6.58277	6.07212e-84	8.93682e-81
ENSG00000131236	CAP1	24833.6	0.744889	1	1	1.07435	0.363576	1	0.979899	1	1	1.02579	0.752674	1	0.415864	1	1	0.433715	1	1	0.530081	1	1	0.591044	1	1	0.531608	1	1	0.595587	1	1	0.581211	1	1	0.803157	1	1
ENSG00000131238	PPT1	6525.84	0.152436	1	1	0.385666	1	1	0.54936	1	1	0.343713	1	1	0.295201	1	1	0.0613844	1	1	0.355712	1	1	0.139956	1	1	0.49156	1	1	0.17973	1	1	0.711063	1	1	0.544978	1	1
ENSG00000117000	RLF	3189.5	-0.224855	1	1	-0.270427	1	1	-0.25369	1	1	-0.22526	1	1	-0.149785	1	1	-0.118403	1	1	-0.139835	1	1	-0.105207	1	1	-0.149117	1	1	-0.260009	1	1	-0.214939	1	1	-0.224043	1	1
ENSG00000084073	ZMPSTE24	3132.06	0.90973	1	1	1.1872	0.175417	0.908001	1.99797	1.31061e-12	1.34576e-11	1.45584	0.000964187	0.00809355	1.17243	0.290871	1	0.549348	1	1	1.48291	0.00308039	0.0224809	0.802349	1	1	1.76064	3.10602e-06	2.53808e-05	1.13132	0.420552	1	2.15549	1.36582e-12	1.47446e-11	1.70467	1.52345e-05	0.000120708
ENSG00000049089	COL9A2	200.591	0.403153	1	1	1.44453	0.00785843	0.0585778	-0.792342	1	1	1.32914	0.0492783	0.274954	0.064924	1	1	0.916525	1	1	-0.00768139	1	1	1.09731	0.618078	1	-0.631796	1	1	0.728311	1	1	-0.528059	1	1	0.799757	1	1
ENSG00000084070	SMAP2	22139.5	0.912395	1	1	0.944107	1	1	0.512681	1	1	0.669946	1	1	0.536079	1	1	0.580165	1	1	0.547095	1	1	0.735204	1	1	0.440449	1	1	0.659786	1	1	0.448059	1	1	0.785219	1	1
ENSG00000187801	ZFP69B	535.266	0.158635	1	1	-0.233575	1	1	0.228973	1	1	-0.387874	1	1	0.577308	1	1	0.17205	1	1	0.451562	1	1	0.0842904	1	1	0.412694	1	1	0.147737	1	1	0.300794	1	1	-0.0725297	1	1
ENSG00000187815	ZFP69	518.267	-0.577526	1	1	-0.355496	1	1	0.15067	1	1	-0.0920293	1	1	-0.0571528	1	1	-0.107563	1	1	-0.231939	1	1	-0.248288	1	1	-0.176968	1	1	-0.164222	1	1	-0.252447	1	1	-0.27137	1	1
ENSG00000164002	EXO5	527.589	-0.150364	1	1	-0.0319036	1	1	0.406548	1	1	0.211213	1	1	0.460909	1	1	0.207192	1	1	0.277697	1	1	0.059809	1	1	0.489565	1	1	0.195817	1	1	0.36922	1	1	0.0527336	1	1
ENSG00000117010	ZNF684	231.903	-0.394509	1	1	-0.307204	1	1	-0.0368369	1	1	-0.350533	1	1	0.0874409	1	1	-0.156819	1	1	-0.124596	1	1	-0.366236	1	1	0.159435	1	1	-0.347132	1	1	-0.135207	1	1	-0.363041	1	1
ENSG00000117016	RIMS3	439.412	0.0267468	1	1	0.146273	1	1	-1.33046	0.0341833	0.11847	-0.298523	1	1	-1.10819	0.548521	1	-0.0458945	1	1	-0.906122	1	1	0.134503	1	1	-1.31889	0.0785116	0.308412	-0.400509	1	1	-1.13407	0.458362	1	-0.37593	1	1
ENSG00000066136	NFYC	2867.69	0.229273	1	1	0.252481	1	1	0.416071	1	1	0.314133	1	1	0.295088	1	1	0.27307	1	1	0.258273	1	1	0.291652	1	1	0.372102	1	1	0.337982	1	1	0.403288	1	1	0.354364	1	1
ENSG00000117013	KCNQ4	30.0055	0.22846	1	1	-0.228346	1	1	-0.116102	1	1	-0.298043	1	1	-0.533579	1	1	-0.23331	1	1	-0.347637	1	1	-0.297789	1	1	-0.453096	1	1	-0.317309	1	1	-0.163326	1	1	-0.0322659	1	1
ENSG00000179862	CITED4	394.323	0.100698	1	1	0.339519	1	1	-0.451488	1	1	-0.124229	1	1	-0.444593	1	1	0.169306	1	1	-0.475615	1	1	0.308079	1	1	-0.759203	1	1	0.045564	1	1	-0.824323	1	1	0.0332712	1	1
ENSG00000171793	CTPS1	4342.89	2.13589	4.58029e-25	4.57105e-23	2.29355	3.12939e-33	4.8767e-31	3.18985	9.89588e-89	4.68146e-86	2.46739	2.70469e-42	7.02478e-40	2.71414	2.10274e-41	6.79339e-39	1.83311	5.73307e-11	7.37283e-09	2.89111	4.9288e-50	1.86534e-47	2.14143	2.60896e-19	4.43055e-17	3.25853	1.09987e-70	5.82755e-68	2.65694	5.30499e-39	1.75675e-36	3.6349	1.34558e-95	1.4853e-92	3.18701	1.01874e-66	6.42584e-64
ENSG00000171790	SLFNL1	133.188	0.410665	1	1	-0.0130033	1	1	0.704046	1	1	0.40369	1	1	0.889702	1	1	0.438448	1	1	0.918302	1	1	0.288918	1	1	0.939436	1	1	0.650776	1	1	0.863354	1	1	0.591297	1	1
ENSG00000010803	SCMH1	1342.27	0.03366	1	1	-0.0532797	1	1	0.0734577	1	1	-0.0518558	1	1	0.236746	1	1	0.127669	1	1	0.226996	1	1	0.121848	1	1	0.327402	1	1	0.197497	1	1	0.499711	1	1	0.243561	1	1
ENSG00000127124	HIVEP3	4636.55	-0.109295	1	1	0.620222	1	1	4.77896	4.97944e-33	1.99872e-31	3.67781	3.89609e-18	2.20545e-16	1.74881	0.0356551	0.262674	1.13778	0.699068	1	1.58976	0.098029	0.492413	1.07135	0.841338	1	1.96371	0.00685255	0.0334447	1.88206	0.0133007	0.122348	2.08278	0.00238147	0.00997144	1.90949	0.0106935	0.0512095
ENSG00000198815	FOXJ3	6666.81	-0.152134	1	1	-0.240209	1	1	-0.022006	1	1	-0.114536	1	1	-0.0342083	1	1	-0.0828003	1	1	-0.0516128	1	1	-0.100707	1	1	0.0532298	1	1	-0.110483	1	1	0.0838048	1	1	-0.0566761	1	1
ENSG00000177181	RIMKLA	14.4551	0.350631	1	1	0.31327	1	1	0.547298	1	1	-0.0045491	1	1	-0.75147	1	1	-0.695718	1	1	-0.761642	1	1	-0.689552	1	1	-0.440887	1	1	-0.487325	1	1	-0.340996	1	1	-0.00910683	1	1
ENSG00000127125	PPCS	2209.81	-0.0303226	1	1	-0.0575724	1	1	0.0689032	1	1	-0.032323	1	1	0.0774926	1	1	-0.0303947	1	1	0.0411824	1	1	-0.132182	1	1	0.0428268	1	1	-0.149302	1	1	-0.038132	1	1	-0.191398	1	1
ENSG00000186409	CCDC30	117.467	-1.48821	0.0049398	0.0481446	-1.95063	3.51174e-08	6.57942e-07	-2.83983	6.3789e-23	1.32023e-21	-2.21143	3.52208e-12	1.0437e-10	-1.60107	0.00299598	0.0294397	-0.865757	1	1	-1.97578	2.231e-06	2.78791e-05	-1.19416	0.330406	1	-2.29242	7.16241e-10	8.91164e-09	-1.46377	0.0204894	0.179381	-2.44804	1.02061e-11	1.02494e-10	-2.30536	3.64855e-10	5.24173e-09
ENSG00000171960	PPIH	1768.16	0.710995	1	1	0.826885	1	1	1.19905	0.0486502	0.164603	0.840535	1	1	0.793237	1	1	0.379903	1	1	0.964071	1	1	0.4634	1	1	0.991776	1	1	0.600252	1	1	1.28655	0.0145525	0.0542382	1.00512	0.965168	1
ENSG00000065978	YBX1	56992.7	1.45572	1.71733e-05	0.000265435	1.33503	0.00130857	0.0115172	2.31919	1.48813e-35	7.24696e-34	1.46311	8.87683e-06	0.000105748	1.8854	7.14397e-13	3.1128e-11	0.873046	1	1	2.02094	1.28025e-16	5.4881e-15	1.10866	0.378455	1	2.27849	3.63726e-25	1.75197e-23	1.35915	0.00359792	0.0380048	2.48313	2.70816e-33	1.2499e-31	1.83376	1.3867e-11	2.33396e-10
ENSG00000117385	P3H1	1614.1	-0.591572	1	1	-0.875234	1	1	-0.143172	1	1	-0.242945	1	1	-0.518457	1	1	-0.328141	1	1	-0.769683	1	1	-0.588135	1	1	-0.667204	1	1	-0.649682	1	1	-0.734418	1	1	-0.893326	1	1
ENSG00000164008	C1orf50	491.57	0.017119	1	1	-0.00323945	1	1	-0.162699	1	1	-0.163129	1	1	-0.0871826	1	1	0.0254637	1	1	-0.165708	1	1	-0.180812	1	1	-0.0780541	1	1	-0.107029	1	1	-0.210593	1	1	-0.191256	1	1
ENSG00000274386	RP5-994D16.11	10.7225	-0.968911	1	1	-1.0896	0.725242	1	-1.32	0.258755	0.762677	-1.6589	0.0156485	0.0989424	-1.32988	0.301557	1	-1.07212	0.810845	1	-1.53658	0.104865	0.521998	-1.4483	0.157898	1	-1.18785	0.551955	1	-1.04554	0.877489	1	-0.712172	1	1	-1.43678	0.164519	0.600005
ENSG00000177868	SVBP	411.141	-0.531084	1	1	-0.277018	1	1	-0.88183	1	1	-0.64531	1	1	-0.390937	1	1	-0.182867	1	1	-0.475744	1	1	-0.31522	1	1	-0.531537	1	1	-0.463369	1	1	-0.607499	1	1	-0.49365	1	1
ENSG00000164010	ERMAP	376.597	-0.41633	1	1	-0.631705	1	1	-1.25908	0.0167234	0.0605736	-0.764506	1	1	-0.251121	1	1	-0.0058528	1	1	-0.62177	1	1	-0.372075	1	1	-0.47876	1	1	-0.343776	1	1	-0.905487	1	1	-0.970925	1	1
ENSG00000164011	ZNF691	453.801	0.0173259	1	1	-0.281373	1	1	-0.455678	1	1	-0.312355	1	1	-0.0857898	1	1	0.0234877	1	1	-0.156517	1	1	-0.151943	1	1	-0.268164	1	1	-0.200845	1	1	-0.320424	1	1	-0.452401	1	1
ENSG00000117394	SLC2A1	2384	0.262842	1	1	0.31889	1	1	0.782913	1	1	0.279462	1	1	0.081725	1	1	0.0876772	1	1	0.194533	1	1	0.130971	1	1	0.350575	1	1	0.144795	1	1	0.880652	1	1	0.604414	1	1
ENSG00000117395	EBNA1BP2	4508.52	1.75685	6.97556e-08	1.47366e-06	2.06772	8.66208e-15	3.43527e-13	3.18032	1.47582e-54	2.05776e-52	2.35776	5.73915e-23	5.43005e-21	2.51222	1.3068e-20	1.13136e-18	1.51994	0.00138106	0.0580748	2.6506	2.97986e-24	2.4365e-22	1.78952	1.17593e-06	5.60301e-05	3.12502	3.89635e-39	5.03945e-37	2.37097	2.94934e-17	2.35343e-15	3.46145	6.30046e-52	8.97375e-50	2.94102	5.27136e-33	5.8676e-31
ENSG00000117400	MPL	18.7565	-1.2714	0.312355	1	-1.88088	0.00116759	0.0103868	-3.02704	2.95115e-10	2.49623e-09	-2.00352	0.000250497	0.00235158	-0.955841	1	1	-0.865485	1	1	-1.41257	0.185059	0.843529	-1.52688	0.090129	1	-1.9601	0.00322403	0.0167276	-1.21071	0.483176	1	-2.4095	4.13416e-05	0.000215087	-1.99292	0.00201934	0.0111358
ENSG00000117399	CDC20	108.037	1.32226	0.163058	1	2.04748	2.04603e-06	3.00463e-05	2.6372	6.14248e-13	6.46767e-12	1.04636	0.835967	1	0.381644	1	1	-0.176375	1	1	1.16919	0.520238	1	0.480322	1	1	1.58985	0.0236181	0.103147	0.890346	1	1	2.8521	5.04732e-13	5.62294e-12	2.26939	5.58173e-07	5.30384e-06
ENSG00000066322	ELOVL1	2646.26	0.73812	1	1	0.791596	1	1	0.974615	1	1	0.652186	1	1	0.444732	1	1	0.30346	1	1	0.58782	1	1	0.419222	1	1	0.730335	1	1	0.53927	1	1	1.03608	0.669176	1	0.813655	1	1
ENSG00000159479	MED8	1630.78	0.470259	1	1	0.652299	1	1	0.647672	1	1	0.491656	1	1	0.507637	1	1	0.266796	1	1	0.371987	1	1	0.31442	1	1	0.794764	1	1	0.559253	1	1	0.747809	1	1	0.587662	1	1
ENSG00000198198	SZT2	5226.31	-0.12207	1	1	-0.41895	1	1	-0.816779	1	1	-0.451394	1	1	-0.344824	1	1	-0.0120025	1	1	-0.479063	1	1	-0.209437	1	1	-0.569602	1	1	-0.186084	1	1	-0.75376	1	1	-0.634683	1	1
ENSG00000178922	HYI	199.628	-0.98558	1	1	-0.889411	1	1	-1.7947	2.58652e-09	2.01299e-08	-0.926246	1	1	-1.28519	0.0582883	0.399218	-0.525186	1	1	-1.39051	0.0100161	0.0655826	-0.649788	1	1	-1.83681	6.75681e-08	6.66424e-07	-0.987634	1	1	-1.85743	3.88183e-08	2.79601e-07	-1.47705	0.00195123	0.0107826
ENSG00000142949	PTPRF	10.1108	0.0551547	1	1	-0.0844664	1	1	0.546923	1	1	-0.0297304	1	1	0.205954	1	1	-0.499378	1	1	0.151663	1	1	0.377213	1	1	0.301196	1	1	-0.339139	1	1	0.999376	1	1	0.299803	1	1
ENSG00000066135	KDM4A	2445.5	0.535505	1	1	0.395794	1	1	0.283523	1	1	0.271466	1	1	0.45063	1	1	0.428287	1	1	0.338524	1	1	0.314032	1	1	0.588737	1	1	0.550426	1	1	0.479367	1	1	0.323323	1	1
ENSG00000126091	ST3GAL3	496.891	0.200651	1	1	0.193125	1	1	-0.478604	1	1	-0.0637073	1	1	0.21526	1	1	0.319396	1	1	0.0879117	1	1	0.229225	1	1	0.0691191	1	1	0.380252	1	1	-0.23564	1	1	0.146251	1	1
ENSG00000117407	ARTN	10.3012	-0.253305	1	1	-0.521694	1	1	-0.787743	1	1	-0.562967	1	1	-0.138204	1	1	0.0587428	1	1	-0.187419	1	1	-0.458016	1	1	-0.150531	1	1	0.17623	1	1	-0.202406	1	1	-0.300418	1	1
ENSG00000117408	IPO13	1724.94	0.495755	1	1	0.365612	1	1	0.416048	1	1	0.255372	1	1	0.452865	1	1	0.392442	1	1	0.456245	1	1	0.363123	1	1	0.601975	1	1	0.496047	1	1	0.707568	1	1	0.538891	1	1
ENSG00000132768	DPH2	3647.2	1.22543	0.0302499	0.239504	1.51903	3.98476e-07	6.50828e-06	2.31426	9.52045e-37	5.02422e-35	1.94479	2.50513e-20	1.71932e-18	1.98897	2.33102e-16	1.39084e-14	1.41606	0.000577371	0.0263719	1.98524	3.0503e-16	1.25479e-14	1.50415	3.01928e-05	0.00112976	2.38107	1.97263e-30	1.44362e-28	2.037	7.89832e-18	6.62159e-16	2.55443	4.13867e-38	2.56172e-36	2.41862	5.31741e-32	5.41803e-30
ENSG00000117410	ATP6V0B	2393.57	0.212127	1	1	0.611594	1	1	1.02737	0.826558	1	0.614654	1	1	0.336872	1	1	0.139079	1	1	0.52002	1	1	0.206158	1	1	0.62965	1	1	0.427907	1	1	0.994102	1	1	0.872392	1	1
ENSG00000117411	B4GALT2	428.988	3.28851	4.67115e-16	2.4651e-14	3.40911	1.62811e-21	1.1174e-19	4.29054	9.98964e-32	3.58598e-30	3.16057	1.3455e-17	7.24494e-16	3.32897	1.43627e-13	6.84349e-12	2.20336	4.40343e-05	0.00259235	3.7849	7.86665e-19	4.10243e-17	2.45782	7.2573e-07	3.56038e-05	4.1396	1.3976e-23	5.81809e-22	3.33042	1.97805e-15	1.25968e-13	4.81817	3.23465e-34	1.58104e-32	3.8681	1.34082e-22	6.45836e-21
ENSG00000159214	CCDC24	157.203	0.79692	1	1	0.418187	1	1	0.250101	1	1	0.37223	1	1	1.24397	0.241106	1	1.05166	0.801093	1	0.964679	1	1	0.801979	1	1	1.20874	0.316716	1	1.21791	0.285489	1	0.716479	1	1	0.56494	1	1
ENSG00000196517	SLC6A9	2223.11	6.52797	1.77843e-61	7.36157e-59	5.86169	8.80634e-52	3.24024e-49	6.5585	3.92196e-62	8.11724e-60	5.69936	1.71593e-48	6.14304e-46	7.25899	2.71668e-63	2.57037e-60	5.91135	8.73465e-41	1.65285e-37	6.78726	2.36543e-54	1.11902e-51	5.54109	4.22128e-35	2.32979e-32	7.83912	3.15209e-75	2.1975e-72	6.92578	1.28666e-58	1.13621e-55	7.12012	1.39736e-60	3.49234e-58	6.33729	7.19342e-48	1.90568e-45
ENSG00000178028	DMAP1	3427.56	-0.153074	1	1	-0.209612	1	1	-0.617492	1	1	-0.327651	1	1	-0.0709928	1	1	0.0639054	1	1	-0.216907	1	1	-0.0806058	1	1	-0.320429	1	1	-0.0851484	1	1	-0.409799	1	1	-0.37235	1	1
ENSG00000117419	ERI3	1549.91	0.517712	1	1	0.651203	1	1	0.910605	1	1	0.609868	1	1	0.810946	1	1	0.554943	1	1	0.81578	1	1	0.598971	1	1	1.04292	0.723582	1	0.745905	1	1	1.01884	0.876694	1	0.975376	1	1
ENSG00000187147	RNF220	5355.76	-0.00168103	1	1	-0.0128265	1	1	0.378335	1	1	0.274809	1	1	0.4418	1	1	0.210224	1	1	0.317018	1	1	0.191054	1	1	0.49199	1	1	0.300631	1	1	0.357551	1	1	0.30394	1	1
ENSG00000126106	TMEM53	120.58	-0.155426	1	1	-0.329089	1	1	-0.162244	1	1	-0.170095	1	1	-0.139396	1	1	0.0148547	1	1	-0.225388	1	1	-0.312304	1	1	-0.0502102	1	1	-0.309656	1	1	-0.27235	1	1	-0.38856	1	1
ENSG00000198520	C1orf228	1879.04	-0.0151552	1	1	-0.331523	1	1	2.14336	4.57295e-10	3.7882e-09	1.41572	0.0208157	0.127062	0.158261	1	1	-0.436381	1	1	-0.116764	1	1	-0.496602	1	1	0.715392	1	1	-0.0313106	1	1	0.322711	1	1	-0.0846395	1	1
ENSG00000142945	KIF2C	64.7935	-0.358059	1	1	-0.245802	1	1	-0.495683	1	1	-0.437446	1	1	-0.450366	1	1	-0.0705794	1	1	-0.731532	1	1	-0.353363	1	1	-0.582407	1	1	-0.38126	1	1	-0.612308	1	1	-0.525363	1	1
ENSG00000142937	RPS8	84510.8	0.0667312	1	1	-0.0031742	1	1	0.339521	1	1	0.207504	1	1	0.151803	1	1	-0.049143	1	1	0.139274	1	1	-0.0439467	1	1	0.165534	1	1	-0.115661	1	1	0.0301959	1	1	-0.00478545	1	1
ENSG00000142959	BEST4	37.6644	-1.87881	3.93973e-05	0.000570335	-1.71969	0.000361759	0.00360019	-0.929383	1	1	-1.26181	0.179804	0.8506	-1.47729	0.0446276	0.318672	-0.928832	1	1	-2.0215	5.03059e-05	0.000513368	-1.31768	0.16962	1	-1.23998	0.305374	1	-1.34474	0.132251	0.872842	-1.14753	0.528288	1	-1.81351	0.00070055	0.00419506
ENSG00000173846	PLK3	3166.27	-1.4421	0.00279187	0.028601	-1.07786	0.590898	1	-0.359727	1	1	-0.651161	1	1	-0.043726	1	1	-0.392699	1	1	-0.388175	1	1	-0.705651	1	1	0.107473	1	1	-0.482885	1	1	0.184176	1	1	-0.443407	1	1
ENSG00000188396	TCTEX1D4	51.664	-2.41055	1.5641e-07	3.1874e-06	-2.23099	5.8733e-07	9.29482e-06	-1.30092	0.233598	0.697059	-1.27122	0.251861	1	-0.270712	1	1	-0.534295	1	1	-1.01118	0.968573	1	-1.2185	0.431949	1	-0.475946	1	1	-0.740143	1	1	-1.11505	0.68792	1	-1.65511	0.0203003	0.091539
ENSG00000222009	BTBD19	441.919	-1.65329	0.00257516	0.0266256	-1.53649	0.0105487	0.0766891	-0.572482	1	1	-0.422832	1	1	0.7308	1	1	-0.0366546	1	1	0.0130216	1	1	-0.557863	1	1	0.717369	1	1	-0.0814474	1	1	0.234854	1	1	-0.619395	1	1
ENSG00000117425	PTCH2	95.4921	-1.11138	0.541965	1	-1.08134	0.651076	1	-1.08709	0.635156	1	-0.978035	1	1	0.128795	1	1	-0.115383	1	1	-0.411158	1	1	-0.555559	1	1	-0.286769	1	1	-0.195656	1	1	-0.450272	1	1	-0.591377	1	1
ENSG00000070785	EIF2B3	1560.12	1.14435	0.199333	1	1.58459	1.21995e-07	2.13186e-06	1.88257	3.54402e-15	4.33864e-14	1.45532	3.82195e-05	0.000418047	1.50766	9.61433e-05	0.00129029	0.993943	1	1	1.72692	2.27182e-08	3.79178e-07	1.19808	0.129208	1	2.00608	9.37559e-15	1.85357e-13	1.60502	3.28251e-06	6.69955e-05	2.37374	3.28973e-26	9.81437e-25	2.1547	5.6534e-19	2.05164e-17
ENSG00000126107	HECTD3	2500.32	-0.0285952	1	1	-0.143739	1	1	-0.234631	1	1	-0.161658	1	1	-0.233495	1	1	-0.0069251	1	1	-0.292536	1	1	-0.109954	1	1	-0.211342	1	1	-0.107128	1	1	-0.233333	1	1	-0.263577	1	1
ENSG00000126088	UROD	1800.34	0.158223	1	1	0.234165	1	1	0.631287	1	1	0.347434	1	1	0.223323	1	1	0.00999039	1	1	0.281152	1	1	0.00273136	1	1	0.226774	1	1	-0.0819235	1	1	0.3612	1	1	0.102344	1	1
ENSG00000162415	ZSWIM5	176.133	-0.865942	1	1	-1.357	0.0176541	0.121227	-1.79356	6.31869e-07	3.95359e-06	-1.09369	0.530359	1	-1.07296	0.681867	1	-0.449195	1	1	-1.37271	0.0387662	0.217818	-0.783669	1	1	-1.74086	5.34508e-05	0.000369139	-1.31428	0.0749281	0.542348	-1.9907	1.1287e-07	7.75457e-07	-1.89405	8.06057e-07	7.50319e-06
ENSG00000186603	HPDL	227.062	1.40201	0.0443215	0.337987	1.92902	2.25259e-06	3.27529e-05	3.7525	2.95798e-45	2.72093e-43	2.66917	9.61821e-18	5.26458e-16	2.33796	1.679e-09	4.74202e-08	1.20805	0.363338	1	2.62318	2.26137e-13	6.83883e-12	1.63538	0.0049994	0.0998823	2.98158	2.59794e-19	7.41645e-18	2.24162	2.60983e-08	7.53155e-07	3.59124	4.0693e-32	1.77309e-30	3.31428	1.00492e-25	6.52511e-24
ENSG00000132781	MUTYH	1413.04	0.238959	1	1	0.104034	1	1	-0.136823	1	1	-0.0777187	1	1	0.306576	1	1	0.233205	1	1	0.242752	1	1	0.151851	1	1	0.18805	1	1	0.14716	1	1	0.0375918	1	1	-0.00410757	1	1
ENSG00000132773	TOE1	1220.59	0.802728	1	1	0.846286	1	1	1.15954	0.0753238	0.246965	0.779904	1	1	1.0413	0.691513	1	0.658936	1	1	1.03937	0.705473	1	0.720374	1	1	1.27329	0.00852356	0.0408625	0.934986	1	1	1.41108	7.53829e-05	0.000381823	1.14829	0.152945	0.562751
ENSG00000070759	TESK2	743.026	0.357444	1	1	0.430336	1	1	-0.503111	1	1	0.3311	1	1	-0.248728	1	1	0.335664	1	1	-0.304769	1	1	0.405463	1	1	-0.364861	1	1	0.422856	1	1	-0.59545	1	1	0.350914	1	1
ENSG00000280670	CCDC163	176.086	-0.609608	1	1	-0.515322	1	1	-0.766157	1	1	-0.606393	1	1	-1.07229	0.746216	1	-0.485174	1	1	-1.19095	0.394736	1	-0.548855	1	1	-1.2366	0.292862	0.980351	-0.774058	1	1	-1.35662	0.11499	0.360425	-1.12204	0.588991	1
ENSG00000132763	MMACHC	689.367	0.571845	1	1	0.564472	1	1	1.00725	0.935598	1	0.602041	1	1	0.728651	1	1	0.369327	1	1	0.851901	1	1	0.521789	1	1	0.938776	1	1	0.611195	1	1	1.20387	0.0492506	0.166125	0.875586	1	1
ENSG00000117450	PRDX1	10142.7	1.9501	4.76813e-15	2.30506e-13	2.20249	4.94958e-24	4.09763e-22	2.80727	2.95603e-50	3.4651e-48	2.02348	7.65062e-18	4.22251e-16	2.70534	8.96443e-34	1.9466e-31	1.49887	0.000390142	0.0184565	2.83997	4.84897e-39	1.08864e-36	1.74251	1.29094e-07	7.12491e-06	3.21102	1.29494e-55	3.89836e-53	2.13824	5.57739e-16	3.82788e-14	3.32374	3.05619e-61	7.78505e-59	2.63966	1.84371e-31	1.79572e-29
ENSG00000117448	AKR1A1	4675.28	1.37054	9.60468e-06	0.000153281	1.71018	5.62347e-18	3.01573e-16	1.6183	1.49152e-13	1.63413e-12	1.42106	3.07945e-07	4.61953e-06	1.83229	1.09479e-17	7.28726e-16	1.24284	0.0125137	0.379304	1.96845	2.12641e-23	1.62811e-21	1.4065	2.87651e-05	0.00108549	2.06599	5.09649e-28	3.0967e-26	1.70656	3.27671e-13	1.72235e-11	2.02	8.97137e-26	2.58899e-24	1.91348	4.58964e-21	2.01975e-19
ENSG00000132780	NASP	8459.47	0.579632	1	1	0.586423	1	1	1.08199	0.166719	0.514648	0.664354	1	1	0.52418	1	1	0.21666	1	1	0.715264	1	1	0.371697	1	1	0.853589	1	1	0.502296	1	1	1.20736	0.00267726	0.0111379	0.853819	1	1
ENSG00000159588	CCDC17	216.157	-0.793382	1	1	-1.08094	0.585857	1	-1.61779	7.36895e-05	0.000365989	-1.27694	0.0634447	0.344563	-0.725696	1	1	-0.418012	1	1	-0.925674	1	1	-0.68301	1	1	-1.11724	0.507976	1	-0.65618	1	1	-1.41215	0.0216524	0.0778311	-1.47025	0.00801804	0.0395556
ENSG00000159592	GPBP1L1	8889.55	0.203154	1	1	0.222435	1	1	0.113378	1	1	0.0952834	1	1	0.269796	1	1	0.232904	1	1	0.230346	1	1	0.230911	1	1	0.34516	1	1	0.259843	1	1	0.291588	1	1	0.243819	1	1
ENSG00000159596	TMEM69	1471.7	0.330375	1	1	0.568037	1	1	0.730071	1	1	0.62964	1	1	0.537568	1	1	0.30624	1	1	0.516794	1	1	0.394723	1	1	0.662997	1	1	0.515009	1	1	0.720938	1	1	0.6934	1	1
ENSG00000197429	IPP	772.345	0.193373	1	1	0.110909	1	1	-0.0368477	1	1	-0.0176409	1	1	0.0288156	1	1	-0.0316117	1	1	0.0598641	1	1	-0.0651982	1	1	-0.0442845	1	1	-0.0952333	1	1	-0.118472	1	1	-0.0588031	1	1
ENSG00000086015	MAST2	1073.16	0.178435	1	1	0.392668	1	1	0.959602	1	1	0.600338	1	1	-0.02045	1	1	0.149242	1	1	0.152688	1	1	0.184153	1	1	0.362603	1	1	0.334133	1	1	0.794112	1	1	0.582926	1	1
ENSG00000117461	PIK3R3	91.8689	0.734925	1	1	0.790527	1	1	1.70641	0.000115941	0.000560496	0.685033	1	1	1.03263	0.8777	1	0.798074	1	1	1.43925	0.035583	0.202115	0.80606	1	1	1.74814	0.00030055	0.00184872	0.881061	1	1	1.94001	5.17702e-06	2.99846e-05	1.18787	0.35039	1
ENSG00000117472	TSPAN1	26.6156	-0.479559	1	1	-0.577001	1	1	-0.825668	1	1	-0.570735	1	1	-0.130741	1	1	0.137644	1	1	-0.230135	1	1	-0.115269	1	1	-0.265561	1	1	-0.145091	1	1	-0.698197	1	1	-0.726986	1	1
ENSG00000085998	POMGNT1	2807.04	0.45504	1	1	0.769531	1	1	0.444878	1	1	0.550656	1	1	0.569465	1	1	0.51451	1	1	0.639622	1	1	0.556966	1	1	0.615916	1	1	0.684097	1	1	0.681204	1	1	0.802099	1	1
ENSG00000171357	LURAP1	8.46183	-0.659001	1	1	-0.70064	1	1	-1.21772	0.584339	1	-0.79762	1	1	-0.655646	1	1	-0.663647	1	1	-0.804104	1	1	-0.519341	1	1	-0.833485	1	1	-1.00736	0.98743	1	-1.16178	0.713314	1	-0.391189	1	1
ENSG00000085999	RAD54L	131.503	-0.0842209	1	1	-0.0949091	1	1	-0.0549075	1	1	-0.227898	1	1	0.097093	1	1	0.193619	1	1	0.0512301	1	1	-0.0816201	1	1	0.00439953	1	1	0.0876849	1	1	0.306094	1	1	0.0495346	1	1
ENSG00000132128	LRRC41	3797.62	0.64687	1	1	0.562715	1	1	0.763984	1	1	0.607797	1	1	0.700346	1	1	0.439924	1	1	0.70099	1	1	0.527591	1	1	0.922641	1	1	0.642905	1	1	0.987882	1	1	0.860869	1	1
ENSG00000173660	UQCRH	4241.39	0.424445	1	1	0.643528	1	1	1.32502	0.0178873	0.0645247	0.882511	1	1	0.68038	1	1	0.134387	1	1	0.900752	1	1	0.237332	1	1	0.975481	1	1	0.435591	1	1	1.14145	0.374614	1	0.952066	1	1
ENSG00000117481	NSUN4	2338.94	0.514467	1	1	0.575393	1	1	0.854775	1	1	0.718984	1	1	0.895088	1	1	0.605298	1	1	0.935432	1	1	0.658495	1	1	1.05056	0.555797	1	0.877045	1	1	1.07884	0.358588	0.985651	0.987541	1	1
ENSG00000117480	FAAH	236.246	-0.257865	1	1	-0.293814	1	1	-0.112651	1	1	-0.190151	1	1	-0.00779555	1	1	0.0687736	1	1	-0.143476	1	1	-0.103849	1	1	-0.106334	1	1	0.125004	1	1	-0.0942482	1	1	-0.138611	1	1
ENSG00000079277	MKNK1	1814.97	-0.259312	1	1	-0.245514	1	1	-0.581912	1	1	-0.275848	1	1	-0.476199	1	1	-0.0701425	1	1	-0.523747	1	1	-0.168687	1	1	-0.668392	1	1	-0.253435	1	1	-0.64822	1	1	-0.519868	1	1
ENSG00000142961	MOB3C	1820.35	0.333999	1	1	0.423589	1	1	-0.356095	1	1	0.109377	1	1	0.0146437	1	1	0.411135	1	1	0.138087	1	1	0.550901	1	1	0.129669	1	1	0.599851	1	1	0.0657521	1	1	0.486926	1	1
ENSG00000123472	ATPAF1	2491.68	0.899958	1	1	0.883499	1	1	0.686191	1	1	0.501256	1	1	0.568998	1	1	0.377098	1	1	0.801341	1	1	0.488199	1	1	0.793647	1	1	0.498282	1	1	0.917602	1	1	0.738985	1	1
ENSG00000186118	TEX38	13.7101	0.0405905	1	1	-0.370752	1	1	-0.455816	1	1	-0.268891	1	1	-0.0488841	1	1	0.348062	1	1	-0.104882	1	1	0.100605	1	1	-0.399645	1	1	-0.155172	1	1	-0.260867	1	1	-0.347983	1	1
ENSG00000159658	EFCAB14	11495.3	0.153278	1	1	0.244563	1	1	-0.0413224	1	1	0.126842	1	1	0.128022	1	1	0.301313	1	1	0.185124	1	1	0.402581	1	1	0.204403	1	1	0.285114	1	1	0.231018	1	1	0.36476	1	1
ENSG00000123473	STIL	211.12	0.183645	1	1	0.542181	1	1	1.13293	0.275784	0.80748	0.582433	1	1	0.264824	1	1	0.130423	1	1	0.204478	1	1	-0.0541401	1	1	0.516043	1	1	0.351644	1	1	0.887937	1	1	0.49402	1	1
ENSG00000162368	CMPK1	10530.4	-0.332066	1	1	-0.185241	1	1	-0.278247	1	1	-0.293781	1	1	-0.325995	1	1	-0.306025	1	1	-0.144336	1	1	-0.19968	1	1	-0.164964	1	1	-0.333922	1	1	-0.0720882	1	1	-0.167415	1	1
ENSG00000186564	FOXD2	76.6152	-0.379137	1	1	-0.967047	1	1	-0.716644	1	1	-0.712366	1	1	-0.441064	1	1	-0.25479	1	1	-0.454644	1	1	-0.355296	1	1	-0.806646	1	1	-0.584928	1	1	-0.988189	1	1	-1.07646	0.641802	1
ENSG00000117834	SLC5A9	14.4889	-0.829488	1	1	-1.47448	0.128209	0.695111	-2.52261	3.76892e-06	2.17625e-05	-1.6462	0.0409094	0.23337	-1.97409	0.00583463	0.0538575	-0.577726	1	1	-1.71209	0.0407678	0.227373	-1.0091	0.979294	1	-2.18817	0.000992076	0.00559908	-1.47192	0.187465	1	-2.29365	0.000416283	0.0019307	-2.26854	0.00100774	0.00586488
ENSG00000132122	SPATA6	120.716	-0.918781	1	1	-1.11492	0.482859	1	-1.61478	0.000152572	0.000724364	-1.09898	0.545211	1	-1.1119	0.544915	1	-0.567809	1	1	-1.2567	0.16789	0.778939	-0.596787	1	1	-1.69424	0.000251269	0.0015707	-1.34311	0.0788879	0.565449	-1.77061	5.55126e-05	0.000285561	-1.27137	0.165468	0.602617
ENSG00000162373	BEND5	94.8526	-1.00801	0.969872	1	-1.33624	0.137254	0.737254	-1.96432	8.70508e-06	4.7925e-05	-1.34248	0.130185	0.646579	-1.18824	0.442105	1	-0.767906	1	1	-1.62004	0.0120834	0.0772475	-1.08356	0.749383	1	-1.7419	0.00275963	0.0145576	-1.23071	0.377766	1	-2.267	4.99702e-07	3.21314e-06	-1.47988	0.0710485	0.285791
ENSG00000185104	FAF1	2581.62	0.294071	1	1	0.416541	1	1	0.203486	1	1	0.116034	1	1	0.291728	1	1	0.205921	1	1	0.340207	1	1	0.290681	1	1	0.372044	1	1	0.238647	1	1	0.449498	1	1	0.375352	1	1
ENSG00000123080	CDKN2C	125.761	-1.50769	0.0330991	0.258966	-1.27945	0.227	1	-2.37378	1.86456e-08	1.34594e-07	-1.56416	0.0151092	0.0959425	-1.14578	0.59259	1	-0.732815	1	1	-1.40507	0.139168	0.666738	-1.03057	0.91021	1	-1.79599	0.00399759	0.0203976	-1.59846	0.0282564	0.235851	-2.19164	2.14315e-05	0.000115493	-1.92232	0.000800613	0.00474069
ENSG00000123091	RNF11	2976.01	0.0557182	1	1	0.116352	1	1	0.149327	1	1	0.0632988	1	1	-0.0543049	1	1	-0.108352	1	1	0.16664	1	1	0.0521183	1	1	0.225012	1	1	-0.00052523	1	1	0.320305	1	1	0.227137	1	1
ENSG00000085831	TTC39A	31.8136	-0.198878	1	1	-0.172038	1	1	-0.32392	1	1	-0.297877	1	1	0.269387	1	1	0.269424	1	1	0.283425	1	1	0.279583	1	1	0.0485358	1	1	0.351948	1	1	0.219268	1	1	0.0313443	1	1
ENSG00000085832	EPS15	5686.35	0.301093	1	1	0.427111	1	1	0.169457	1	1	0.234588	1	1	-0.0607275	1	1	0.153848	1	1	-0.0176322	1	1	0.154997	1	1	0.150889	1	1	0.224725	1	1	0.122289	1	1	0.141152	1	1
ENSG00000117859	OSBPL9	3420.18	0.124442	1	1	0.25701	1	1	0.0259243	1	1	0.0951017	1	1	-0.0531926	1	1	0.0240124	1	1	-0.131867	1	1	0.0170557	1	1	-0.0966349	1	1	-0.0462915	1	1	-0.0721108	1	1	-0.0292668	1	1
ENSG00000078618	NRDC	9097.21	0.439069	1	1	0.414612	1	1	0.480453	1	1	0.339239	1	1	0.0863503	1	1	0.100642	1	1	0.16355	1	1	0.14418	1	1	0.292022	1	1	0.209305	1	1	0.399536	1	1	0.306406	1	1
ENSG00000169213	RAB3B	24.9836	0.138734	1	1	0.0862537	1	1	-0.525491	1	1	0.0524692	1	1	-0.465488	1	1	-0.236362	1	1	-0.531675	1	1	0.0498616	1	1	-0.685444	1	1	-0.278643	1	1	-0.865093	1	1	0.0990923	1	1
ENSG00000117862	TXNDC12	2520.49	-0.510103	1	1	-0.299389	1	1	-0.16399	1	1	-0.162599	1	1	-0.345714	1	1	-0.343821	1	1	-0.428813	1	1	-0.399089	1	1	-0.368201	1	1	-0.504163	1	1	-0.38368	1	1	-0.356133	1	1
ENSG00000198841	KTI12	758.056	0.339391	1	1	0.386925	1	1	0.966559	1	1	0.497969	1	1	0.651722	1	1	0.256849	1	1	0.646004	1	1	0.323412	1	1	0.88975	1	1	0.463041	1	1	0.982816	1	1	0.689527	1	1
ENSG00000134717	BTF3L4	2868.79	0.363737	1	1	0.632777	1	1	1.00988	0.930156	1	0.702776	1	1	0.559811	1	1	0.151003	1	1	0.768692	1	1	0.324662	1	1	0.944582	1	1	0.528619	1	1	1.05493	0.674968	1	0.873679	1	1
ENSG00000157077	ZFYVE9	871.396	-0.31877	1	1	-0.950338	1	1	0.177545	1	1	-0.302288	1	1	0.0761871	1	1	-0.168674	1	1	-0.0825456	1	1	-0.411976	1	1	0.0294883	1	1	-0.560037	1	1	0.027172	1	1	-0.759013	1	1
ENSG00000154222	CC2D1B	4752.38	0.0799065	1	1	0.058277	1	1	-0.401706	1	1	-0.0859478	1	1	-0.179619	1	1	0.118302	1	1	-0.253646	1	1	0.0112983	1	1	-0.269768	1	1	0.00933044	1	1	-0.361929	1	1	-0.197266	1	1
ENSG00000085840	ORC1	138.171	-0.537269	1	1	0.250404	1	1	0.278498	1	1	-0.787509	1	1	-1.55859	0.00456509	0.0429773	-1.04507	0.80854	1	-1.50465	0.0103934	0.0675851	-1.01272	0.945446	1	-1.23136	0.231618	0.798547	-0.966539	1	1	-0.0765445	1	1	-0.188168	1	1
ENSG00000134748	PRPF38A	5696.68	-0.0265544	1	1	0.0810784	1	1	0.239389	1	1	0.199975	1	1	0.172752	1	1	0.119528	1	1	0.109627	1	1	0.0978527	1	1	0.22818	1	1	0.139713	1	1	0.256661	1	1	0.21406	1	1
ENSG00000134744	ZCCHC11	6528.59	-0.816638	1	1	-1.00771	0.921401	1	-1.16195	0.0413381	0.14138	-0.904646	1	1	-0.77527	1	1	-0.504933	1	1	-0.892543	1	1	-0.638138	1	1	-0.99404	1	1	-0.845117	1	1	-1.05594	0.545541	1	-1.08934	0.334245	1
ENSG00000116157	GPX7	933.263	-0.333578	1	1	-0.215132	1	1	0.158255	1	1	-0.0620834	1	1	-0.197509	1	1	-0.258359	1	1	-0.199762	1	1	-0.251152	1	1	-0.149468	1	1	-0.241586	1	1	0.0409375	1	1	-0.0571109	1	1
ENSG00000182183	FAM159A	871.058	-2.57637	2.34363e-17	1.38588e-15	-2.57811	5.89372e-18	3.14791e-16	-2.8503	3.37422e-23	7.16266e-22	-2.28296	2.02456e-12	6.26574e-11	-1.93354	1.3282e-05	0.000210195	-1.22435	0.294641	1	-2.44432	1.8243e-11	4.35399e-10	-1.6141	0.00418303	0.0857715	-2.64845	1.88252e-14	3.61388e-13	-1.92994	1.46493e-05	0.000263647	-2.85623	7.65512e-18	1.24264e-16	-2.57294	2.94005e-13	5.99138e-12
ENSG00000162377	COA7	1147.76	0.194868	1	1	0.696244	1	1	1.35191	0.00114341	0.00487782	1.0815	0.444914	1	0.582069	1	1	0.325936	1	1	0.764995	1	1	0.45912	1	1	1.00283	0.982047	1	0.892653	1	1	1.53636	1.89711e-05	0.000102946	1.40682	0.00118683	0.00682622
ENSG00000162378	ZYG11B	2726.3	-0.153793	1	1	-0.220091	1	1	-0.606651	1	1	-0.447983	1	1	-0.534954	1	1	-0.308646	1	1	-0.461721	1	1	-0.252535	1	1	-0.616498	1	1	-0.563543	1	1	-0.614311	1	1	-0.522159	1	1
ENSG00000203995	ZYG11A	32.5088	-0.328807	1	1	-0.204575	1	1	-0.80489	1	1	-0.0605553	1	1	0.0566337	1	1	0.201544	1	1	-0.325672	1	1	0.113583	1	1	-0.50906	1	1	0.00219809	1	1	-0.446388	1	1	-0.288296	1	1
ENSG00000121310	ECHDC2	3327.62	-0.00924884	1	1	-0.321225	1	1	-0.943941	1	1	-0.460305	1	1	-0.0666593	1	1	0.0812872	1	1	-0.277002	1	1	-0.13891	1	1	-0.664395	1	1	-0.249103	1	1	-0.762396	1	1	-0.764672	1	1
ENSG00000116171	SCP2	3114.59	0.368523	1	1	0.452772	1	1	0.59975	1	1	0.401571	1	1	0.159168	1	1	0.0382536	1	1	0.325035	1	1	0.0531959	1	1	0.223552	1	1	-0.0441207	1	1	0.311788	1	1	0.124678	1	1
ENSG00000157184	CPT2	559.323	0.0232225	1	1	-0.120103	1	1	0.0987141	1	1	0.0640486	1	1	-0.232377	1	1	-0.146246	1	1	-0.216757	1	1	-0.151981	1	1	-0.186029	1	1	-0.227686	1	1	-0.304135	1	1	-0.229842	1	1
ENSG00000162384	C1orf123	1758.29	-0.153985	1	1	-0.108012	1	1	-0.561412	1	1	-0.527165	1	1	-0.0104913	1	1	-0.0230567	1	1	-0.188094	1	1	-0.161972	1	1	-0.0957201	1	1	-0.114299	1	1	-0.252717	1	1	-0.244282	1	1
ENSG00000162385	MAGOH	2784.22	1.1659	0.208813	1	1.31287	0.0156737	0.108926	1.84946	1.17926e-10	1.0331e-09	1.29493	0.0227408	0.137734	1.35614	0.0199826	0.15838	0.640716	1	1	1.48141	0.00165701	0.0127981	0.783307	1	1	1.74481	1.1191e-06	9.64447e-06	1.15766	0.302432	1	1.9657	2.6965e-10	2.37961e-09	1.63306	3.41142e-05	0.000254722
ENSG00000157193	LRP8	2179.86	1.81162	7.50029e-11	2.30508e-09	1.46794	9.67214e-05	0.00107301	2.72497	9.21545e-44	7.44316e-42	1.19723	0.100547	0.518025	2.16784	4.89683e-16	2.84489e-14	0.778243	1	1	2.22495	1.73445e-17	8.06124e-16	0.700268	1	1	2.55675	2.48361e-27	1.41193e-25	1.47447	0.000809745	0.0100055	3.07484	2.43489e-47	2.85421e-45	1.75244	1.07355e-07	1.1349e-06
ENSG00000058804	NDC1	2869.2	0.466615	1	1	0.785104	1	1	1.53658	2.41004e-07	1.56871e-06	1.1741	0.0894808	0.466639	0.988933	1	1	0.51972	1	1	1.12299	0.308847	1	0.667555	1	1	1.43372	0.000328002	0.00201051	0.92919	1	1	1.73696	1.01542e-09	8.42748e-09	1.46345	0.000126726	0.00086616
ENSG00000058799	YIPF1	882.081	0.224323	1	1	0.173373	1	1	0.278511	1	1	0.132966	1	1	0.0236805	1	1	0.0986335	1	1	-0.0606032	1	1	0.0763599	1	1	0.0105095	1	1	-0.0597258	1	1	-0.0491518	1	1	-0.132022	1	1
ENSG00000211452	DIO1	26.9296	-0.797505	1	1	-1.38501	0.0527396	0.318565	-1.68758	0.00275988	0.0112449	-1.58239	0.00399994	0.0295831	-0.942418	1	1	-0.756331	1	1	-1.0295	0.905198	1	-0.691543	1	1	-1.21538	0.394588	1	-0.956792	1	1	-1.30627	0.235957	0.680341	-1.84903	0.000736395	0.0043958
ENSG00000081870	HSPB11	1019.75	-0.0342135	1	1	0.174154	1	1	-0.132004	1	1	-0.149751	1	1	-0.337399	1	1	-0.266275	1	1	-0.251147	1	1	-0.317259	1	1	-0.341876	1	1	-0.280069	1	1	-0.242769	1	1	-0.146812	1	1
ENSG00000116212	LRRC42	1031.23	0.992659	1	1	1.03091	0.688487	1	1.4452	1.41524e-08	1.03285e-07	1.2199	0.00423861	0.031105	0.876588	1	1	0.539593	1	1	1.08988	0.321819	1	0.770887	1	1	1.35854	7.16433e-05	0.000485416	0.929356	1	1	1.58773	6.86024e-11	6.39034e-10	1.41435	3.64456e-06	3.14091e-05
ENSG00000116209	TMEM59	4905.38	-0.424243	1	1	-0.176061	1	1	-0.632114	1	1	-0.430387	1	1	-0.693614	1	1	-0.389142	1	1	-0.682399	1	1	-0.475484	1	1	-0.8113	1	1	-0.59146	1	1	-0.931341	1	1	-0.536986	1	1
ENSG00000116205	TCEANC2	1909.16	-0.150958	1	1	-0.279706	1	1	-1.0765	0.242382	0.719865	-0.738071	1	1	-0.618848	1	1	-0.274364	1	1	-0.755569	1	1	-0.325536	1	1	-0.87486	1	1	-0.529813	1	1	-0.880942	1	1	-0.646858	1	1
ENSG00000215883	CYB5RL	306.003	-0.806269	1	1	-1.00306	0.974988	1	-1.61285	1.98782e-09	1.55987e-08	-1.28714	0.0036637	0.027279	-0.795991	1	1	-0.415682	1	1	-1.00789	0.945394	1	-0.824953	1	1	-1.23068	0.0476465	0.196673	-0.80328	1	1	-1.29529	0.0119161	0.0451104	-1.34127	0.00360492	0.0190622
ENSG00000116221	MRPL37	2993.97	1.01576	0.862092	1	0.961362	1	1	1.55894	6.82791e-10	5.55885e-09	0.984252	1	1	1.00736	0.944377	1	0.585362	1	1	1.11271	0.285285	1	0.743125	1	1	1.38945	0.000218241	0.00137789	0.913344	1	1	1.62427	3.04192e-09	2.42731e-08	1.26489	0.0117418	0.0557462
ENSG00000157216	SSBP3	3667.86	0.338568	1	1	-0.168115	1	1	-0.919401	1	1	-0.443632	1	1	-0.00294561	1	1	0.143791	1	1	-0.0341254	1	1	0.152809	1	1	-0.466114	1	1	-0.22563	1	1	-0.588811	1	1	-0.310959	1	1
ENSG00000162390	ACOT11	22.0293	0.89389	1	1	0.612146	1	1	0.0506484	1	1	0.0827196	1	1	0.18254	1	1	0.514157	1	1	0.652789	1	1	0.697393	1	1	0.0846807	1	1	0.137711	1	1	0.173898	1	1	0.187057	1	1
ENSG00000243725	TTC4	259.631	0.636139	1	1	0.974881	1	1	1.08778	0.391423	1	0.900039	1	1	1.09468	0.418172	1	0.787098	1	1	1.13827	0.237311	1	0.765014	1	1	1.31115	0.00741267	0.0359007	1.07205	0.536166	1	1.52929	4.73651e-06	2.75537e-05	1.39343	0.000658239	0.0039596
ENSG00000162396	PARS2	320.952	0.0130005	1	1	-0.113304	1	1	0.39429	1	1	-0.0568617	1	1	0.291326	1	1	0.170983	1	1	0.225314	1	1	0.018358	1	1	0.439819	1	1	-0.0054765	1	1	0.545874	1	1	0.190474	1	1
ENSG00000006555	TTC22	659.762	-0.16239	1	1	-0.244937	1	1	-0.986516	1	1	-0.597546	1	1	-0.381643	1	1	0.0112907	1	1	-0.391759	1	1	-0.0724051	1	1	-0.676642	1	1	-0.15193	1	1	-0.666357	1	1	-0.528316	1	1
ENSG00000162398	LEXM	8.72159	-1.04869	0.893551	1	-1.42963	0.223048	1	-1.60945	0.11041	0.351553	-1.68869	0.0548737	0.303236	-1.2894	0.482376	1	-0.729883	1	1	-1.44335	0.288356	1	-0.977158	1	1	-2.10536	0.0115078	0.0537868	-1.22058	0.577398	1	-1.58604	0.166996	0.500684	-1.50801	0.209599	0.737766
ENSG00000116133	DHCR24	4256.39	1.51038	0.00370057	0.0370929	1.61176	0.000386926	0.00382765	2.41312	8.95803e-16	1.16675e-14	2.10076	1.68823e-10	3.95792e-09	1.11365	0.576116	1	0.728929	1	1	1.39621	0.0512285	0.278789	0.935547	1	1	1.45972	0.0236876	0.103382	1.14761	0.467542	1	1.93481	4.19404e-06	2.45381e-05	1.63727	0.00170361	0.00952553
ENSG00000162402	USP24	11872.8	0.123417	1	1	-0.00341815	1	1	0.0671445	1	1	0.00317012	1	1	-0.0599665	1	1	0.0478787	1	1	-0.035249	1	1	0.0147547	1	1	0.00741003	1	1	-0.0230635	1	1	0.111321	1	1	0.0250892	1	1
ENSG00000173406	DAB1	11.3405	-1.98279	0.0339951	0.265194	-1.8412	0.0426332	0.264878	-2.98489	5.58031e-05	0.000281481	-2.54009	0.000283277	0.00262765	-1.78564	0.11402	0.704695	-0.56911	1	1	-2.19604	0.0179	0.109466	-1.03587	0.937726	1	-2.13025	0.024915	0.108169	-1.77318	0.0958309	0.664559	-2.42718	0.00515194	0.0206296	-3.27424	3.11165e-06	2.70808e-05
ENSG00000162600	OMA1	1276.22	0.209672	1	1	0.0990483	1	1	-0.559278	1	1	-0.469595	1	1	0.211467	1	1	0.100426	1	1	0.162363	1	1	0.032874	1	1	0.0714161	1	1	-0.0288602	1	1	-0.150162	1	1	-0.259477	1	1
ENSG00000162601	MYSM1	4859.96	-0.207904	1	1	-0.193891	1	1	-0.52563	1	1	-0.28486	1	1	-0.182888	1	1	-0.0348572	1	1	-0.176302	1	1	-0.191935	1	1	-0.260093	1	1	-0.0805213	1	1	-0.121589	1	1	-0.291037	1	1
ENSG00000177606	JUN	2861.35	-0.153035	1	1	-0.544999	1	1	-1.09385	0.774283	1	-1.79544	0.0127511	0.0826728	0.763549	1	1	0.136105	1	1	0.465596	1	1	-0.0276775	1	1	0.356828	1	1	-0.650484	1	1	0.0264984	1	1	-1.23418	0.524478	1
ENSG00000172456	FGGY	73.3395	-0.186377	1	1	-0.235299	1	1	-0.908007	1	1	-0.790752	1	1	-0.880466	1	1	-0.489834	1	1	-0.923976	1	1	-0.251434	1	1	-1.11886	0.495222	1	-0.707631	1	1	-1.42159	0.0199075	0.0722436	-0.957724	1	1
ENSG00000134709	HOOK1	2647.67	0.173374	1	1	0.315763	1	1	0.52793	1	1	0.53765	1	1	0.404172	1	1	0.172469	1	1	0.553658	1	1	0.319263	1	1	0.695455	1	1	0.325386	1	1	0.850419	1	1	0.812752	1	1
ENSG00000134716	CYP2J2	59.5883	0.162135	1	1	0.805708	1	1	-0.370169	1	1	0.297541	1	1	0.0216983	1	1	0.512206	1	1	0.134109	1	1	1.187	0.465119	1	-0.486534	1	1	0.802169	1	1	-0.332468	1	1	0.957166	1	1
ENSG00000162599	NFIA	195.724	-1.10076	0.515583	1	-0.539876	1	1	-3.41121	2.19989e-42	1.66512e-40	-1.85221	5.05046e-08	8.40432e-07	-0.853389	1	1	-0.891021	1	1	-1.02038	0.909336	1	-0.642136	1	1	-1.34104	0.0589714	0.238921	-1.24725	0.168393	1	-1.11098	0.53695	1	-1.01969	0.912323	1
ENSG00000162604	TM2D1	1089.09	-0.382954	1	1	-0.14122	1	1	-0.457445	1	1	-0.267127	1	1	-0.248889	1	1	-0.140249	1	1	-0.227955	1	1	-0.340379	1	1	-0.32224	1	1	-0.250242	1	1	-0.278148	1	1	-0.24533	1	1
ENSG00000132849	PATJ	2238.85	-0.465633	1	1	-0.226693	1	1	-1.30177	0.00133002	0.00562497	-0.479241	1	1	-0.9636	1	1	-0.0947227	1	1	-1.04899	0.654234	1	-0.171204	1	1	-1.41905	0.000136164	0.000888485	-0.443653	1	1	-1.47323	1.70646e-05	9.30962e-05	-0.667634	1	1
ENSG00000162607	USP1	5307.59	0.0200195	1	1	0.232946	1	1	0.214575	1	1	0.12811	1	1	0.0635257	1	1	-0.0238005	1	1	0.158589	1	1	0.0523238	1	1	0.276058	1	1	0.12438	1	1	0.370417	1	1	0.33607	1	1
ENSG00000116641	DOCK7	713.398	-0.180691	1	1	0.158879	1	1	-0.6204	1	1	-0.14526	1	1	-0.814878	1	1	-0.108169	1	1	-0.639707	1	1	-0.0520683	1	1	-0.911927	1	1	-0.338313	1	1	-0.583988	1	1	-0.208762	1	1
ENSG00000125703	ATG4C	541.382	-0.385834	1	1	-0.0912482	1	1	-0.306839	1	1	-0.357651	1	1	-0.423498	1	1	-0.286656	1	1	-0.376661	1	1	-0.319408	1	1	-0.296619	1	1	-0.455414	1	1	-0.329558	1	1	-0.319635	1	1
ENSG00000088035	ALG6	1156.1	-0.0943807	1	1	0.167265	1	1	0.0691081	1	1	0.134755	1	1	-0.00702489	1	1	0.0592147	1	1	0.100821	1	1	0.0924201	1	1	0.0258017	1	1	0.0839691	1	1	0.145836	1	1	0.200044	1	1
ENSG00000142856	ITGB3BP	725.471	-0.0181867	1	1	0.0796438	1	1	-0.134382	1	1	-0.14569	1	1	-0.0654863	1	1	-0.0893743	1	1	-0.0490219	1	1	-0.109401	1	1	-0.190788	1	1	-0.159968	1	1	-0.294044	1	1	-0.197743	1	1
ENSG00000203965	EFCAB7	451.652	-0.389377	1	1	-0.270675	1	1	-0.788733	1	1	-0.712355	1	1	-0.140405	1	1	-0.140162	1	1	-0.296608	1	1	-0.356735	1	1	-0.277838	1	1	-0.242756	1	1	-0.385255	1	1	-0.460846	1	1
ENSG00000079739	PGM1	1495.93	0.631234	1	1	0.537577	1	1	1.06095	0.444059	1	0.642501	1	1	0.488621	1	1	0.200954	1	1	0.607994	1	1	0.377788	1	1	0.584769	1	1	0.272614	1	1	0.826311	1	1	0.5415	1	1
ENSG00000158966	CACHD1	359.376	-2.12012	2.81423e-05	0.000419317	-1.589	0.0290897	0.188514	-1.2758	0.301227	0.875204	-0.91204	1	1	-1.2372	0.435644	1	-0.687803	1	1	-1.33667	0.268728	1	-0.769903	1	1	-0.843696	1	1	-0.310352	1	1	-1.07792	0.797859	1	-0.159366	1	1
ENSG00000162437	RAVER2	341.086	-0.101399	1	1	0.351978	1	1	-0.0857238	1	1	0.195613	1	1	-0.145732	1	1	0.0555515	1	1	0.00334102	1	1	0.190128	1	1	-0.193474	1	1	0.0847755	1	1	0.07569	1	1	0.227654	1	1
ENSG00000162434	JAK1	32311.6	-0.387221	1	1	-0.389053	1	1	-0.655345	1	1	-0.313432	1	1	-0.0455766	1	1	0.0473452	1	1	-0.241772	1	1	-0.0285881	1	1	-0.296237	1	1	-0.276339	1	1	-0.722111	1	1	-0.518928	1	1
ENSG00000162433	AK4	209.532	3.90236	2.59441e-14	1.161e-12	5.08191	3.14104e-31	4.03943e-29	5.28406	1.29097e-29	4.11063e-28	4.95906	1.83285e-29	2.45232e-27	3.39931	9.84063e-09	2.47342e-07	2.6285	4.77362e-05	0.0027612	4.40889	2.29926e-16	9.63799e-15	3.84489	7.18711e-13	6.94894e-11	4.85926	1.27282e-20	4.02363e-19	4.636	3.35553e-20	3.26819e-18	6.15783	8.91493e-36	4.83964e-34	6.06579	7.64289e-38	1.12486e-35
ENSG00000116675	DNAJC6	318.27	1.13909	0.451766	1	2.84178	1.26821e-24	1.10518e-22	0.0798842	1	1	1.12422	0.494294	1	0.546089	1	1	1.27974	0.188225	1	0.712525	1	1	1.49427	0.0197551	0.325468	0.766066	1	1	2.10926	1.36324e-07	3.51525e-06	0.950191	1	1	2.36985	7.32369e-11	1.13861e-09
ENSG00000213625	LEPROT	1788.55	-0.497649	1	1	0.294938	1	1	-0.773569	1	1	-0.0448206	1	1	-0.867969	1	1	-0.117998	1	1	-0.822235	1	1	-0.20914	1	1	-0.920128	1	1	-0.127481	1	1	-0.96151	1	1	-0.177327	1	1
ENSG00000116678	LEPR	179.435	-0.234365	1	1	0.461698	1	1	-0.555067	1	1	-0.293692	1	1	-1.1082	0.549484	1	-0.368437	1	1	-0.800573	1	1	-0.320714	1	1	-1.08589	0.635108	1	-0.542088	1	1	-0.822886	1	1	-0.386626	1	1
ENSG00000184588	PDE4B	6939.77	0.997463	1	1	1.41981	0.00788983	0.0587788	-0.520222	1	1	0.401337	1	1	-0.359709	1	1	0.0942265	1	1	0.0346468	1	1	0.544532	1	1	-0.120167	1	1	0.568039	1	1	0.136893	1	1	0.938529	1	1
ENSG00000152763	WDR78	53.6742	-1.86623	5.51929e-08	1.18299e-06	-1.81146	1.04618e-06	1.59834e-05	-2.35942	1.54343e-15	1.96014e-14	-1.96428	1.14212e-08	2.0583e-07	-1.02592	0.881984	1	-0.729313	1	1	-1.47189	0.00934958	0.0615529	-1.26061	0.166365	1	-1.32719	0.0680922	0.270937	-1.42915	0.0227426	0.196381	-2.05661	5.64546e-08	3.984e-07	-2.23266	4.40664e-09	5.58034e-08
ENSG00000198160	MIER1	8357.05	0.726131	1	1	1.11504	0.381522	1	0.340285	1	1	0.341387	1	1	0.708294	1	1	0.571906	1	1	1.04325	0.780721	1	0.783152	1	1	0.999595	1	1	0.859915	1	1	1.21157	0.173243	0.517191	1.27225	0.0797056	0.316127
ENSG00000116704	SLC35D1	1952.65	-1.02893	0.692722	1	-0.566145	1	1	-1.02345	0.749025	1	-0.595612	1	1	-0.976361	1	1	-0.446872	1	1	-1.00363	0.966146	1	-0.473817	1	1	-1.00989	0.907935	1	-0.56679	1	1	-0.896385	1	1	-0.482287	1	1
ENSG00000162594	IL23R	33.6556	0.46799	1	1	1.51818	0.175014	0.906555	0.712208	1	1	2.60326	2.3482e-05	0.000264267	0.216222	1	1	1.70044	0.10323	1	0.115057	1	1	1.76169	0.0763342	0.990326	0.392281	1	1	1.6186	0.149866	0.96318	1.05347	0.919579	1	1.33255	0.440764	1
ENSG00000081985	IL12RB2	2560.61	4.92518	1.289e-42	2.66783e-40	2.75694	1.59907e-10	3.95172e-09	5.84863	4.05064e-64	9.09402e-62	3.16396	3.32491e-15	1.38933e-13	3.05997	2.36922e-10	7.84566e-09	1.28212	0.377485	1	3.72131	5.44807e-17	2.38957e-15	1.93001	0.00360608	0.0765482	4.71161	2.79529e-30	2.00143e-28	2.70415	9.50957e-08	2.50924e-06	5.3063	3.43184e-40	2.44399e-38	3.08559	6.54654e-11	1.02138e-09
ENSG00000142864	SERBP1	33047.1	1.03595	0.747084	1	1.44444	5.02717e-05	0.000587244	2.00087	2.7296e-19	4.53086e-18	1.52817	1.4482e-06	1.96545e-05	1.31773	0.0142858	0.119087	0.728022	1	1	1.5948	4.50358e-06	5.40349e-05	1.07469	0.56474	1	1.94201	3.73766e-13	6.49726e-12	1.46626	0.000323939	0.0043651	2.35682	1.25934e-25	3.59508e-24	2.07025	1.53598e-16	4.30139e-15
ENSG00000116717	GADD45A	716.132	-0.481624	1	1	0.169496	1	1	3.27488	9.82809e-15	1.16028e-13	1.90229	0.00167561	0.0135007	0.301332	1	1	-0.113688	1	1	-0.330151	1	1	-0.141165	1	1	0.641479	1	1	-0.176776	1	1	0.206676	1	1	-0.136956	1	1
ENSG00000172380	GNG12	7.30539	0.757072	1	1	1.35075	0.417626	1	1.33718	0.498944	1	1.89014	0.0369252	0.21275	1.93233	0.0734905	0.484306	0.655075	1	1	1.43761	0.409709	1	0.411471	1	1	2.70718	0.000818151	0.00468131	1.71767	0.129355	0.857148	2.74982	0.000609361	0.00276804	2.21205	0.00969146	0.0468173
ENSG00000033122	LRRC7	114.805	-1.29359	0.0811193	0.569223	-0.136055	1	1	-1.48562	0.00437666	0.0172797	-0.358585	1	1	-1.29117	0.134414	0.811879	-0.0559539	1	1	-1.31235	0.109454	0.541788	-0.18864	1	1	-1.56089	0.00442523	0.0223898	-0.158729	1	1	-1.60443	0.00230744	0.00969373	-0.479113	1	1
ENSG00000066557	LRRC40	1502.83	0.417064	1	1	0.884223	1	1	0.875589	1	1	0.69878	1	1	0.346593	1	1	0.104701	1	1	0.670595	1	1	0.267094	1	1	0.665175	1	1	0.404366	1	1	0.964303	1	1	0.860685	1	1
ENSG00000116754	SRSF11	15973.9	-0.658131	1	1	-0.574442	1	1	-0.854563	1	1	-0.796821	1	1	-0.481122	1	1	-0.408433	1	1	-0.525601	1	1	-0.548618	1	1	-0.545058	1	1	-0.44856	1	1	-0.499889	1	1	-0.638573	1	1
ENSG00000118454	ANKRD13C	2269.63	0.250099	1	1	0.457278	1	1	0.275109	1	1	0.229181	1	1	0.136556	1	1	0.134508	1	1	0.284683	1	1	0.190663	1	1	0.328206	1	1	0.280923	1	1	0.496907	1	1	0.362563	1	1
ENSG00000197568	HHLA3	152.145	0.314635	1	1	0.126557	1	1	-0.214138	1	1	-0.0512594	1	1	-0.0106387	1	1	0.103774	1	1	-0.222979	1	1	0.223795	1	1	-0.239699	1	1	0.138506	1	1	-0.416465	1	1	-0.229213	1	1
ENSG00000116761	CTH	129.054	-0.763678	1	1	0.321132	1	1	-1.10734	0.61196	1	-0.364343	1	1	-0.746432	1	1	-0.266938	1	1	-0.903488	1	1	-0.571045	1	1	-0.735217	1	1	-0.00775979	1	1	-1.04155	0.865338	1	-0.661076	1	1
ENSG00000132485	ZRANB2	7776.11	-0.173194	1	1	-0.00909682	1	1	-0.0712635	1	1	-0.0663813	1	1	0.0511522	1	1	-0.125201	1	1	0.111137	1	1	-0.176713	1	1	0.127786	1	1	-0.050372	1	1	0.218384	1	1	-0.0192042	1	1
ENSG00000172260	NEGR1	4.22223	-0.374	1	1	-1.42206	0.455161	1	1.77735	0.168795	0.520331	-0.0361334	1	1	0.436107	1	1	-1.17686	0.755294	1	0.800311	1	1	-1.35887	0.526443	1	0.402093	1	1	-0.943845	1	1	0.32264	1	1	-1.54878	0.3322	1
ENSG00000162620	LRRIQ3	82.0447	-0.212808	1	1	-0.0707869	1	1	-0.817679	1	1	-0.749641	1	1	-0.330664	1	1	-0.159702	1	1	-0.206432	1	1	-0.249048	1	1	-0.593878	1	1	-0.47095	1	1	-0.886625	1	1	-0.514883	1	1
ENSG00000254685	FPGT	326.9	-0.191243	1	1	0.179372	1	1	-0.26889	1	1	-0.248413	1	1	-0.249692	1	1	-0.172147	1	1	-0.0611116	1	1	-0.280288	1	1	-0.349178	1	1	-0.380519	1	1	-0.385873	1	1	-0.195413	1	1
ENSG00000259030	FPGT-TNNI3K	17.0574	-0.769685	1	1	-1.55146	0.0353882	0.224821	-2.86287	1.04181e-09	8.35844e-09	-2.17252	2.72637e-05	0.000304756	-1.45962	0.117087	0.721029	-0.79462	1	1	-2.09951	0.000444329	0.00381933	-1.28115	0.344284	1	-2.19545	0.000156408	0.00101161	-1.37908	0.199745	1	-2.73149	3.52642e-07	2.30363e-06	-2.43773	1.56397e-05	0.000123606
ENSG00000116791	CRYZ	1287.5	0.349307	1	1	0.70571	1	1	0.234801	1	1	0.390706	1	1	0.651752	1	1	0.290496	1	1	0.628965	1	1	0.390658	1	1	0.173177	1	1	0.175383	1	1	0.183572	1	1	0.356373	1	1
ENSG00000162623	TYW3	2471.81	0.565298	1	1	0.923574	1	1	1.15497	0.126489	0.398924	0.892545	1	1	1.2264	0.0545775	0.378103	0.747297	1	1	1.18357	0.11922	0.584451	0.795954	1	1	1.25783	0.0286039	0.123175	0.927265	1	1	1.42359	0.000321587	0.00151862	1.29171	0.0133196	0.0625422
ENSG00000137968	SLC44A5	23.2407	-1.93844	0.0646933	0.466482	-1.51167	0.301477	1	-2.59282	0.00204432	0.00845957	-1.50553	0.307561	1	-2.37396	0.0110367	0.0944392	-1.75848	0.158482	1	-2.67384	0.00202893	0.0153485	-2.19556	0.0269396	0.424811	-2.75914	0.00118758	0.00662625	-2.55445	0.00409246	0.0425556	-3.05934	0.000151657	0.000742371	-2.70076	0.00172079	0.00960132
ENSG00000117054	ACADM	2275.43	0.581072	1	1	0.696961	1	1	0.944512	1	1	0.701437	1	1	0.206662	1	1	0.0860262	1	1	0.498823	1	1	0.192101	1	1	0.59322	1	1	0.27107	1	1	0.827679	1	1	0.589964	1	1
ENSG00000137955	RABGGTB	7376.23	1.01558	0.890898	1	1.05055	0.650748	1	1.49381	1.36895e-05	7.38618e-05	1.14235	0.202284	0.941811	1.3662	0.0055312	0.0512351	0.725672	1	1	1.51779	8.73924e-05	0.00085558	0.822548	1	1	1.61508	3.1494e-06	2.57036e-05	1.21872	0.0974212	0.674917	1.93383	1.46791e-12	1.58081e-11	1.40728	0.00202399	0.0111568
ENSG00000057468	MSH4	16.7237	-0.807677	1	1	-1.0494	0.843657	1	-0.920077	1	1	-0.832613	1	1	-0.648792	1	1	-0.356993	1	1	-0.487548	1	1	-1.33099	0.275187	1	-0.922314	1	1	-0.469611	1	1	-0.872333	1	1	-1.01758	0.951814	1
ENSG00000184005	ST6GALNAC3	70.7851	-0.681172	1	1	-1.19756	0.578259	1	1.32097	0.347685	0.994909	0.938743	1	1	0.140174	1	1	-0.856724	1	1	0.0753784	1	1	-0.461124	1	1	0.444004	1	1	-0.44265	1	1	-0.258887	1	1	-0.911288	1	1
ENSG00000142892	PIGK	1646.61	-0.37008	1	1	-0.0240478	1	1	-0.401054	1	1	-0.244716	1	1	-0.53756	1	1	-0.362171	1	1	-0.381702	1	1	-0.441575	1	1	-0.467235	1	1	-0.519882	1	1	-0.392196	1	1	-0.280635	1	1
ENSG00000154027	AK5	570.986	-2.58503	3.22364e-14	1.42447e-12	-2.61549	6.02236e-15	2.4621e-13	-2.55795	9.04112e-14	9.98822e-13	-2.51261	2.59868e-13	9.17924e-12	-2.22578	3.39658e-07	6.9217e-06	-1.44038	0.0679601	1	-2.60373	2.80171e-11	6.56839e-10	-1.991	4.32504e-05	0.00156957	-2.72799	7.65524e-13	1.28845e-11	-2.15091	2.05381e-06	4.35821e-05	-3.20874	7.65311e-20	1.42779e-18	-2.77162	4.31056e-13	8.56037e-12
ENSG00000036549	ZZZ3	4854.46	0.0745435	1	1	0.219293	1	1	0.19289	1	1	0.164361	1	1	0.376672	1	1	0.188147	1	1	0.384846	1	1	0.186544	1	1	0.580317	1	1	0.366982	1	1	0.646161	1	1	0.560724	1	1
ENSG00000077254	USP33	5389.83	-0.0350255	1	1	-0.0371328	1	1	-0.239985	1	1	0.00109065	1	1	-0.301668	1	1	-0.0334978	1	1	-0.202456	1	1	-0.0341989	1	1	-0.368053	1	1	-0.177355	1	1	-0.480365	1	1	-0.287157	1	1
ENSG00000180488	MIGA1	1379.83	-0.35772	1	1	-0.306005	1	1	-0.854442	1	1	-0.68955	1	1	-0.410325	1	1	-0.313097	1	1	-0.291418	1	1	-0.349607	1	1	-0.373131	1	1	-0.386681	1	1	-0.293022	1	1	-0.440466	1	1
ENSG00000162614	NEXN	493.781	3.07742	9.81935e-15	4.53196e-13	3.20841	6.78465e-17	3.29192e-15	2.52314	1.43994e-08	1.04972e-07	2.78313	1.62244e-11	4.29817e-10	2.4528	1.96509e-06	3.54144e-05	2.17372	0.000135886	0.00725784	3.067	1.22376e-11	2.9963e-10	2.91519	4.26873e-10	3.28742e-08	3.00726	4.67806e-11	6.65581e-10	3.11373	5.27704e-12	2.45262e-10	2.87706	7.71107e-10	6.48925e-09	3.44045	1.61514e-15	4.08285e-14
ENSG00000162613	FUBP1	16417.9	0.918927	1	1	1.03562	0.694165	1	1.26523	0.00395879	0.0157519	1.10001	0.269603	1	1.05366	0.616717	1	0.665675	1	1	1.18938	0.0772934	0.399777	0.834164	1	1	1.37704	0.0004354	0.00261675	1.06974	0.515362	1	1.47871	7.96235e-06	4.49188e-05	1.29125	0.00658631	0.0329092
ENSG00000162616	DNAJB4	367.177	-0.437878	1	1	-0.262992	1	1	-0.511909	1	1	-0.510764	1	1	0.112924	1	1	-0.182737	1	1	-0.0131495	1	1	-0.293317	1	1	0.218935	1	1	-0.445104	1	1	-0.194589	1	1	-0.308503	1	1
ENSG00000137960	GIPC2	15.085	0.466772	1	1	0.237957	1	1	0.715714	1	1	0.427438	1	1	0.0820656	1	1	-0.0925998	1	1	0.308837	1	1	0.135451	1	1	0.376966	1	1	-0.0206181	1	1	-0.00593581	1	1	-0.14511	1	1
ENSG00000137959	IFI44L	10969	4.72216	2.76499e-26	2.95363e-24	4.17435	2.038e-20	1.30412e-18	4.17809	1.34981e-19	2.2864e-18	4.067	3.64809e-19	2.23716e-17	2.78924	5.21555e-06	8.75603e-05	2.90927	1.14934e-06	8.85123e-05	3.6587	1.28404e-11	3.13231e-10	3.67611	9.22036e-12	8.19684e-10	3.64371	1.67062e-11	2.49481e-10	3.89078	1.76826e-13	9.59933e-12	4.10823	2.46522e-15	3.31516e-14	4.2202	2.31301e-16	6.3433e-15
ENSG00000137965	IFI44	5010.58	2.45393	4.51819e-08	9.79509e-07	2.13748	1.19897e-05	0.000155093	1.56875	0.0324427	0.112821	1.90626	0.000487108	0.00430723	0.972467	1	1	1.27047	0.372199	1	1.58469	0.0538425	0.291577	1.86911	0.00413152	0.0851105	1.34418	0.256425	0.87294	1.86886	0.00414082	0.0429853	1.59148	0.0511206	0.17182	2.02768	0.000695398	0.00416798
ENSG00000137941	TTLL7	23.7753	0.817145	1	1	0.348194	1	1	0.0237236	1	1	-0.275855	1	1	1.03088	0.9078	1	0.740766	1	1	1.06282	0.814	1	0.536992	1	1	1.05481	0.837439	1	0.409114	1	1	0.723959	1	1	-0.121092	1	1
ENSG00000142875	PRKACB	7037.35	-1.1576	0.260217	1	-1.00762	0.955795	1	-1.7895	1.7454e-08	1.26129e-07	-1.46498	0.00072616	0.00622168	-0.961483	1	1	-0.668632	1	1	-1.03093	0.849015	1	-0.795122	1	1	-1.42134	0.00954417	0.0452963	-1.23584	0.146866	0.948048	-2.07964	3.25135e-11	3.11631e-10	-1.68085	2.84968e-05	0.000216067
ENSG00000203943	SAMD13	11.569	0.267166	1	1	0.113456	1	1	-0.0723744	1	1	-0.0125193	1	1	0.678473	1	1	-0.275034	1	1	0.968281	1	1	0.501162	1	1	0.283617	1	1	-0.0286859	1	1	0.660487	1	1	0.494724	1	1
ENSG00000117133	RPF1	4040.85	0.480766	1	1	0.797282	1	1	1.11823	0.237112	0.706113	0.79949	1	1	0.778994	1	1	0.359218	1	1	0.837548	1	1	0.467251	1	1	1.04211	0.717421	1	0.692176	1	1	1.20481	0.0783072	0.255105	1.02313	0.842391	1
ENSG00000174021	GNG5	3191.72	0.786392	1	1	0.920631	1	1	1.6865	1.44183e-09	1.1443e-08	1.34906	0.00173628	0.0139555	0.726402	1	1	0.362036	1	1	0.83903	1	1	0.614257	1	1	1.10874	0.409851	1	0.760294	1	1	1.28077	0.0332869	0.116159	1.18736	0.154846	0.568798
ENSG00000117151	CTBS	891.11	-0.0705085	1	1	0.0557106	1	1	-0.317142	1	1	-0.0669933	1	1	-0.465374	1	1	-0.320778	1	1	-0.364874	1	1	-0.311141	1	1	-0.428177	1	1	-0.35523	1	1	-0.410178	1	1	-0.275494	1	1
ENSG00000117155	SSX2IP	749.325	-0.310661	1	1	-0.326816	1	1	-0.401453	1	1	-0.651989	1	1	-0.316171	1	1	-0.243946	1	1	-0.0931262	1	1	-0.102489	1	1	-0.316233	1	1	-0.500513	1	1	-0.266665	1	1	-0.419356	1	1
ENSG00000171517	LPAR3	40.2896	2.15218	0.00293763	0.0300246	0.272511	1	1	1.49016	0.211925	0.63828	-0.0316533	1	1	1.57007	0.187597	1	0.441933	1	1	1.49395	0.255013	1	0.603542	1	1	2.12424	0.00863185	0.0413667	0.394633	1	1	1.74915	0.0829265	0.268692	-0.486561	1	1
ENSG00000153898	MCOLN2	732.839	1.99089	5.57995e-05	0.000785462	1.37892	0.0887127	0.505632	1.73321	0.00297782	0.0120432	0.947661	1	1	1.27724	0.326771	1	0.569815	1	1	1.64618	0.0215343	0.12872	0.702834	1	1	1.6443	0.0219368	0.0965043	1.42062	0.107104	0.73016	1.99945	0.0003586	0.00168202	1.53823	0.0392139	0.167341
ENSG00000162643	WDR63	9.51122	0.70131	1	1	0.670365	1	1	-0.660969	1	1	0.389178	1	1	0.0198712	1	1	-0.533665	1	1	0.162379	1	1	0.0869579	1	1	-0.724686	1	1	0.51101	1	1	0.172949	1	1	0.503834	1	1
ENSG00000055732	MCOLN3	36.3671	0.297789	1	1	0.465566	1	1	-1.76541	0.0512716	0.172942	0.327552	1	1	-0.63316	1	1	0.561714	1	1	-0.499395	1	1	0.721914	1	1	-1.20573	0.628343	1	0.629149	1	1	-1.38403	0.373614	1	0.0354099	1	1
ENSG00000097096	SYDE2	374.2	-0.0993622	1	1	0.0513022	1	1	-0.442629	1	1	-0.197741	1	1	-0.188864	1	1	0.137302	1	1	-0.0675622	1	1	0.142197	1	1	-0.185567	1	1	0.0933974	1	1	0.0477275	1	1	0.344256	1	1
ENSG00000162642	C1orf52	1653.05	-0.0789188	1	1	0.0703842	1	1	-0.141655	1	1	-0.258468	1	1	0.134101	1	1	0.0185852	1	1	0.249803	1	1	0.0421581	1	1	0.326469	1	1	0.194198	1	1	0.501895	1	1	0.348465	1	1
ENSG00000142867	BCL10	1361.77	0.568762	1	1	0.530508	1	1	1.09702	0.274566	0.804446	0.971851	1	1	0.416672	1	1	0.336195	1	1	0.615899	1	1	0.435751	1	1	0.626346	1	1	0.35617	1	1	0.638375	1	1	0.517311	1	1
ENSG00000117174	ZNHIT6	3577.79	0.957825	1	1	1.13568	0.154538	0.813595	1.54254	1.96944e-08	1.41624e-07	1.28128	0.00314969	0.0237793	1.23236	0.0386587	0.282134	0.775831	1	1	1.34218	0.00232222	0.0173395	0.963614	1	1	1.60265	7.96257e-08	7.76102e-07	1.28817	0.0103708	0.0979598	1.73745	5.04939e-11	4.76723e-10	1.55399	8.21668e-07	7.62706e-06
ENSG00000171502	COL24A1	5.71562	-0.171694	1	1	-1.68489	0.141056	0.755533	-0.860514	1	1	-1.94786	0.0436916	0.24743	0.0368162	1	1	-0.214096	1	1	0.112596	1	1	-0.48204	1	1	0.0054479	1	1	-0.772906	1	1	-0.601134	1	1	-2.23682	0.0163761	0.0752141
ENSG00000122417	ODF2L	2573.68	-0.531067	1	1	-0.604185	1	1	-1.36306	0.0095201	0.0358146	-0.831872	1	1	-0.713568	1	1	-0.245194	1	1	-0.705931	1	1	-0.313988	1	1	-0.995032	1	1	-0.572548	1	1	-1.37927	0.0196591	0.0714809	-1.19838	0.221047	0.773783
ENSG00000097033	SH3GLB1	5543.66	0.279382	1	1	0.39052	1	1	0.181905	1	1	0.202225	1	1	-0.0339394	1	1	0.0336339	1	1	0.101184	1	1	0.12247	1	1	0.0876681	1	1	0.0952619	1	1	0.203834	1	1	0.206904	1	1
ENSG00000183291	SELENOF	6791.3	0.314849	1	1	0.671823	1	1	0.746745	1	1	0.643131	1	1	0.443141	1	1	0.0912958	1	1	0.614266	1	1	0.274856	1	1	0.692529	1	1	0.349939	1	1	0.801016	1	1	0.759101	1	1
ENSG00000153936	HS2ST1	1428.64	0.0249812	1	1	-0.0827621	1	1	0.552649	1	1	0.143177	1	1	0.0338492	1	1	-0.353492	1	1	0.389506	1	1	-0.119192	1	1	0.35208	1	1	-0.353719	1	1	0.503435	1	1	0.00744311	1	1
ENSG00000143013	LMO4	873.283	0.427143	1	1	0.933157	1	1	-0.654934	1	1	0.486851	1	1	0.233773	1	1	0.350956	1	1	0.338977	1	1	0.427084	1	1	0.795259	1	1	0.879783	1	1	0.507209	1	1	0.744778	1	1
ENSG00000065243	PKN2	2571.77	-0.251338	1	1	-0.164683	1	1	-0.697899	1	1	-0.350432	1	1	-0.368576	1	1	-0.0853278	1	1	-0.29125	1	1	-0.172749	1	1	-0.410782	1	1	-0.160687	1	1	-0.413386	1	1	-0.3148	1	1
ENSG00000137947	GTF2B	2747.7	0.293249	1	1	0.472229	1	1	0.681474	1	1	0.416337	1	1	0.360762	1	1	0.0052059	1	1	0.511631	1	1	0.0637751	1	1	0.548166	1	1	0.154972	1	1	0.653222	1	1	0.428257	1	1
ENSG00000137944	KYAT3	1611.7	-0.193546	1	1	-0.0398055	1	1	-0.0514561	1	1	0.0229091	1	1	-0.287579	1	1	-0.0853929	1	1	-0.169926	1	1	-0.0102764	1	1	-0.486874	1	1	-0.212921	1	1	-0.562432	1	1	-0.270768	1	1
ENSG00000213516	RBMXL1	2684.66	0.645972	1	1	0.832184	1	1	1.05191	0.628421	1	1.03698	0.725704	1	0.389858	1	1	0.389532	1	1	0.646596	1	1	0.625595	1	1	0.447742	1	1	0.553754	1	1	0.497987	1	1	0.755884	1	1
ENSG00000117226	GBP3	1965.13	0.504783	1	1	-0.0490097	1	1	-1.72787	0.000431551	0.00194433	-0.659194	1	1	0.48457	1	1	0.597324	1	1	0.628601	1	1	0.670286	1	1	0.0363011	1	1	0.358411	1	1	-0.802502	1	1	-0.519037	1	1
ENSG00000117228	GBP1	47982.9	4.64206	7.80949e-71	3.83128e-68	4.36014	4.67104e-63	2.69011e-60	3.10179	9.82034e-25	2.30639e-23	3.55345	3.68288e-37	7.17403e-35	3.81713	6.5854e-33	1.342e-30	3.43729	4.67784e-25	2.58178e-22	4.59241	1.98711e-52	9.07629e-50	4.21561	2.2627e-42	2.35627e-39	4.55439	2.31375e-51	5.57236e-49	4.43311	4.71644e-48	2.49896e-45	4.20735	3.7832e-42	3.01881e-40	4.24896	3.21667e-43	6.26589e-41
ENSG00000162645	GBP2	56087	2.21883	1.55302e-24	1.48097e-22	1.73349	3.84562e-10	8.96815e-09	2.00581	3.26913e-17	4.71196e-16	1.98701	3.63514e-17	1.86632e-15	1.94091	1.13856e-11	4.3969e-10	1.56407	4.7094e-05	0.002736	2.25262	1.61412e-19	8.98345e-18	1.9093	5.35411e-11	4.51723e-09	2.339	4.45499e-22	1.60792e-20	2.01052	3.06964e-13	1.62145e-11	1.86145	5.15413e-10	4.4246e-09	1.65039	2.69867e-06	2.36419e-05
ENSG00000213512	GBP7	31.8485	2.39084	0.000482502	0.00575267	1.80243	0.0383282	0.2405	1.24366	0.549862	1	1.47845	0.219455	1	1.58827	0.187402	1	1.46799	0.288597	1	1.88263	0.0471258	0.258694	1.60571	0.168373	1	1.47346	0.290771	0.974089	1.63218	0.148623	0.957055	1.21661	0.632432	1	1.61798	0.159386	0.583212
ENSG00000162654	GBP4	65310.9	3.86759	2.93708e-63	1.25499e-60	3.61009	9.74507e-55	4.03385e-52	3.08202	3.55124e-34	1.55761e-32	3.16355	3.68288e-38	7.39142e-36	3.14418	1.98001e-27	2.85425e-25	2.75812	5.6924e-19	1.57087e-16	3.87584	5.52918e-48	1.83099e-45	3.4919	1.81046e-36	1.09006e-33	3.87071	8.07486e-48	1.6206e-45	3.68549	4.45613e-42	1.73606e-39	3.66038	2.57578e-41	1.98365e-39	3.70341	1.28645e-42	2.43434e-40
ENSG00000154451	GBP5	85558.7	6.17959	2.81569e-142	9.32415e-139	4.79544	1.24561e-80	1.83326e-77	5.28129	7.96524e-98	5.86153e-95	4.57086	1.38095e-71	1.21947e-68	5.16507	2.47294e-70	4.09457e-67	4.08769	1.59703e-39	2.64428e-36	5.83666	3.44834e-94	5.70959e-91	4.72347	1.12816e-56	3.73592e-53	5.84525	1.62088e-94	2.68377e-91	4.84864	2.00224e-60	2.21014e-57	5.49545	1.26116e-81	7.26317e-79	4.5184	8.5321e-51	2.56855e-48
ENSG00000183347	GBP6	1166.65	7.08217	5.98156e-82	4.40176e-79	5.89451	4.07771e-58	2.07743e-55	3.72391	1.18059e-17	1.75119e-16	3.95462	3.50142e-22	3.01168e-20	4.94955	1.0689e-28	1.76983e-26	4.16319	1.57915e-19	4.64832e-17	5.80804	8.92393e-42	2.0738e-39	4.96224	8.81054e-30	3.5365e-27	5.89535	2.98934e-43	4.7139e-41	5.29091	1.15052e-34	2.98821e-32	6.12111	3.58242e-47	4.09075e-45	5.5366	1.49205e-38	2.27169e-36
ENSG00000197147	LRRC8B	2660.64	-0.0482149	1	1	0.061119	1	1	2.21561	1.75197e-17	2.56995e-16	1.42483	0.00247825	0.0190522	0.44942	1	1	0.182279	1	1	0.437832	1	1	0.185481	1	1	0.740955	1	1	0.409803	1	1	0.94597	1	1	0.663692	1	1
ENSG00000171488	LRRC8C	7155.44	-0.433745	1	1	-0.0225045	1	1	-0.0183454	1	1	0.0655576	1	1	-0.485381	1	1	-0.0108995	1	1	-0.512252	1	1	-0.0222078	1	1	-0.473424	1	1	-0.0132269	1	1	-0.453132	1	1	-0.149423	1	1
ENSG00000171492	LRRC8D	4991.89	-0.404638	1	1	-0.848205	1	1	0.61567	1	1	-0.0368419	1	1	0.480859	1	1	0.0490977	1	1	0.410172	1	1	-0.0285541	1	1	0.277817	1	1	-0.251141	1	1	0.0207641	1	1	-0.529229	1	1
ENSG00000162664	ZNF326	2224.64	-0.062066	1	1	0.094195	1	1	0.545948	1	1	0.347204	1	1	0.127571	1	1	-0.00147285	1	1	0.0531428	1	1	-0.0576499	1	1	0.32378	1	1	0.190266	1	1	0.418692	1	1	0.226113	1	1
ENSG00000122482	ZNF644	3270.11	-0.0191789	1	1	0.0592849	1	1	-0.0649374	1	1	-0.12102	1	1	0.0128716	1	1	-0.146403	1	1	0.149486	1	1	-0.0993699	1	1	0.142073	1	1	-0.102192	1	1	0.135528	1	1	0.0942697	1	1
ENSG00000097046	CDC7	727.025	-0.512527	1	1	-0.676757	1	1	-1.07151	0.481985	1	-1.10657	0.281915	1	-0.505041	1	1	-0.412478	1	1	-0.558881	1	1	-0.461742	1	1	-0.761063	1	1	-0.756225	1	1	-0.630509	1	1	-0.94559	1	1
ENSG00000069702	TGFBR3	2007.03	-1.17351	0.374376	1	-1.66605	0.000493798	0.00476044	-3.50081	1.08563e-36	5.70647e-35	-1.9147	1.72603e-06	2.30706e-05	-1.00012	0.999566	1	-0.674591	1	1	-1.21974	0.329671	1	-0.797391	1	1	-1.25824	0.252029	0.860183	-1.2684	0.232805	1	-1.52954	0.0189405	0.0690575	-1.78577	0.000482918	0.00298494
ENSG00000172031	EPHX4	9.32714	-2.3432	0.00203226	0.0215527	-2.22664	0.00199536	0.0169535	0.235222	1	1	-1.05947	0.872393	1	-1.80653	0.078484	0.511866	-1.21625	0.610943	1	-2.38351	0.00357137	0.0256848	-0.913765	1	1	-2.01633	0.0288439	0.123967	-2.70222	0.000194965	0.0027769	-1.77084	0.0946352	0.302787	-2.42465	0.0016412	0.00918824
ENSG00000230667	SETSIP	9.15492	0.583915	1	1	0.566255	1	1	0.545274	1	1	0.551854	1	1	0.40573	1	1	-0.395011	1	1	0.917097	1	1	0.341345	1	1	0.617915	1	1	0.1477	1	1	0.755434	1	1	0.49163	1	1
ENSG00000189195	BTBD8	38.0707	-1.57089	0.0130383	0.114223	-1.85127	0.000273052	0.00277792	-2.69926	9.39737e-12	9.04633e-11	-2.25569	1.7497e-07	2.71071e-06	-1.94948	0.000404272	0.00472221	-1.02232	0.931987	1	-1.96984	0.000320347	0.00282323	-1.36573	0.169157	1	-2.46609	1.4277e-07	1.346e-06	-1.85446	0.00160783	0.0184712	-3.32593	1.90763e-14	2.38156e-13	-2.56757	4.87831e-08	5.43009e-07
ENSG00000069712	KIAA1107	197.774	-1.70167	1.96136e-06	3.50136e-05	-1.88788	1.79171e-09	3.85055e-08	-2.75674	4.1942e-30	1.37176e-28	-2.11864	5.49856e-14	2.06914e-12	-1.78324	5.06056e-06	8.52826e-05	-0.91232	1	1	-2.13712	6.24628e-11	1.41675e-09	-1.4081	0.0176514	0.295111	-2.53992	3.23114e-18	8.50887e-17	-1.96042	3.53924e-08	9.99589e-07	-3.31635	1.72228e-35	9.05292e-34	-2.80776	3.82056e-23	1.95394e-21
ENSG00000203910	C1orf146	21.4762	-0.402198	1	1	-0.805577	1	1	-0.0895627	1	1	-0.497292	1	1	-0.120012	1	1	-0.692689	1	1	-0.140822	1	1	-0.693515	1	1	-0.250645	1	1	-0.540746	1	1	0.00936378	1	1	-0.664182	1	1
ENSG00000174842	GLMN	968.128	0.219441	1	1	0.547139	1	1	0.886116	1	1	0.714342	1	1	0.472781	1	1	0.37828	1	1	0.621119	1	1	0.431896	1	1	0.78347	1	1	0.586633	1	1	1.12589	0.447554	1	0.920302	1	1
ENSG00000122484	RPAP2	3798.52	-0.350814	1	1	-0.470511	1	1	-0.477118	1	1	-0.288369	1	1	-0.309125	1	1	-0.0771512	1	1	-0.420915	1	1	-0.231676	1	1	-0.368718	1	1	-0.187245	1	1	-0.272417	1	1	-0.334354	1	1
ENSG00000162676	GFI1	3954.61	1.6814	0.000330014	0.00405507	0.496976	1	1	2.96284	4.25204e-25	1.02034e-23	1.63342	0.000651097	0.0056332	1.63565	0.00369473	0.0355155	0.815993	1	1	1.43931	0.0448697	0.24816	0.748991	1	1	2.14515	1.6792e-07	1.57192e-06	0.881463	1	1	2.56787	7.82777e-13	8.63335e-12	1.23156	0.289857	0.978151
ENSG00000067208	EVI5	304.388	0.659222	1	1	0.621557	1	1	3.4749	5.23102e-30	1.69829e-28	2.49332	3.22082e-12	9.63047e-11	0.314008	1	1	-0.142277	1	1	0.588129	1	1	0.190186	1	1	1.24348	0.332129	1	0.467633	1	1	2.20195	1.46552e-06	8.98301e-06	1.4665	0.063238	0.257027
ENSG00000122406	RPL5	76231	0.0545912	1	1	0.0707095	1	1	0.424336	1	1	0.22445	1	1	0.210948	1	1	-0.0388743	1	1	0.281331	1	1	0.00193387	1	1	0.269495	1	1	-0.0465329	1	1	0.260052	1	1	0.130414	1	1
ENSG00000154511	FAM69A	1240.04	-0.336622	1	1	0.104712	1	1	-1.19188	0.0783812	0.255976	-0.154826	1	1	-0.151049	1	1	-0.0902587	1	1	-0.176012	1	1	0.0655298	1	1	-0.103212	1	1	0.124699	1	1	0.105753	1	1	0.583178	1	1
ENSG00000143033	MTF2	2868.06	0.0799137	1	1	0.194609	1	1	0.505302	1	1	0.346575	1	1	0.118935	1	1	-0.0540726	1	1	0.281518	1	1	0.0369995	1	1	0.366188	1	1	0.0247528	1	1	0.418084	1	1	0.219921	1	1
ENSG00000117500	TMED5	4047.18	0.00993232	1	1	0.399879	1	1	0.223262	1	1	0.256756	1	1	-0.081865	1	1	-0.173558	1	1	0.185271	1	1	-0.0132525	1	1	0.26982	1	1	0.110337	1	1	0.476135	1	1	0.457144	1	1
ENSG00000122483	CCDC18	647.379	-0.130209	1	1	-0.165137	1	1	-0.433691	1	1	-0.293769	1	1	-0.322064	1	1	-0.202362	1	1	-0.344509	1	1	-0.359764	1	1	-0.434737	1	1	-0.276586	1	1	-0.590702	1	1	-0.476594	1	1
ENSG00000117505	DR1	7139.12	0.501138	1	1	0.690866	1	1	0.6753	1	1	0.430888	1	1	0.394166	1	1	0.175248	1	1	0.607869	1	1	0.358846	1	1	0.694179	1	1	0.492599	1	1	0.835305	1	1	0.78923	1	1
ENSG00000137942	FNBP1L	182.812	0.13503	1	1	0.489611	1	1	-0.547953	1	1	-0.0268665	1	1	0.149827	1	1	0.366955	1	1	0.196324	1	1	0.518622	1	1	0.165367	1	1	0.322037	1	1	0.0641496	1	1	0.286648	1	1
ENSG00000137936	BCAR3	32.203	-0.426343	1	1	-0.621968	1	1	-1.9983	2.27753e-05	0.000120048	-1.36509	0.072853	0.389042	-0.729073	1	1	-0.267658	1	1	-0.671314	1	1	-0.726063	1	1	-1.43663	0.0853645	0.33257	-0.826182	1	1	-1.24759	0.323743	0.901093	-1.24658	0.300511	1
ENSG00000067334	DNTTIP2	7517.37	0.505288	1	1	0.743668	1	1	1.1623	0.135424	0.42528	0.763126	1	1	0.847126	1	1	0.276862	1	1	0.94631	1	1	0.403875	1	1	1.1475	0.243395	0.833723	0.601158	1	1	1.32875	0.00931165	0.0359075	1.03674	0.771215	1
ENSG00000023909	GCLM	1614.93	0.703902	1	1	0.924635	1	1	0.882257	1	1	0.455891	1	1	0.704679	1	1	0.269645	1	1	0.772705	1	1	0.392444	1	1	1.12788	0.245875	0.84113	0.741779	1	1	1.22153	0.0444149	0.151045	0.921104	1	1
ENSG00000117528	ABCD3	2632.84	0.365044	1	1	0.616084	1	1	0.647352	1	1	0.576648	1	1	0.426792	1	1	0.348588	1	1	0.580604	1	1	0.41905	1	1	0.636154	1	1	0.437581	1	1	0.778541	1	1	0.721323	1	1
ENSG00000117519	CNN3	725.045	0.860677	1	1	1.07233	0.643456	1	0.787376	1	1	1.50295	0.00124256	0.0102357	0.501511	1	1	0.523856	1	1	0.86266	1	1	1.04853	0.791606	1	0.607295	1	1	0.564394	1	1	0.823574	1	1	1.16809	0.359196	1
ENSG00000172339	ALG14	190.13	0.451646	1	1	1.05177	0.721159	1	0.590353	1	1	0.64763	1	1	1.0415	0.806555	1	0.605284	1	1	1.09019	0.5946	1	0.64556	1	1	1.21782	0.197383	0.693694	0.988439	1	1	1.21681	0.200288	0.588382	1.3048	0.070346	0.283108
ENSG00000152078	TMEM56	9.22432	-1.18971	0.659414	1	-0.851718	1	1	-0.580459	1	1	-1.60001	0.0750083	0.3987	-0.299452	1	1	-0.56217	1	1	-0.2957	1	1	-0.975826	1	1	-0.237181	1	1	-1.28604	0.452956	1	-0.0957083	1	1	-1.4774	0.218822	0.767201
ENSG00000271092	TMEM56-RWDD3	26.6778	-0.381045	1	1	0.0531139	1	1	-0.719238	1	1	-0.254735	1	1	-0.106292	1	1	-0.160631	1	1	0.0636921	1	1	0.0224358	1	1	-0.0878001	1	1	-0.22658	1	1	-0.176164	1	1	-0.215278	1	1
ENSG00000122481	RWDD3	336.19	-0.441771	1	1	-0.352901	1	1	-0.970648	1	1	-0.593733	1	1	-0.376248	1	1	-0.236636	1	1	-0.327044	1	1	-0.313701	1	1	-0.507886	1	1	-0.497084	1	1	-0.728756	1	1	-0.526145	1	1
ENSG00000117569	PTBP2	1119.05	-0.594199	1	1	-0.514516	1	1	-0.822929	1	1	-0.620942	1	1	-0.46853	1	1	-0.3126	1	1	-0.500006	1	1	-0.373023	1	1	-0.607363	1	1	-0.395473	1	1	-0.631463	1	1	-0.609108	1	1
ENSG00000188641	DPYD	1701.56	-0.727491	1	1	-0.696956	1	1	-1.55086	0.000567725	0.00251508	-0.803703	1	1	-0.883376	1	1	-0.322482	1	1	-0.907923	1	1	-0.267502	1	1	-0.589055	1	1	-0.468323	1	1	-1.16838	0.36284	0.995686	-0.937535	1	1
ENSG00000162627	SNX7	7.2873	0.0286633	1	1	0.0661611	1	1	-0.599548	1	1	-1.09927	0.815158	1	-0.632413	1	1	-0.750065	1	1	0.433668	1	1	-0.477677	1	1	-0.461409	1	1	-1.27898	0.556665	1	-0.35943	1	1	-1.35752	0.453831	1
ENSG00000156869	FRRS1	13.5064	-0.126023	1	1	1.83647	0.0158817	0.110256	-0.839072	1	1	0.475926	1	1	0.476061	1	1	1.36829	0.353592	1	0.630235	1	1	1.6012	0.126429	1	0.565343	1	1	1.90711	0.0188452	0.16686	0.76823	1	1	1.69398	0.0756921	0.30254
ENSG00000162688	AGL	3292.25	0.239409	1	1	0.249048	1	1	0.566419	1	1	0.422404	1	1	0.104822	1	1	0.0751756	1	1	0.257242	1	1	0.140534	1	1	0.135113	1	1	0.039089	1	1	0.338359	1	1	0.161937	1	1
ENSG00000117620	SLC35A3	1745.7	-0.231925	1	1	-0.0862312	1	1	-0.134515	1	1	-0.094855	1	1	-0.0649283	1	1	-0.122937	1	1	0.0220939	1	1	-0.123194	1	1	-0.0357237	1	1	-0.0496975	1	1	0.0453211	1	1	-0.0707761	1	1
ENSG00000156875	MFSD14A	4927.29	0.725597	1	1	0.855544	1	1	0.98051	1	1	0.84388	1	1	0.63436	1	1	0.409946	1	1	0.809709	1	1	0.561624	1	1	0.98802	1	1	0.711226	1	1	1.16784	0.0986154	0.313703	1.03515	0.729149	1
ENSG00000156876	SASS6	563.605	-0.0330576	1	1	0.0851902	1	1	-0.109601	1	1	-0.243413	1	1	-0.0501632	1	1	-0.17269	1	1	0.114871	1	1	-0.152384	1	1	0.0660505	1	1	-0.123184	1	1	0.346045	1	1	0.0181744	1	1
ENSG00000122435	TRMT13	2192.93	-0.208181	1	1	0.00483616	1	1	-0.1216	1	1	-0.0067522	1	1	0.159073	1	1	0.0787778	1	1	0.183104	1	1	0.00157587	1	1	0.207752	1	1	0.189162	1	1	0.217238	1	1	0.0302161	1	1
ENSG00000122477	LRRC39	125.864	-0.56148	1	1	-0.544546	1	1	-1.04977	0.782567	1	-0.775813	1	1	-0.371813	1	1	-0.235923	1	1	-0.357633	1	1	-0.444165	1	1	-0.456498	1	1	-0.386578	1	1	-0.373956	1	1	-0.851206	1	1
ENSG00000137992	DBT	1658.92	-0.503	1	1	-0.464546	1	1	-0.511913	1	1	-0.489004	1	1	-0.449464	1	1	-0.279773	1	1	-0.525847	1	1	-0.414718	1	1	-0.551591	1	1	-0.489059	1	1	-0.512019	1	1	-0.609447	1	1
ENSG00000137996	RTCA	1756.55	0.296843	1	1	0.677766	1	1	0.520683	1	1	0.395877	1	1	0.103384	1	1	0.151531	1	1	0.22023	1	1	0.19919	1	1	0.387142	1	1	0.41465	1	1	0.592066	1	1	0.573117	1	1
ENSG00000079335	CDC14A	2626.34	-1.10194	0.380728	1	-0.81689	1	1	-2.10307	4.41667e-21	8.13675e-20	-1.26472	0.0204148	0.124961	-0.888483	1	1	-0.0964979	1	1	-1.22187	0.101509	0.507584	-0.469379	1	1	-1.54987	5.10857e-05	0.000354776	-0.642119	1	1	-1.8209	1.63571e-09	1.33662e-08	-1.29575	0.0287068	0.125827
ENSG00000162694	EXTL2	294.463	-0.540922	1	1	-0.095268	1	1	0.0702961	1	1	-0.10109	1	1	-0.718646	1	1	-0.478213	1	1	-0.663365	1	1	-0.502279	1	1	-0.759229	1	1	-0.264135	1	1	-0.535842	1	1	0.0510369	1	1
ENSG00000162695	SLC30A7	3881.05	-0.0328489	1	1	0.134346	1	1	0.294272	1	1	0.166186	1	1	-0.273232	1	1	-0.121843	1	1	-0.106856	1	1	-0.0386965	1	1	-0.0887306	1	1	0.103341	1	1	0.123218	1	1	0.311009	1	1
ENSG00000117543	DPH5	2057.48	-0.564356	1	1	-0.426594	1	1	-0.843231	1	1	-0.809441	1	1	-0.762424	1	1	-0.558578	1	1	-0.7604	1	1	-0.733249	1	1	-0.825992	1	1	-0.735562	1	1	-0.627247	1	1	-0.574304	1	1
ENSG00000170989	S1PR1	14298	-0.541053	1	1	-0.593196	1	1	-1.01854	0.907389	1	-1.28246	0.0709284	0.380525	-1.99779	6.65686e-08	1.47716e-06	-0.940098	1	1	-1.92076	6.24849e-07	8.55036e-06	-1.01655	0.928598	1	-1.78924	1.93718e-05	0.000143191	-1.07178	0.697456	1	-1.10844	0.557113	1	-0.691432	1	1
ENSG00000185946	RNPC3	1626.44	-1.16729	0.193958	1	-1.14439	0.254485	1	-1.297	0.0212693	0.0760207	-1.03293	0.794814	1	-1.08506	0.569539	1	-0.575688	1	1	-1.32523	0.0299128	0.1731	-0.931522	1	1	-1.3608	0.0160288	0.0728612	-0.872719	1	1	-1.60403	5.73876e-05	0.000294406	-1.48221	0.00131807	0.00750609
ENSG00000240038	AMY2B	639.703	-1.66486	0.000591543	0.00693413	-1.83776	1.03075e-05	0.000134516	-2.33515	6.77987e-12	6.59195e-11	-1.77979	4.00793e-05	0.000437307	-1.74667	0.000831923	0.00914494	-0.993475	1	1	-2.32458	3.58613e-09	6.63434e-08	-1.61799	0.00569271	0.111991	-2.24862	2.58223e-08	2.68479e-07	-1.40581	0.0688872	0.504969	-2.85392	2.26436e-16	3.30327e-15	-2.63096	4.45864e-13	8.8148e-12
ENSG00000198890	PRMT6	1293.02	0.47325	1	1	0.564067	1	1	1.10335	0.188773	0.575223	0.818346	1	1	0.722263	1	1	0.324884	1	1	0.819405	1	1	0.53144	1	1	0.936938	1	1	0.604839	1	1	1.04314	0.636478	1	0.904149	1	1
ENSG00000134215	VAV3	500.208	-0.378663	1	1	-0.651083	1	1	3.29222	3.402e-20	5.9607e-19	2.16934	1.59492e-06	2.14262e-05	-0.198534	1	1	-0.0894591	1	1	-0.323847	1	1	-0.193835	1	1	-0.31206	1	1	-0.33813	1	1	-0.291364	1	1	-0.455271	1	1
ENSG00000085491	SLC25A24	823.898	0.130539	1	1	0.648997	1	1	-0.663699	1	1	-0.0589249	1	1	-1.11115	0.562992	1	0.0128913	1	1	-0.962388	1	1	0.0531392	1	1	-1.34574	0.0733187	0.289818	-0.0861339	1	1	-1.11415	0.553331	1	-0.0166327	1	1
ENSG00000162636	FAM102B	1420.65	-0.228648	1	1	-0.822434	1	1	0.621482	1	1	-0.295876	1	1	-1.34617	0.174415	1	-0.755255	1	1	-1.40634	0.11099	0.548571	-0.917822	1	1	-1.52586	0.0392333	0.164405	-1.18217	0.474126	1	-1.02057	0.935656	1	-1.34225	0.178934	0.644065
ENSG00000162639	HENMT1	758.882	-0.0236195	1	1	-0.167285	1	1	-0.19657	1	1	-0.480954	1	1	0.122255	1	1	-0.100632	1	1	0.0334036	1	1	-0.29437	1	1	-0.0234818	1	1	-0.376116	1	1	0.00435611	1	1	-0.395076	1	1
ENSG00000134186	PRPF38B	9799.01	-0.210517	1	1	-0.274909	1	1	-0.00221433	1	1	-0.182586	1	1	-0.0182494	1	1	-0.140476	1	1	-0.0228301	1	1	-0.157025	1	1	-0.0164788	1	1	-0.0596971	1	1	0.162446	1	1	-0.152881	1	1
ENSG00000143107	FNDC7	11.2518	-1.50259	0.106465	0.716948	-2.27199	2.548e-05	0.000312218	-2.48638	2.06774e-05	0.000109732	-2.10609	0.000201887	0.00192666	-1.6538	0.0698794	0.464594	-1.25831	0.434947	1	-1.88743	0.0166926	0.102968	-1.62583	0.0664043	0.892986	-1.96375	0.00985884	0.0466894	-1.98176	0.00460846	0.0473207	-2.39928	0.000385321	0.0017978	-2.95356	4.02683e-07	3.89908e-06
ENSG00000116266	STXBP3	3410.19	-0.167975	1	1	-0.00668139	1	1	-0.0907995	1	1	-0.100867	1	1	-0.275795	1	1	-0.193637	1	1	-0.171053	1	1	-0.13926	1	1	-0.287817	1	1	-0.277966	1	1	-0.184623	1	1	-0.18207	1	1
ENSG00000121957	GPSM2	289.814	-0.815874	1	1	-0.841499	1	1	-1.52098	0.000449677	0.00202049	-0.99665	1	1	-0.902446	1	1	-0.390052	1	1	-1.10579	0.534341	1	-0.731014	1	1	-1.24774	0.146958	0.534928	-0.596667	1	1	-1.31468	0.0667321	0.219611	-1.15214	0.369814	1
ENSG00000121940	CLCC1	885.7	-0.368797	1	1	-0.233848	1	1	-0.928824	1	1	-0.420102	1	1	-0.456859	1	1	-0.0623468	1	1	-0.639548	1	1	-0.275128	1	1	-0.609174	1	1	-0.192961	1	1	-0.558447	1	1	-0.367314	1	1
ENSG00000085433	WDR47	994.458	-0.0150263	1	1	0.257455	1	1	-0.363665	1	1	-0.351603	1	1	-0.0721211	1	1	0.0376463	1	1	-0.0447686	1	1	-0.00579213	1	1	0.089122	1	1	0.0381795	1	1	0.269683	1	1	0.254365	1	1
ENSG00000197780	TAF13	686.428	0.613039	1	1	1.03107	0.848307	1	1.50224	0.00242703	0.00995307	0.973234	1	1	0.840884	1	1	0.271289	1	1	1.16633	0.384564	1	0.568111	1	1	1.46456	0.0150119	0.068592	0.905807	1	1	1.86411	5.90873e-06	3.38965e-05	1.49467	0.00941446	0.045629
ENSG00000215717	TMEM167B	2675.88	-0.00149679	1	1	-0.0105606	1	1	-0.3616	1	1	-0.374998	1	1	0.0146681	1	1	-0.0997794	1	1	0.111828	1	1	-0.124804	1	1	0.107797	1	1	-0.188592	1	1	0.158403	1	1	-0.0997955	1	1
ENSG00000179902	C1orf194	16.1523	0.380821	1	1	-0.234251	1	1	1.52542	0.071091	0.234247	0.766734	1	1	0.978492	1	1	0.0106329	1	1	0.851634	1	1	0.48395	1	1	1.12302	0.706531	1	0.528548	1	1	1.63266	0.0477347	0.161753	0.261238	1	1
ENSG00000116299	KIAA1324	1348.49	-0.826212	1	1	-1.22137	0.263925	1	1.55076	0.00645662	0.0248762	1.3966	0.0445862	0.251617	-0.940029	1	1	-0.565685	1	1	-1.2108	0.369593	1	-0.765276	1	1	-1.39261	0.0951904	0.366645	-1.16701	0.47361	1	-1.51721	0.0282171	0.0998836	-1.61506	0.00844102	0.0413039
ENSG00000031698	SARS	11423.1	0.942731	1	1	0.968795	1	1	0.735587	1	1	0.594598	1	1	1.37062	0.00748031	0.0670394	0.92077	1	1	1.13694	0.323137	1	0.832213	1	1	1.55803	5.63777e-05	0.000388542	1.24483	0.077171	0.555548	1.29566	0.0328976	0.114977	1.12272	0.375753	1
ENSG00000143126	CELSR2	361.076	-1.09461	0.515928	1	-1.38851	0.00721645	0.0541888	-1.40119	0.00622651	0.0240526	-1.04467	0.756113	1	-1.52821	0.0019043	0.0195689	-0.68344	1	1	-1.67838	7.13107e-05	0.000707641	-0.821414	1	1	-2.05458	9.47751e-10	1.16564e-08	-1.33292	0.0505197	0.390195	-1.9973	7.30267e-09	5.63701e-08	-1.66333	0.000113192	0.000778881
ENSG00000134222	PSRC1	18.193	-1.33434	0.165907	1	-0.727114	1	1	-0.919	1	1	-1.0549	0.81609	1	-1.41038	0.134614	0.812343	-0.963983	1	1	-1.26093	0.336784	1	-0.968198	1	1	-1.91413	0.00181631	0.00987732	-1.33203	0.225144	1	-1.66229	0.0211454	0.0762363	-1.36707	0.186553	0.667681
ENSG00000134243	SORT1	21.5003	0.140136	1	1	0.32702	1	1	-0.0237678	1	1	0.188603	1	1	0.131777	1	1	-0.0508594	1	1	0.393816	1	1	0.640222	1	1	-0.0900147	1	1	0.255925	1	1	0.502409	1	1	0.515773	1	1
ENSG00000143106	PSMA5	10310.9	1.54859	2.40077e-06	4.20087e-05	1.72118	2.76754e-10	6.58147e-09	1.78253	1.71974e-11	1.6042e-10	1.42668	0.000188932	0.00181347	1.45831	0.000701045	0.0078034	0.876287	1	1	1.7555	2.29658e-08	3.82648e-07	1.15623	0.247827	1	1.89496	3.58754e-11	5.1935e-10	1.38375	0.00451712	0.0464188	2.07787	1.53856e-15	2.10317e-14	1.84581	3.8404e-10	5.5054e-09
ENSG00000162650	ATXN7L2	721.265	-0.233636	1	1	-0.0449668	1	1	0.101885	1	1	0.0970698	1	1	0.172773	1	1	0.232295	1	1	0.108705	1	1	0.217378	1	1	0.169858	1	1	0.348328	1	1	0.335961	1	1	0.436129	1	1
ENSG00000174151	CYB561D1	2287.24	-1.07376	0.263047	1	-1.08105	0.212593	1	-1.21527	0.00113778	0.0048569	-0.756005	1	1	-0.879498	1	1	-0.499429	1	1	-1.108	0.161023	0.752737	-0.690453	1	1	-1.10154	0.187541	0.66209	-0.864847	1	1	-1.31606	4.47856e-05	0.000232275	-1.12436	0.106774	0.410545
ENSG00000181754	AMIGO1	1240.59	-2.31333	1.6712e-16	9.37996e-15	-2.49746	1.51011e-21	1.05835e-19	-2.83136	2.18144e-30	7.27844e-29	-2.27579	4.18829e-16	1.93788e-14	-2.3172	1.02709e-12	4.40286e-11	-1.45095	0.014601	0.427887	-2.79109	4.37222e-22	2.95482e-20	-1.86714	2.78496e-06	0.000125521	-3.17878	1.05759e-31	8.43904e-30	-2.47566	1.87012e-15	1.1967e-13	-3.63386	4.78833e-45	4.5961e-43	-2.96424	6.53244e-26	4.2836e-24
ENSG00000156097	GPR61	14.2304	-1.91594	0.00210898	0.0223128	-2.49353	3.66342e-06	5.135e-05	-3.41173	3.1942e-12	3.20776e-11	-2.53235	2.21129e-06	2.90008e-05	-1.77613	0.0205406	0.162049	-1.07952	0.812939	1	-2.44041	4.43586e-05	0.000456545	-1.85353	0.016227	0.274863	-2.14112	0.000930287	0.00528413	-1.97599	0.00582355	0.0584384	-3.32446	1.69211e-09	1.38062e-08	-3.05409	1.90202e-07	1.93207e-06
ENSG00000065135	GNAI3	5581.19	0.635449	1	1	0.911836	1	1	0.922953	1	1	0.684324	1	1	0.332613	1	1	0.213318	1	1	0.627369	1	1	0.411347	1	1	0.63848	1	1	0.499134	1	1	0.852142	1	1	0.841901	1	1
ENSG00000116337	AMPD2	2580.93	-0.289565	1	1	-0.418443	1	1	0.385478	1	1	-0.208353	1	1	0.201304	1	1	-0.133254	1	1	0.179597	1	1	-0.140477	1	1	0.309993	1	1	-0.167377	1	1	0.57498	1	1	0.079512	1	1
ENSG00000168765	GSTM4	221.512	-1.22048	0.186673	1	-1.3812	0.0221943	0.148703	-1.83212	9.73634e-07	5.99291e-06	-1.36844	0.0270742	0.160818	-2.04077	1.89858e-07	4.00454e-06	-1.17443	0.377254	1	-1.91172	4.84451e-06	5.77072e-05	-1.31438	0.1128	1	-2.70037	1.65119e-16	3.7645e-15	-1.97203	1.48669e-06	3.26578e-05	-2.76095	2.32755e-17	3.6747e-16	-2.36407	4.40535e-11	7.0475e-10
ENSG00000213366	GSTM2	476.594	-2.10727	1.95459e-05	0.000299659	-2.15988	5.55486e-06	7.55438e-05	-3.93479	5.24707e-29	1.6277e-27	-2.8471	6.3511e-13	2.12441e-11	-2.21257	4.24773e-05	0.000608933	-1.33432	0.259928	1	-2.72167	6.62459e-09	1.19713e-07	-1.71107	0.0167541	0.282347	-3.43423	3.184e-16	7.04095e-15	-2.22621	3.85181e-05	0.000640165	-3.88986	4.89518e-22	1.10463e-20	-3.12914	1.41221e-12	2.66469e-11
ENSG00000134184	GSTM1	146.75	0.0351285	1	1	0.224776	1	1	0.0637899	1	1	-0.131521	1	1	-0.52029	1	1	-0.561961	1	1	-0.31508	1	1	-0.645707	1	1	-0.649743	1	1	-0.877864	1	1	-0.405808	1	1	-0.706715	1	1
ENSG00000134201	GSTM5	5.27852	-0.318646	1	1	-0.484674	1	1	-1.44974	0.339223	0.973008	-1.05794	0.89728	1	-1.84608	0.0961628	0.610336	-1.18906	0.702657	1	-0.539607	1	1	-0.542664	1	1	-2.2539	0.0150547	0.0687636	-2.14991	0.0240318	0.205504	-1.02364	0.962021	1	-1.56645	0.258526	0.884868
ENSG00000134202	GSTM3	714.905	-0.64762	1	1	-0.520836	1	1	-0.434049	1	1	-0.376261	1	1	-0.770327	1	1	-0.597349	1	1	-0.596496	1	1	-0.428844	1	1	-0.721631	1	1	-0.755769	1	1	-0.480558	1	1	-0.362252	1	1
ENSG00000184371	CSF1	2251.83	5.60501	2.90621e-79	2.02609e-76	3.88733	1.8246e-36	3.31077e-34	4.3614	5.72414e-43	4.38277e-41	3.34983	1.0515e-24	1.08814e-22	3.61307	4.93328e-21	4.38565e-19	2.60774	1.99028e-09	2.25327e-07	4.39018	2.21318e-34	3.80724e-32	3.18022	3.99058e-16	5.13196e-14	4.03274	8.14453e-28	4.81618e-26	3.41613	1.8476e-19	1.74809e-17	4.76822	4.158e-42	3.29802e-40	3.84731	2.0814e-26	1.42851e-24
ENSG00000168710	AHCYL1	5712.11	0.760186	1	1	0.681105	1	1	0.816817	1	1	0.689504	1	1	0.29404	1	1	0.199059	1	1	0.468827	1	1	0.376386	1	1	0.704725	1	1	0.453681	1	1	0.847381	1	1	0.801103	1	1
ENSG00000143093	STRIP1	3513.04	-0.0231328	1	1	-0.14407	1	1	-0.348338	1	1	-0.189038	1	1	0.154808	1	1	0.172081	1	1	0.0237764	1	1	0.0755148	1	1	0.123441	1	1	0.13096	1	1	-0.0844799	1	1	-0.121667	1	1
ENSG00000116396	KCNC4	1455.81	-2.00355	8.71628e-12	2.90821e-10	-1.90083	4.40481e-10	1.01822e-08	-1.21475	0.143001	0.446737	-1.15439	0.283495	1	-1.89736	1.43531e-07	3.08138e-06	-1.05552	0.744085	1	-2.09514	1.45194e-10	3.16322e-09	-1.39564	0.0201815	0.331668	-2.31241	1.7153e-14	3.30725e-13	-1.42308	0.0129417	0.119544	-2.01349	2.98419e-09	2.38267e-08	-1.78922	3.73298e-06	3.21085e-05
ENSG00000162775	RBM15	1834.73	-0.0157139	1	1	-0.243034	1	1	-0.0128306	1	1	-0.253644	1	1	-0.0274396	1	1	-0.102193	1	1	0.000288659	1	1	-0.0743639	1	1	0.0674633	1	1	-0.119104	1	1	0.247707	1	1	-0.0142009	1	1
ENSG00000168679	SLC16A4	90.6268	-1.20408	0.171538	1	-1.31701	0.0320941	0.206168	-1.45641	0.00289851	0.011752	-1.27483	0.0624201	0.339974	-0.589856	1	1	-0.5491	1	1	-0.821471	1	1	-0.771621	1	1	-1.0267	0.877198	1	-0.759343	1	1	-1.11342	0.51674	1	-1.25112	0.151551	0.558597
ENSG00000134248	LAMTOR5	2224.25	0.842574	1	1	1.1135	0.309464	1	1.49278	1.4525e-05	7.80834e-05	1.04561	0.68301	1	0.866436	1	1	0.400465	1	1	1.09928	0.452391	1	0.573918	1	1	1.19324	0.143427	0.523657	0.748008	1	1	1.46539	0.000421333	0.00195208	1.30193	0.0219562	0.0983538
ENSG00000177301	KCNA2	132.528	0.985883	1	1	0.725734	1	1	-3.42954	1.66793e-13	1.82139e-12	-1.09816	0.69692	1	1.41286	0.158913	0.932638	0.94625	1	1	1.58441	0.045954	0.253522	1.09855	0.730583	1	0.69278	1	1	1.03124	0.913022	1	0.556442	1	1	0.844089	1	1
ENSG00000177272	KCNA3	4995.21	0.172766	1	1	0.367267	1	1	-2.27636	3.93038e-20	6.85926e-19	-0.67903	1	1	-0.192554	1	1	0.269078	1	1	-0.117145	1	1	0.324672	1	1	-0.349325	1	1	0.385628	1	1	-0.317365	1	1	0.502641	1	1
ENSG00000143119	CD53	16518.3	0.500283	1	1	0.677776	1	1	0.0984556	1	1	0.232826	1	1	0.154546	1	1	0.448275	1	1	0.204215	1	1	0.529278	1	1	0.0883418	1	1	0.386429	1	1	-0.0416401	1	1	0.240435	1	1
ENSG00000121931	LRIF1	1078.51	-0.165301	1	1	-0.256443	1	1	-0.373296	1	1	-0.399601	1	1	-0.28387	1	1	-0.207336	1	1	-0.22153	1	1	-0.226133	1	1	-0.218016	1	1	-0.318112	1	1	-0.298114	1	1	-0.381967	1	1
ENSG00000156171	DRAM2	1600.17	-0.98843	1	1	-0.700763	1	1	-1.34347	4.05599e-06	2.32679e-05	-0.879685	1	1	-1.07169	0.406801	1	-0.589313	1	1	-1.09769	0.258894	1	-0.71067	1	1	-1.4164	1.70384e-06	1.43478e-05	-0.917719	1	1	-1.48188	3.36748e-08	2.44549e-07	-1.04365	0.615081	1
ENSG00000134255	CEPT1	3123.84	-0.829032	1	1	-0.446811	1	1	-0.669691	1	1	-0.38121	1	1	-0.788856	1	1	-0.481349	1	1	-0.779387	1	1	-0.561827	1	1	-0.852871	1	1	-0.497575	1	1	-0.717938	1	1	-0.442545	1	1
ENSG00000162777	DENND2D	6697.41	-1.25256	0.0364807	0.282917	-0.749641	1	1	0.0322848	1	1	0.0400637	1	1	-1.11996	0.39289	1	-0.74055	1	1	-1.10407	0.458579	1	-0.795216	1	1	-1.26243	0.0616933	0.248955	-0.752517	1	1	-0.922109	1	1	-0.472689	1	1
ENSG00000064886	CHI3L2	520.553	-1.05885	0.799097	1	-0.460609	1	1	-2.32303	1.32433e-08	9.69177e-08	-1.55422	0.0158547	0.100053	-0.984248	1	1	-0.894725	1	1	-1.14719	0.579863	1	-0.852802	1	1	-1.77282	0.0037669	0.0193172	-0.798291	1	1	-2.50255	2.23149e-08	1.6467e-07	-0.64586	1	1
ENSG00000173947	PIFO	14.187	-0.627044	1	1	-0.73428	1	1	-1.78572	0.00709182	0.0271812	-1.12933	0.62126	1	-1.20136	0.523921	1	-0.641419	1	1	-1.18678	0.556281	1	-0.543624	1	1	-2.02427	0.00339267	0.017527	-1.35619	0.259264	1	-2.58493	3.07716e-05	0.000162261	-1.13414	0.667125	1
ENSG00000085465	OVGP1	227.859	-1.47971	0.00679396	0.0637915	-1.61337	0.00043295	0.00423729	-2.4928	2.5293e-16	3.38416e-15	-1.76091	1.33566e-05	0.000155467	-1.21802	0.286273	1	-0.748875	1	1	-1.5114	0.0129383	0.082079	-1.17475	0.393341	1	-1.75475	0.000262876	0.00164093	-1.19616	0.336895	1	-1.70576	0.000651455	0.0029421	-1.69193	0.000810211	0.00478896
ENSG00000116455	WDR77	2305.98	0.713857	1	1	1.15416	0.12879	0.697731	1.5988	5.33737e-09	4.04224e-08	1.34829	0.000594063	0.00518035	1.27901	0.0193173	0.154236	0.970515	1	1	1.38824	0.00113068	0.00900602	1.13351	0.265126	1	1.57767	1.24635e-06	1.06442e-05	1.40243	0.000760962	0.00946451	1.74006	5.21947e-10	4.46911e-09	1.74366	4.7419e-10	6.68916e-09
ENSG00000116459	ATP5F1	7830.23	0.8212	1	1	1.00286	0.975025	1	1.15084	0.104792	0.33461	0.831356	1	1	0.908043	1	1	0.449798	1	1	1.09973	0.356962	1	0.627267	1	1	1.15775	0.145038	0.528667	0.674267	1	1	1.35051	0.00120158	0.00524594	1.08607	0.426265	1
ENSG00000143110	C1orf162	913.784	-1.83662	7.55202e-05	0.0010377	-2.22824	3.36191e-09	6.94725e-08	-3.40252	1.72712e-29	5.44701e-28	-2.64631	2.60268e-15	1.10497e-13	-1.53075	0.0290691	0.220154	-0.980322	1	1	-1.94036	0.000112324	0.00107892	-1.27736	0.254555	1	-2.60785	4.50088e-11	6.42443e-10	-1.96693	7.34092e-05	0.00115074	-3.25424	3.82613e-20	7.34506e-19	-2.88541	1.51032e-14	3.45521e-13
ENSG00000116473	RAP1A	7661.62	0.129971	1	1	0.306413	1	1	1.01012	0.933177	1	0.643739	1	1	-0.12873	1	1	-0.242176	1	1	0.0564431	1	1	-0.181419	1	1	0.0499903	1	1	-0.12883	1	1	0.317014	1	1	0.157891	1	1
ENSG00000197852	FAM212B	74.204	-0.637987	1	1	-1.07677	0.601732	1	-1.06699	0.687918	1	-1.12569	0.394044	1	-0.572766	1	1	-0.321375	1	1	-0.746256	1	1	-0.541921	1	1	-1.38849	0.0553892	0.225749	-0.919404	1	1	-1.08191	0.678819	1	-1.33752	0.060434	0.247223
ENSG00000064703	DDX20	2326.21	0.145146	1	1	0.305848	1	1	0.325736	1	1	0.206446	1	1	0.337901	1	1	0.216396	1	1	0.349395	1	1	0.22775	1	1	0.47691	1	1	0.29086	1	1	0.597019	1	1	0.471621	1	1
ENSG00000171385	KCND3	18.2948	-0.631009	1	1	-0.139848	1	1	-0.677654	1	1	-0.412568	1	1	-0.25407	1	1	-0.0236646	1	1	0.0116376	1	1	-0.229406	1	1	0.020964	1	1	0.197775	1	1	0.197037	1	1	0.0428431	1	1
ENSG00000143079	CTTNBP2NL	88.7589	1.29118	0.145805	0.943494	1.30534	0.0997283	0.560697	1.00503	0.980242	1	1.27381	0.14013	0.68897	1.23576	0.300684	1	1.61811	0.00382437	0.135448	1.55489	0.0139662	0.087593	1.85957	5.31501e-05	0.0018774	0.649433	1	1	1.16935	0.431761	1	0.739933	1	1	1.03103	0.886311	1
ENSG00000134245	WNT2B	99.7079	-0.953422	1	1	-1.1613	0.261208	1	-1.45543	0.00278297	0.0113321	-1.01623	0.909318	1	-0.877597	1	1	-0.444001	1	1	-1.24215	0.164552	0.76694	-0.622429	1	1	-1.40494	0.0216208	0.0953453	-0.786587	1	1	-1.75288	3.93573e-05	0.000205086	-1.53162	0.0023379	0.0127913
ENSG00000007341	ST7L	383.018	-0.707076	1	1	-0.626258	1	1	-0.768506	1	1	-0.482901	1	1	-0.662693	1	1	-0.234449	1	1	-0.643814	1	1	-0.437648	1	1	-0.761778	1	1	-0.609571	1	1	-1.07317	0.40785	1	-0.900381	1	1
ENSG00000116489	CAPZA1	14586.1	0.632761	1	1	0.865407	1	1	1.21839	0.0842664	0.273376	0.799388	1	1	0.569146	1	1	0.151875	1	1	0.786657	1	1	0.328065	1	1	0.89849	1	1	0.466911	1	1	1.11039	0.452648	1	0.857567	1	1
ENSG00000155363	MOV10	3727.22	0.758463	1	1	0.531696	1	1	-0.703542	1	1	0.13054	1	1	0.304635	1	1	0.731618	1	1	0.400416	1	1	0.916912	1	1	-0.125528	1	1	0.701484	1	1	-0.52087	1	1	0.293606	1	1
ENSG00000155366	RHOC	202.717	0.63288	1	1	0.504405	1	1	0.444029	1	1	0.640007	1	1	-0.110159	1	1	0.200256	1	1	0.113785	1	1	0.326482	1	1	-0.263022	1	1	0.145577	1	1	-0.306724	1	1	-0.199615	1	1
ENSG00000198799	LRIG2	1941.13	-0.449309	1	1	-0.535773	1	1	-1.04661	0.536816	1	-0.737498	1	1	-0.411014	1	1	-0.11983	1	1	-0.555066	1	1	-0.308851	1	1	-0.591964	1	1	-0.341338	1	1	-0.767031	1	1	-0.699758	1	1
ENSG00000081026	MAGI3	381.717	-1.04478	0.751554	1	-0.734161	1	1	-1.71712	5.77027e-07	3.62757e-06	-1.05877	0.672118	1	-2.0311	9.38013e-10	2.76109e-08	-0.655593	1	1	-2.02726	1.14454e-09	2.25941e-08	-0.786283	1	1	-2.28682	4.1396e-14	7.77776e-13	-1.16963	0.302524	1	-2.1871	3.04538e-12	3.19644e-11	-1.39887	0.0159643	0.0735014
ENSG00000116793	PHTF1	447.168	0.928605	1	1	0.581453	1	1	0.868274	1	1	0.0814963	1	1	0.186084	1	1	0.0694071	1	1	0.235858	1	1	0.115451	1	1	0.434435	1	1	0.107661	1	1	0.580265	1	1	-0.0701361	1	1
ENSG00000081019	RSBN1	4310.99	-0.154263	1	1	0.00334434	1	1	-0.458054	1	1	-0.301125	1	1	-0.315185	1	1	-0.177707	1	1	-0.200328	1	1	-0.111014	1	1	-0.24223	1	1	-0.235291	1	1	-0.249344	1	1	-0.150211	1	1
ENSG00000134242	PTPN22	2268.4	-1.14969	0.347396	1	-1.17537	0.260331	1	1.57939	0.000255289	0.00118278	0.584779	1	1	-0.586307	1	1	-0.595888	1	1	-0.708397	1	1	-0.697617	1	1	-0.876019	1	1	-1.13805	0.452677	1	-0.933133	1	1	-1.4432	0.0160526	0.0738308
ENSG00000188761	BCL2L15	77.4657	-0.359081	1	1	-0.334103	1	1	-0.383317	1	1	-0.459453	1	1	-0.0784791	1	1	-0.0293576	1	1	-0.408138	1	1	-0.227253	1	1	-0.228256	1	1	-0.225984	1	1	-0.42677	1	1	-0.391113	1	1
ENSG00000134262	AP4B1	1571.49	-0.132896	1	1	-0.260743	1	1	-0.258556	1	1	-0.3549	1	1	0.0336292	1	1	0.08308	1	1	-0.203781	1	1	-0.161914	1	1	-0.173341	1	1	-0.111608	1	1	-0.345604	1	1	-0.530958	1	1
ENSG00000118655	DCLRE1B	592.469	0.185432	1	1	0.531623	1	1	0.364294	1	1	0.146954	1	1	-0.000880241	1	1	0.206853	1	1	0.109939	1	1	0.230575	1	1	0.234951	1	1	0.231278	1	1	0.590294	1	1	0.571036	1	1
ENSG00000163349	HIPK1	10082.3	0.0912927	1	1	0.13536	1	1	-0.461583	1	1	-0.151075	1	1	-0.0843451	1	1	0.214405	1	1	-0.0542986	1	1	0.222208	1	1	-0.112484	1	1	0.14353	1	1	0.0234211	1	1	0.206562	1	1
ENSG00000197323	TRIM33	5990.09	-0.0367805	1	1	-0.0805533	1	1	-0.264111	1	1	-0.195814	1	1	-0.087664	1	1	-0.0194677	1	1	-0.0550985	1	1	-0.0739489	1	1	-0.0181289	1	1	-0.0486128	1	1	0.00115169	1	1	-0.0924426	1	1
ENSG00000116752	BCAS2	2434.13	0.571702	1	1	0.823882	1	1	1.02163	0.850158	1	0.649365	1	1	0.716012	1	1	0.305202	1	1	0.751507	1	1	0.415765	1	1	1.03107	0.815275	1	0.581643	1	1	1.04392	0.741259	1	0.856174	1	1
ENSG00000175984	DENND2C	100.197	-1.03776	0.774238	1	-1.054	0.693348	1	-0.814856	1	1	-0.406759	1	1	-0.825274	1	1	-0.52198	1	1	-1.03486	0.823173	1	-0.57418	1	1	-1.27742	0.081232	0.318061	-0.953119	1	1	-1.33014	0.0403345	0.138233	-1.26992	0.108792	0.417214
ENSG00000213281	NRAS	6835.86	1.23325	0.0547457	0.404892	1.65435	4.1762e-08	7.73677e-07	1.52249	1.68176e-05	8.97166e-05	1.40302	0.00073401	0.00628081	1.03628	0.797112	1	0.826364	1	1	1.31009	0.0279533	0.162613	1.10688	0.448847	1	1.43166	0.00221316	0.0118783	1.31762	0.0243474	0.207934	1.66305	2.58854e-06	1.54868e-05	1.70527	5.70235e-07	5.4107e-06
ENSG00000009307	CSDE1	44403.3	-0.0731642	1	1	-0.015916	1	1	0.0653596	1	1	-0.0662541	1	1	-0.0569634	1	1	-0.18779	1	1	0.0157212	1	1	-0.153061	1	1	0.144031	1	1	-0.157379	1	1	0.266962	1	1	0.0421787	1	1
ENSG00000052723	SIKE1	3683.97	-0.00580351	1	1	0.149453	1	1	0.329847	1	1	0.124685	1	1	-0.066948	1	1	-0.124417	1	1	0.155937	1	1	-0.033745	1	1	0.21231	1	1	0.0120461	1	1	0.489509	1	1	0.296319	1	1
ENSG00000134198	TSPAN2	152.169	-0.634375	1	1	-1.60169	0.0532299	0.321369	-4.22053	3.17427e-20	5.56906e-19	-1.92279	0.00311165	0.0235471	0.608592	1	1	0.0931152	1	1	0.234239	1	1	0.0367246	1	1	-0.708664	1	1	-1.39816	0.266924	1	-2.01313	0.00556	0.0221231	-2.33902	0.000217002	0.00142667
ENSG00000173218	VANGL1	224.38	0.316692	1	1	1.22831	0.132027	0.71268	0.698626	1	1	0.962084	1	1	0.119315	1	1	0.54045	1	1	0.125892	1	1	0.614028	1	1	0.211465	1	1	0.858753	1	1	0.0771972	1	1	0.848123	1	1
ENSG00000163393	SLC22A15	22.7107	1.3503	0.275796	1	-0.023086	1	1	-0.545432	1	1	-0.280133	1	1	-0.220359	1	1	0.266393	1	1	0.221065	1	1	0.213774	1	1	-0.179432	1	1	-0.170158	1	1	-0.896953	1	1	-0.988755	1	1
ENSG00000163399	ATP1A1	20907.8	-0.465978	1	1	-0.117402	1	1	0.00193005	1	1	0.110884	1	1	-0.394118	1	1	-0.0620793	1	1	-0.455091	1	1	-0.0651581	1	1	-0.260849	1	1	-0.0915418	1	1	-0.108662	1	1	0.0653125	1	1
ENSG00000116815	CD58	456.271	-0.673876	1	1	-0.637913	1	1	-0.777466	1	1	-0.474979	1	1	-0.510323	1	1	-0.313053	1	1	-0.56947	1	1	-0.416348	1	1	-1.36027	0.0771323	0.303624	-0.712065	1	1	-0.691487	1	1	-0.74183	1	1
ENSG00000143061	IGSF3	295.261	5.30727	2.24771e-25	2.34161e-23	4.75281	3.92639e-21	2.62672e-19	1.23272	0.58009	1	2.01912	0.0107881	0.0711653	3.79524	7.37196e-10	2.1993e-08	3.06609	3.86752e-06	0.000275426	3.91166	1.41139e-10	3.09013e-09	3.22463	6.54752e-07	3.24825e-05	3.91687	1.30476e-10	1.78727e-09	3.53982	1.32086e-08	3.99455e-07	4.99813	1.14082e-18	1.96506e-17	4.24683	3.59798e-13	7.27616e-12
ENSG00000116824	CD2	21464.4	0.552358	1	1	0.566629	1	1	1.29398	0.0054433	0.0211797	1.22824	0.0281185	0.16635	0.652686	1	1	0.430475	1	1	0.815877	1	1	0.606269	1	1	0.882136	1	1	0.640067	1	1	1.1421	0.248335	0.711847	0.877076	1	1
ENSG00000134247	PTGFRN	404.363	1.08711	0.74619	1	1.58286	0.0282819	0.183818	3.68206	1.07625e-23	2.36417e-22	3.21398	5.28476e-17	2.67183e-15	1.07733	0.800334	1	0.781322	1	1	1.52137	0.0875043	0.447004	1.33642	0.274886	1	2.139	0.000182674	0.00116725	1.86575	0.00478487	0.0489046	3.0468	1.61735e-11	1.59757e-10	2.88252	7.54614e-10	1.03904e-08
ENSG00000134256	CD101	101.015	-1.78566	0.00783552	0.0726307	-1.50925	0.081669	0.469322	-2.13999	0.000129182	0.00061908	-1.42461	0.146039	0.714338	-0.725333	1	1	-0.336581	1	1	-1.27534	0.409269	1	-0.694233	1	1	-1.60888	0.069147	0.274557	-1.11524	0.732537	1	-2.48031	1.37089e-05	7.56932e-05	-2.0178	0.00307017	0.0164313
ENSG00000116830	TTF2	2983.73	0.208188	1	1	0.303074	1	1	1.19169	0.0337819	0.117263	0.781072	1	1	0.817194	1	1	0.48571	1	1	0.789956	1	1	0.442061	1	1	1.16494	0.116343	0.436442	0.818658	1	1	1.47526	5.94524e-06	3.40765e-05	1.02614	0.803432	1
ENSG00000134253	TRIM45	45.2515	-0.5862	1	1	-1.08215	0.624014	1	0.217803	1	1	-0.678263	1	1	-0.0716814	1	1	-0.0100771	1	1	-0.227115	1	1	-0.318378	1	1	-0.326015	1	1	-0.730212	1	1	0.0395168	1	1	-0.643164	1	1
ENSG00000198162	MAN1A2	6189.02	-0.351542	1	1	-0.209722	1	1	-0.670632	1	1	-0.477181	1	1	-0.380069	1	1	-0.318967	1	1	-0.300861	1	1	-0.398454	1	1	-0.417923	1	1	-0.463832	1	1	-0.43822	1	1	-0.396637	1	1
ENSG00000183508	FAM46C	1448.08	0.933792	1	1	0.00810101	1	1	-2.00386	2.32768e-05	0.000122351	-1.36958	0.105737	0.540559	0.0380906	1	1	-0.336773	1	1	0.38097	1	1	-0.0900666	1	1	-0.355728	1	1	-0.652657	1	1	-0.371138	1	1	-0.709798	1	1
ENSG00000196505	GDAP2	1549.14	0.0706239	1	1	0.0614883	1	1	0.12148	1	1	0.0291928	1	1	0.0557079	1	1	0.0715388	1	1	0.159868	1	1	0.11912	1	1	0.236262	1	1	0.14139	1	1	0.309698	1	1	0.23267	1	1
ENSG00000065183	WDR3	5823.81	0.995437	1	1	1.36539	0.00191981	0.0163325	1.89709	6.73144e-14	7.49913e-13	1.47443	5.60876e-05	0.000596737	1.50564	0.000278984	0.00337174	0.912909	1	1	1.65998	2.09638e-06	2.63709e-05	1.13493	0.332599	1	1.97338	2.57558e-12	4.16051e-11	1.52468	0.000162602	0.00234622	2.32707	1.36566e-21	2.94618e-20	2.04363	6.16743e-14	1.35255e-12
ENSG00000155761	SPAG17	11.7927	0.0389122	1	1	-0.170855	1	1	0.182418	1	1	0.00427713	1	1	0.488864	1	1	-0.166983	1	1	0.474738	1	1	-0.0958131	1	1	0.931018	1	1	0.456302	1	1	0.83219	1	1	0.176269	1	1
ENSG00000116874	WARS2	882.265	1.07405	0.429468	1	1.2785	0.00246253	0.0205796	1.54652	4.77963e-09	3.62814e-08	1.27797	0.00250964	0.0192823	1.25144	0.0199918	0.15838	0.826126	1	1	1.31391	0.00367554	0.0263596	1.02744	0.800145	1	1.61653	1.01238e-08	1.11201e-07	1.26447	0.0140443	0.128209	1.71762	2.57638e-11	2.49464e-10	1.58892	4.1225e-08	4.64342e-07
ENSG00000143067	ZNF697	5.03427	0.288485	1	1	0.514773	1	1	3.37118	6.94393e-07	4.33048e-06	1.25881	0.571278	1	0.972748	1	1	-0.183872	1	1	0.898093	1	1	-0.0984037	1	1	1.57258	0.280243	0.941678	0.546608	1	1	1.53895	0.311229	0.870286	0.965932	1	1
ENSG00000092621	PHGDH	1919.38	2.96709	6.59771e-09	1.5775e-07	2.77758	9.39987e-08	1.66681e-06	2.68554	6.69257e-07	4.18061e-06	2.33601	6.05444e-05	0.000638512	3.50625	4.51479e-11	1.62951e-09	3.11844	2.9087e-08	2.77184e-06	2.97662	2.06214e-07	3.02159e-06	2.68735	1.00178e-05	0.000413204	3.75355	4.61292e-13	7.96647e-12	3.77535	3.60705e-13	1.87369e-11	2.96713	2.35882e-07	1.56459e-06	3.14882	1.83781e-08	2.17548e-07
ENSG00000134193	REG4	203.891	0.625381	1	1	-0.0927988	1	1	-1.08276	0.77548	1	-0.517052	1	1	0.828268	1	1	0.805941	1	1	0.778726	1	1	0.934743	1	1	0.0331252	1	1	0.277377	1	1	-0.463145	1	1	0.231817	1	1
ENSG00000134250	NOTCH2	10800.5	0.456761	1	1	0.277414	1	1	0.0204727	1	1	0.274769	1	1	0.585827	1	1	0.766412	1	1	0.574005	1	1	0.673319	1	1	0.519382	1	1	0.595247	1	1	0.421506	1	1	0.476334	1	1
ENSG00000265808	SEC22B	3851.36	0.195369	1	1	0.288414	1	1	0.387306	1	1	0.359646	1	1	0.209652	1	1	0.104179	1	1	0.304061	1	1	0.132499	1	1	0.369909	1	1	0.190864	1	1	0.38016	1	1	0.291593	1	1
ENSG00000273136	NBPF26	905.49	-0.728008	1	1	-0.791647	1	1	-1.57514	3.68326e-08	2.57459e-07	-0.872799	1	1	-0.40246	1	1	0.030604	1	1	-0.698131	1	1	-0.243877	1	1	-0.817963	1	1	-0.188911	1	1	-1.06067	0.615531	1	-0.791452	1	1
ENSG00000281741	AC241377.1	84.6021	-0.938746	1	1	-1.01386	0.923984	1	-1.45834	0.00289534	0.0117427	-1.06377	0.661573	1	-0.61139	1	1	-0.137775	1	1	-0.915504	1	1	-0.556677	1	1	-1.04424	0.797078	1	-0.791156	1	1	-1.86623	3.99387e-06	2.34707e-05	-1.24563	0.158687	0.581136
ENSG00000171943	SRGAP2C	355.872	-0.675018	1	1	-0.703453	1	1	-0.604199	1	1	-0.463937	1	1	-1.08201	0.493603	1	-0.611551	1	1	-1.18393	0.127808	0.620124	-0.52535	1	1	-1.08848	0.461556	1	-0.74396	1	1	-1.36042	0.00333066	0.013697	-1.06236	0.590022	1
ENSG00000266338	NBPF15	2393.82	-1.99362	2.94605e-08	6.53657e-07	-1.57084	0.00115467	0.0102856	-2.78084	3.66288e-23	7.75056e-22	-1.72928	3.31186e-05	0.000365492	-2.05714	3.41078e-07	6.93766e-06	-0.939546	1	1	-2.33957	1.07828e-10	2.38844e-09	-1.31336	0.130255	1	-2.72797	9.09655e-17	2.1251e-15	-1.53617	0.00963433	0.0915468	-2.95456	5.82621e-21	1.1965e-19	-2.16227	2.11376e-08	2.47559e-07
ENSG00000196369	SRGAP2B	64.151	-1.14069	0.768604	1	-1.1337	0.77532	1	-1.32772	0.493705	1	-1.00403	0.993136	1	-1.47241	0.356976	1	-0.940436	1	1	-1.74568	0.146458	0.695328	-1.01338	0.979137	1	-1.84334	0.100631	0.38536	-1.48013	0.348304	1	-1.92415	0.0722485	0.236823	-1.83156	0.104739	0.403658
ENSG00000281571	AC241585.1	112.176	-1.16658	0.714867	1	-1.06807	0.879036	1	-1.52695	0.248515	0.735677	-1.02032	0.963758	1	-0.622918	1	1	-0.224188	1	1	-1.00134	0.997832	1	-0.42263	1	1	-1.13601	0.782752	1	-0.753989	1	1	-1.74485	0.131712	0.406681	-1.1145	0.81654	1
ENSG00000162825	NBPF20	266.009	-0.623385	1	1	-0.590093	1	1	-0.537345	1	1	-0.356692	1	1	-0.603131	1	1	-0.279191	1	1	-0.772531	1	1	-0.360391	1	1	-0.797905	1	1	-0.382227	1	1	-0.861877	1	1	-0.558295	1	1
ENSG00000117262	GPR89A	327.183	0.00166928	1	1	0.214962	1	1	0.118986	1	1	0.187985	1	1	0.224146	1	1	0.229225	1	1	0.207322	1	1	0.109106	1	1	0.172354	1	1	0.346421	1	1	0.222313	1	1	0.293297	1	1
ENSG00000174827	PDZK1	62.3361	-0.351199	1	1	-0.134833	1	1	-0.71763	1	1	-0.243299	1	1	-0.171872	1	1	0.175283	1	1	-0.177247	1	1	0.00136299	1	1	-0.356641	1	1	0.0632699	1	1	-0.285999	1	1	-0.138215	1	1
ENSG00000117281	CD160	181.492	-0.0295636	1	1	-0.50512	1	1	-0.652787	1	1	-0.272068	1	1	0.0607964	1	1	0.0291519	1	1	0.0252274	1	1	-0.0757768	1	1	-0.262917	1	1	-0.0515198	1	1	-0.406178	1	1	-0.693606	1	1
ENSG00000265491	RNF115	4525.22	0.654611	1	1	0.47037	1	1	0.474805	1	1	0.404236	1	1	0.631105	1	1	0.392723	1	1	0.716178	1	1	0.453407	1	1	0.679938	1	1	0.507679	1	1	0.473872	1	1	0.352736	1	1
ENSG00000186141	POLR3C	2139.85	0.206414	1	1	0.27453	1	1	0.810111	1	1	0.431774	1	1	0.589494	1	1	0.255383	1	1	0.561324	1	1	0.224024	1	1	0.805826	1	1	0.453741	1	1	0.687488	1	1	0.433117	1	1
ENSG00000186364	NUDT17	123.992	-0.777749	1	1	-1.22218	0.143696	0.766022	-0.963163	1	1	-0.975088	1	1	-0.695586	1	1	-0.585	1	1	-0.872599	1	1	-0.839128	1	1	-1.13173	0.45891	1	-0.870314	1	1	-1.11046	0.535907	1	-1.4042	0.025792	0.114109
ENSG00000131788	PIAS3	1590.52	0.443153	1	1	0.11741	1	1	-0.388268	1	1	-0.0649912	1	1	0.107203	1	1	0.319278	1	1	0.0640477	1	1	0.263856	1	1	-0.365061	1	1	-0.00811336	1	1	-0.352187	1	1	-0.309107	1	1
ENSG00000143127	ITGA10	382.99	-0.616797	1	1	-0.839185	1	1	-1.08697	0.518686	1	-0.84504	1	1	-0.570899	1	1	-0.296344	1	1	-0.650148	1	1	-0.657233	1	1	-0.799046	1	1	-0.57032	1	1	-0.802937	1	1	-1.10712	0.491386	1
ENSG00000131779	PEX11B	1556.69	0.0882696	1	1	0.229341	1	1	-0.0900004	1	1	0.110395	1	1	0.13302	1	1	0.0757116	1	1	0.13165	1	1	0.105609	1	1	0.140929	1	1	-3.39196e-05	1	1	0.0540902	1	1	0.0703284	1	1
ENSG00000265241	RBM8A	8331	0.662878	1	1	0.937967	1	1	1.2722	0.000782421	0.00340472	1.08289	0.298885	1	0.893526	1	1	0.474061	1	1	1.0056	0.952739	1	0.725453	1	1	1.26721	0.00463377	0.0233291	0.91436	1	1	1.47039	6.18239e-07	3.93144e-06	1.32668	0.000535394	0.00328022
ENSG00000271601	LIX1L	5029.02	0.0993661	1	1	0.237668	1	1	0.0930602	1	1	0.178478	1	1	-0.225582	1	1	0.0654217	1	1	-0.107496	1	1	0.192512	1	1	-0.281908	1	1	-0.0703928	1	1	-0.19446	1	1	-0.00319968	1	1
ENSG00000272031	ANKRD34A	275.011	-1.42882	0.0252252	0.20499	-1.21008	0.259886	1	2.09556	2.33945e-09	1.82499e-08	1.22773	0.206963	0.959884	-0.59931	1	1	-0.77186	1	1	-0.481337	1	1	-0.729685	1	1	-0.292099	1	1	-0.622899	1	1	0.532172	1	1	-0.159057	1	1
ENSG00000121851	POLR3GL	979.608	-0.328002	1	1	-0.410896	1	1	-0.348694	1	1	-0.320112	1	1	-0.405227	1	1	-0.272385	1	1	-0.49802	1	1	-0.444392	1	1	-0.555264	1	1	-0.587251	1	1	-0.755567	1	1	-0.919379	1	1
ENSG00000265972	TXNIP	17671.6	-1.69605	6.95315e-08	1.47127e-06	-1.63866	4.76817e-07	7.69295e-06	-1.66436	2.65251e-07	1.72062e-06	-1.23053	0.069085	0.371841	-1.69864	3.19609e-06	5.55583e-05	-1.09089	0.544449	1	-1.85746	1.0905e-08	1.91576e-07	-1.21405	0.153516	1	-2.00301	2.2996e-11	3.37699e-10	-1.74768	6.21442e-07	1.4217e-05	-2.25115	7.58424e-17	1.14812e-15	-2.00344	2.26273e-11	3.70943e-10
ENSG00000271425	NBPF10	182.412	0.450077	1	1	0.257158	1	1	-0.192266	1	1	0.0612573	1	1	0.988962	1	1	0.978731	1	1	0.806174	1	1	0.83158	1	1	0.937863	1	1	0.879725	1	1	0.648263	1	1	0.661822	1	1
ENSG00000264343	NOTCH2NL	29.1593	-0.123194	1	1	0.458797	1	1	-0.748377	1	1	0.152401	1	1	0.49568	1	1	0.887764	1	1	0.252748	1	1	1.01098	0.97355	1	0.26428	1	1	1.02436	0.941088	1	-0.0391252	1	1	0.927553	1	1
ENSG00000268043	NBPF12	1629.96	-0.788473	1	1	-0.926297	1	1	-1.75155	7.69749e-12	7.4642e-11	-1.00473	0.964836	1	-0.855028	1	1	-0.262631	1	1	-1.05166	0.684324	1	-0.537639	1	1	-1.28957	0.0229189	0.100558	-0.669557	1	1	-1.58236	5.17446e-06	2.99829e-05	-1.2387	0.0609022	0.248831
ENSG00000131791	PRKAB2	1673.95	-0.74025	1	1	-0.787743	1	1	-1.38497	6.33364e-05	0.000317545	-0.855638	1	1	-0.645725	1	1	-0.238593	1	1	-0.808135	1	1	-0.477968	1	1	-1.01694	0.87939	1	-0.59766	1	1	-1.20888	0.0622212	0.205634	-1.06517	0.559641	1
ENSG00000131781	FMO5	93.0912	-1.06332	0.661192	1	-1.21463	0.123736	0.675838	-1.93803	1.95738e-09	1.53689e-08	-1.35928	0.0105709	0.0699409	-1.05006	0.765078	1	-0.49267	1	1	-1.21703	0.202138	0.910103	-0.876418	1	1	-1.65443	0.000209041	0.00132486	-1.07705	0.634819	1	-2.07038	8.59948e-09	6.58432e-08	-1.90335	1.86792e-07	1.90181e-06
ENSG00000131778	CHD1L	3003.94	0.333438	1	1	0.474533	1	1	0.902562	1	1	0.841859	1	1	0.760208	1	1	0.402105	1	1	0.699834	1	1	0.417713	1	1	0.856043	1	1	0.656846	1	1	0.927349	1	1	0.749712	1	1
ENSG00000116128	BCL9	2719.59	0.0701397	1	1	0.0571763	1	1	0.620855	1	1	0.635117	1	1	0.0732989	1	1	0.0877582	1	1	0.0570521	1	1	0.177867	1	1	0.171761	1	1	0.053941	1	1	0.24618	1	1	0.335419	1	1
ENSG00000162836	ACP6	1072.83	-0.854041	1	1	-1.02861	0.765192	1	-1.25996	0.0077489	0.0295287	-0.928191	1	1	-0.859759	1	1	-0.378469	1	1	-1.03629	0.748891	1	-0.635755	1	1	-1.34404	0.00252239	0.0133914	-0.927854	1	1	-1.49514	1.51083e-05	8.30051e-05	-1.39215	0.000588798	0.00357763
ENSG00000188092	GPR89B	434.481	-0.323048	1	1	-0.350331	1	1	-0.890474	1	1	-0.482029	1	1	-0.230382	1	1	-0.162936	1	1	-0.389507	1	1	-0.23837	1	1	-0.604826	1	1	-0.343979	1	1	-0.674443	1	1	-0.53259	1	1
ENSG00000263956	NBPF11	1114.8	-0.951745	1	1	-1.13289	0.262007	1	-1.82665	9.50667e-12	9.14491e-11	-1.19933	0.0926233	0.480944	-0.816607	1	1	-0.354303	1	1	-1.11308	0.419352	1	-0.723821	1	1	-1.33464	0.0170768	0.0770958	-0.85514	1	1	-1.60601	1.69527e-05	9.25241e-05	-1.48838	0.000518228	0.00319128
ENSG00000280649	AC245100.1	230.409	-1.21478	0.116026	0.772688	-1.12519	0.357112	1	-1.63124	5.71927e-06	3.22235e-05	-1.02808	0.835922	1	-0.564706	1	1	-0.0718438	1	1	-0.996524	1	1	-0.409026	1	1	-1.29684	0.0637717	0.256009	-0.78036	1	1	-2.17428	2.31721e-12	2.45353e-11	-1.37919	0.0199396	0.0901432
ENSG00000270629	NBPF14	522.306	0.203277	1	1	0.0657221	1	1	-0.438237	1	1	-0.0732023	1	1	0.412022	1	1	0.704136	1	1	0.232427	1	1	0.570119	1	1	0.131427	1	1	0.545501	1	1	-0.145933	1	1	0.163654	1	1
ENSG00000178104	PDE4DIP	3383.77	-0.205593	1	1	-0.839232	1	1	-0.583356	1	1	-0.314552	1	1	0.436134	1	1	0.214487	1	1	0.088009	1	1	-0.137496	1	1	-0.17805	1	1	-0.418689	1	1	-0.913917	1	1	-1.25855	0.0540706	0.222982
ENSG00000269713	NBPF9	1616.01	-1.5518	1.63267e-07	3.3189e-06	-1.13593	0.190905	0.975212	-1.12691	0.227424	0.680473	-0.669538	1	1	-0.886071	1	1	-0.475705	1	1	-0.971542	1	1	-0.637857	1	1	-1.26123	0.0329448	0.139912	-0.730625	1	1	-1.29815	0.0150311	0.0558336	-0.952122	1	1
ENSG00000271383	NBPF19	2044.41	-1.27131	0.0437259	0.334138	-1.3185	0.0162405	0.112511	-2.36531	5.97002e-24	1.34032e-22	-1.46991	0.000394567	0.00355057	-0.823436	1	1	-0.27016	1	1	-1.22035	0.15843	0.742329	-0.659547	1	1	-1.35988	0.0213172	0.0941539	-0.821663	1	1	-1.86234	3.74471e-08	2.69872e-07	-1.44956	0.00413827	0.0215809
ENSG00000263464	PPIAL4C	6.7387	-0.771583	1	1	-1.13064	0.745568	1	-2.15079	0.0088484	0.0334396	-1.76125	0.0688892	0.370938	-0.759827	1	1	-0.379072	1	1	-1.17073	0.705747	1	-0.870047	1	1	-1.39571	0.386638	1	-0.630437	1	1	-1.58427	0.207466	0.606643	-2.09485	0.0208558	0.093837
ENSG00000203814	HIST2H2BF	13.8364	-1.0664	0.857528	1	0.165818	1	1	-1.48115	0.205343	0.621423	-1.05354	0.883669	1	-1.07314	0.859631	1	-0.573707	1	1	-1.18633	0.654687	1	-1.11463	0.786023	1	-1.43085	0.306724	1	-1.36672	0.387124	1	-1.78174	0.0699845	0.229971	-1.01874	0.964328	1
ENSG00000184678	HIST2H2BE	140.732	-0.518587	1	1	-0.435183	1	1	-0.727853	1	1	-0.964965	1	1	-0.318869	1	1	-0.164696	1	1	-0.846136	1	1	-0.416932	1	1	-0.693142	1	1	-0.788896	1	1	-0.951838	1	1	-1.09459	0.742152	1
ENSG00000184260	HIST2H2AC	10.3735	-0.201103	1	1	0.304708	1	1	-0.116937	1	1	-0.0877327	1	1	-0.685265	1	1	-0.275281	1	1	-0.20772	1	1	-0.0548907	1	1	-0.347567	1	1	-0.723937	1	1	-0.694293	1	1	-0.629836	1	1
ENSG00000178096	BOLA1	519.715	-0.376304	1	1	-0.251037	1	1	-0.180064	1	1	-0.2534	1	1	-0.254361	1	1	-0.247407	1	1	-0.252849	1	1	-0.311695	1	1	-0.286018	1	1	-0.424158	1	1	-0.433613	1	1	-0.317803	1	1
ENSG00000159164	SV2A	368.473	-0.370054	1	1	-0.449406	1	1	-0.231454	1	1	-0.334901	1	1	-0.864631	1	1	-0.545797	1	1	-0.782007	1	1	-0.552806	1	1	-1.04853	0.72905	1	-1.02462	0.856939	1	-0.506941	1	1	-0.876892	1	1
ENSG00000143368	SF3B4	6346.45	1.15409	0.0752211	0.533393	1.10966	0.1977	1	1.52402	1.42157e-09	1.12958e-08	1.15963	0.060761	0.33203	1.26303	0.00906024	0.0794255	0.770211	1	1	1.40359	6.19839e-05	0.00062389	1.04988	0.62042	1	1.5411	7.80728e-08	7.62087e-07	1.12544	0.212654	1	1.71448	1.30425e-12	1.41029e-11	1.47894	1.92765e-06	1.71713e-05
ENSG00000014914	MTMR11	25.3088	-0.635725	1	1	-1.26138	0.21679	1	0.531784	1	1	0.226222	1	1	-1.07436	0.777792	1	-0.685331	1	1	-1.03354	0.898856	1	-0.864946	1	1	-0.567197	1	1	-1.0165	0.945412	1	-0.574457	1	1	-1.09866	0.688742	1
ENSG00000264522	OTUD7B	1365.06	0.650247	1	1	0.367337	1	1	2.18935	1.14879e-27	3.2795e-26	1.49069	4.02194e-06	5.08831e-05	0.335817	1	1	0.0811308	1	1	0.357322	1	1	0.125923	1	1	0.699554	1	1	0.224966	1	1	0.925453	1	1	0.424925	1	1
ENSG00000136631	VPS45	1441.28	-0.0977417	1	1	-0.117886	1	1	-0.355209	1	1	-0.184456	1	1	-0.0823506	1	1	0.00543269	1	1	-0.218165	1	1	-0.120726	1	1	-0.162262	1	1	-0.147013	1	1	-0.289079	1	1	-0.443325	1	1
ENSG00000023902	PLEKHO1	4608.32	-0.308665	1	1	-0.532068	1	1	-0.985501	1	1	-0.598303	1	1	-0.487085	1	1	-0.224654	1	1	-0.531039	1	1	-0.320418	1	1	-0.877546	1	1	-0.599737	1	1	-1.2635	0.0506458	0.170397	-1.00183	0.989158	1
ENSG00000143401	ANP32E	9151.67	1.24642	0.0753862	0.534278	1.23364	0.0859152	0.491589	1.64793	2.9265e-06	1.70768e-05	1.21906	0.107359	0.548083	1.28938	0.0719362	0.476434	0.530587	1	1	1.50456	0.00170128	0.0130866	0.731584	1	1	1.65804	4.26225e-05	0.000301429	0.87449	1	1	1.90477	1.82555e-08	1.36232e-07	1.31431	0.0505172	0.210029
ENSG00000118298	CA14	113.295	-1.20075	0.20756	1	-1.25624	0.103758	0.581131	-1.97721	4.34567e-09	3.31392e-08	-1.49037	0.00204032	0.0160488	-1.15057	0.414689	1	-0.637701	1	1	-1.51899	0.00581457	0.0402192	-0.857009	1	1	-1.68912	0.000285213	0.00176408	-1.05878	0.749668	1	-1.83202	1.54844e-05	8.48601e-05	-1.7204	0.0001648	0.00110753
ENSG00000117362	APH1A	6780.74	0.159033	1	1	0.341993	1	1	0.230562	1	1	0.257591	1	1	0.0708377	1	1	0.0910618	1	1	0.262477	1	1	0.151932	1	1	0.188363	1	1	0.0975032	1	1	0.229652	1	1	0.323324	1	1
ENSG00000118292	C1orf54	69.1277	-1.34263	0.0600412	0.437221	-1.39008	0.0288048	0.186942	-2.00206	1.58444e-07	1.04833e-06	-1.59015	0.00105568	0.00879465	-1.34748	0.10047	0.632823	-0.653231	1	1	-1.59047	0.00610005	0.0419965	-1.32597	0.122771	1	-1.77129	0.000400793	0.00242084	-1.22074	0.289451	1	-1.97855	1.12029e-05	6.23502e-05	-1.9374	1.84619e-05	0.00014419
ENSG00000159208	CIART	49.1555	-0.324339	1	1	0.0551614	1	1	1.63694	0.00319849	0.0128893	0.528303	1	1	0.873265	1	1	0.00309963	1	1	0.937422	1	1	0.219828	1	1	1.09223	0.711528	1	0.738683	1	1	1.92031	0.00015479	0.000757144	1.16186	0.505039	1
ENSG00000266472	MRPS21	2989.71	-0.0349695	1	1	0.143035	1	1	0.358453	1	1	0.209011	1	1	0.201836	1	1	-0.0405386	1	1	0.173205	1	1	-0.0935921	1	1	0.248662	1	1	0.0504001	1	1	0.253849	1	1	0.174339	1	1
ENSG00000117360	PRPF3	5306.65	0.324633	1	1	0.383916	1	1	0.29322	1	1	0.33175	1	1	0.475646	1	1	0.354308	1	1	0.437806	1	1	0.338587	1	1	0.493012	1	1	0.496331	1	1	0.635852	1	1	0.530117	1	1
ENSG00000163125	RPRD2	5698.67	-0.628671	1	1	-0.827988	1	1	-0.793314	1	1	-0.680675	1	1	-0.827399	1	1	-0.492647	1	1	-0.966347	1	1	-0.633341	1	1	-0.906442	1	1	-0.823763	1	1	-1.08101	0.335739	0.929794	-1.07546	0.369738	1
ENSG00000143374	TARS2	1515.35	0.571437	1	1	0.387002	1	1	0.600904	1	1	0.415322	1	1	0.439809	1	1	0.259211	1	1	0.367437	1	1	0.225512	1	1	0.435219	1	1	0.244132	1	1	0.410632	1	1	0.178642	1	1
ENSG00000143369	ECM1	50.9959	-0.31762	1	1	-0.580288	1	1	-0.820982	1	1	-0.328044	1	1	-0.181285	1	1	-0.261553	1	1	-0.600638	1	1	-0.561518	1	1	-0.586554	1	1	-0.428244	1	1	-0.574294	1	1	-0.690154	1	1
ENSG00000143382	ADAMTSL4	252.39	0.187035	1	1	-0.190006	1	1	-0.393262	1	1	0.297519	1	1	0.00218888	1	1	0.236231	1	1	-0.128272	1	1	0.05032	1	1	-0.289614	1	1	0.312108	1	1	-0.551849	1	1	-0.672663	1	1
ENSG00000143384	MCL1	28335.9	0.35634	1	1	0.0454936	1	1	0.677653	1	1	0.594	1	1	0.0234632	1	1	0.10455	1	1	0.1415	1	1	0.213293	1	1	0.197223	1	1	0.0536421	1	1	0.0605853	1	1	-0.106782	1	1
ENSG00000143420	ENSA	7448.44	0.496881	1	1	0.457785	1	1	0.915758	1	1	0.603155	1	1	0.543919	1	1	0.134182	1	1	0.622796	1	1	0.162683	1	1	0.715117	1	1	0.281479	1	1	0.676104	1	1	0.44457	1	1
ENSG00000143457	GOLPH3L	1386.78	0.0118351	1	1	-0.0511585	1	1	-0.0622705	1	1	0.0621778	1	1	-0.0775597	1	1	-0.0994453	1	1	-0.115928	1	1	-0.0901894	1	1	-0.139997	1	1	-0.294799	1	1	-0.103825	1	1	-0.254495	1	1
ENSG00000143452	HORMAD1	10.1069	0.613004	1	1	0.122744	1	1	-0.310587	1	1	0.12561	1	1	0.340369	1	1	0.401149	1	1	0.603361	1	1	0.522073	1	1	0.0698366	1	1	0.854265	1	1	0.00682353	1	1	-0.154905	1	1
ENSG00000163131	CTSS	8038.04	0.435783	1	1	0.651895	1	1	-0.177526	1	1	0.266298	1	1	0.345076	1	1	0.378411	1	1	0.660458	1	1	0.614464	1	1	0.258646	1	1	0.567654	1	1	-0.0316542	1	1	0.587519	1	1
ENSG00000143387	CTSK	242.177	-0.994586	1	1	-1.1434	0.287753	1	-1.82611	7.3963e-09	5.5445e-08	-1.32393	0.0168026	0.105532	-1.24296	0.133099	0.805036	-0.602251	1	1	-1.43772	0.00732014	0.0494959	-0.871711	1	1	-1.76176	4.10546e-06	3.29981e-05	-0.96619	1	1	-1.70229	2.22664e-05	0.000119846	-1.4808	0.0028662	0.015455
ENSG00000143437	ARNT	3856.33	0.200085	1	1	0.126932	1	1	-0.00637786	1	1	0.0707752	1	1	-0.221387	1	1	0.0267659	1	1	-0.161127	1	1	0.0329789	1	1	-0.270169	1	1	-0.0131301	1	1	-0.287109	1	1	-0.0710595	1	1
ENSG00000143379	SETDB1	2918.86	0.00439994	1	1	-0.0731138	1	1	-0.225453	1	1	-0.0568405	1	1	-0.00452583	1	1	0.0896509	1	1	-0.0679889	1	1	0.00342775	1	1	-0.089052	1	1	0.0209126	1	1	-0.0739319	1	1	-0.0758026	1	1
ENSG00000143418	CERS2	4067.7	0.0417043	1	1	0.140575	1	1	0.310111	1	1	0.151655	1	1	-0.0615054	1	1	-0.0934738	1	1	0.0462814	1	1	-0.0101483	1	1	0.164699	1	1	0.0293002	1	1	0.489991	1	1	0.31981	1	1
ENSG00000143412	ANXA9	195.991	-2.61633	1.99414e-19	1.36157e-17	-2.11733	3.42141e-10	8.03546e-09	-3.10581	7.39106e-31	2.52977e-29	-1.99041	2.35269e-08	4.06307e-07	-2.80567	5.66259e-18	3.86632e-16	-1.58827	0.00461832	0.159724	-3.14716	3.31595e-24	2.67824e-22	-1.79995	0.000127887	0.00410167	-3.85427	3.91864e-39	5.03945e-37	-2.54291	3.83838e-13	1.98606e-11	-3.54225	4.48023e-32	1.94574e-30	-2.69842	2.45703e-15	6.04941e-14
ENSG00000143409	FAM63A	745.247	-2.3379	3.02294e-23	2.61712e-21	-1.61582	3.52227e-06	4.95813e-05	-2.63885	9.92863e-34	4.16186e-32	-1.60167	5.83567e-06	7.18853e-05	-2.50572	8.95726e-22	8.72411e-20	-1.39182	0.0124367	0.379304	-2.83746	2.70628e-31	3.77341e-29	-1.51021	0.00115637	0.0284708	-3.2869	9.48697e-47	1.76992e-44	-2.10521	2.58706e-12	1.23267e-10	-3.17422	1.78885e-42	1.46266e-40	-2.1957	4.41283e-14	9.74206e-13
ENSG00000143363	PRUNE1	1921.03	-0.493832	1	1	-0.542368	1	1	-0.750445	1	1	-0.572936	1	1	-0.638542	1	1	-0.317622	1	1	-0.694965	1	1	-0.412917	1	1	-0.715119	1	1	-0.614658	1	1	-0.770886	1	1	-0.674753	1	1
ENSG00000163141	BNIPL	73.209	-1.58279	0.258272	1	-1.50334	0.321149	1	-1.96505	0.061516	0.204631	-1.63039	0.214163	0.989124	-1.3627	0.503088	1	-0.74612	1	1	-1.55288	0.307495	1	-1.14164	0.793709	1	-1.61435	0.256837	0.874116	-1.16635	0.758716	1	-1.71944	0.184332	0.545623	-1.74511	0.169171	0.612755
ENSG00000143443	C1orf56	111.522	-1.62445	1.25542e-06	2.28111e-05	-1.51575	4.85392e-05	0.000568479	-1.44707	0.000503852	0.00224715	-1.17491	0.159278	0.767477	-1.5739	0.000145419	0.00187375	-0.897819	1	1	-1.74371	1.37545e-06	1.77792e-05	-1.13011	0.379409	1	-1.87357	2.11014e-08	2.21131e-07	-1.43972	0.00329341	0.0351244	-1.86753	3.37417e-08	2.449e-07	-1.81609	1.65627e-07	1.69807e-06
ENSG00000197622	CDC42SE1	14683.8	-1.32678	0.00027197	0.00343741	-1.14011	0.112674	0.624466	-1.59851	2.65112e-11	2.42686e-10	-1.21629	0.0143424	0.0916888	-1.48108	4.26609e-06	7.3103e-05	-0.725164	1	1	-1.61871	3.38419e-09	6.28709e-08	-0.967077	1	1	-1.84061	9.83065e-16	2.11735e-14	-1.17138	0.101311	0.697127	-1.79024	4.44144e-14	5.39737e-13	-1.46005	1.10136e-05	8.91728e-05
ENSG00000213190	MLLT11	725.825	-1.45062	0.00332058	0.0337045	-1.53436	0.000400798	0.00395602	-2.43352	2.54873e-20	4.5074e-19	-1.7732	3.18307e-07	4.75879e-06	-1.4491	0.0116041	0.0989115	-0.797829	1	1	-1.59659	0.000816618	0.00667711	-1.19784	0.26629	1	-2.00055	2.24925e-08	2.3478e-07	-1.31574	0.0759233	0.548653	-1.89774	5.24129e-07	3.36353e-06	-2.00324	2.17732e-08	2.53881e-07
ENSG00000143458	GABPB2	2963.84	-0.517745	1	1	-0.646201	1	1	-0.881115	1	1	-0.851913	1	1	-0.278852	1	1	-0.287444	1	1	-0.434687	1	1	-0.434833	1	1	-0.445011	1	1	-0.437691	1	1	-0.63826	1	1	-0.644912	1	1
ENSG00000143434	SEMA6C	190.964	-2.33588	6.8041e-10	1.82814e-08	-2.57791	2.21599e-13	7.52643e-12	-2.22516	1.54491e-08	1.12254e-07	-1.85806	5.28732e-05	0.000563896	-2.38578	2.81689e-08	6.61568e-07	-1.40144	0.105589	1	-2.77192	1.90306e-12	5.15649e-11	-1.64407	0.00968791	0.17603	-3.14403	3.21431e-17	7.88458e-16	-2.29615	2.43381e-07	6.0146e-06	-3.21797	3.55844e-18	5.95892e-17	-3.03112	2.40134e-15	5.9233e-14
ENSG00000163154	TNFAIP8L2	748.587	-1.30107	0.0175663	0.14887	-1.04341	0.728588	1	-1.06075	0.631575	1	-0.868484	1	1	-1.51898	0.000457008	0.00525449	-0.823334	1	1	-1.70556	2.04002e-06	2.57353e-05	-0.984857	1	1	-1.85464	9.52553e-09	1.04971e-07	-1.4248	0.00427419	0.0441966	-1.94409	2.60202e-10	2.30082e-09	-1.54025	0.000292257	0.0018756
ENSG00000163156	SCNM1	1274.58	-0.0172658	1	1	-0.0769919	1	1	0.428647	1	1	0.0198423	1	1	-0.0218651	1	1	-0.0983389	1	1	-0.0367146	1	1	-0.166581	1	1	0.181058	1	1	-0.0913341	1	1	0.302387	1	1	-0.0470554	1	1
ENSG00000163155	LYSMD1	285.892	-0.296604	1	1	-0.379936	1	1	-0.925624	1	1	-0.842847	1	1	-0.319942	1	1	-0.314277	1	1	-0.295333	1	1	-0.334983	1	1	-0.25289	1	1	-0.344748	1	1	-0.190008	1	1	-0.421989	1	1
ENSG00000163159	VPS72	2351.78	0.262667	1	1	0.343232	1	1	0.524315	1	1	0.350598	1	1	0.495661	1	1	0.213347	1	1	0.537836	1	1	0.25207	1	1	0.566535	1	1	0.302217	1	1	0.627533	1	1	0.478379	1	1
ENSG00000143398	PIP5K1A	5455.62	0.991692	1	1	0.970303	1	1	0.863419	1	1	0.701725	1	1	0.887298	1	1	0.607147	1	1	1.03916	0.645213	1	0.783603	1	1	1.19185	0.0240132	0.104735	0.941685	1	1	1.52264	7.5948e-10	6.39953e-09	1.3388	6.5855e-05	0.000474085
ENSG00000159352	PSMD4	6701.04	0.814895	1	1	0.899354	1	1	1.02925	0.726218	1	0.731577	1	1	0.883789	1	1	0.445378	1	1	0.931502	1	1	0.533383	1	1	1.13356	0.169638	0.60632	0.664917	1	1	1.21659	0.0259358	0.0924005	0.946151	1	1
ENSG00000143373	ZNF687	2310.67	-0.0730609	1	1	-0.213315	1	1	-0.531669	1	1	-0.297414	1	1	-0.492841	1	1	-0.232562	1	1	-0.463191	1	1	-0.189285	1	1	-0.578647	1	1	-0.406232	1	1	-0.538259	1	1	-0.396821	1	1
ENSG00000143393	PI4KB	5598.44	0.287181	1	1	0.190028	1	1	-0.130231	1	1	0.0662312	1	1	0.204078	1	1	0.326054	1	1	0.211164	1	1	0.28486	1	1	0.115278	1	1	0.218073	1	1	0.03902	1	1	0.145155	1	1
ENSG00000143390	RFX5	4891.99	1.08341	0.183873	1	1.02322	0.706888	1	0.562881	1	1	0.757647	1	1	0.803779	1	1	0.847603	1	1	0.823391	1	1	0.911513	1	1	0.575017	1	1	0.901235	1	1	0.508589	1	1	0.844282	1	1
ENSG00000159377	PSMB4	10689.8	0.957606	1	1	1.04241	0.663643	1	1.12568	0.205122	0.620897	0.856726	1	1	0.839509	1	1	0.493981	1	1	0.98152	1	1	0.652374	1	1	1.11916	0.302055	1	0.776837	1	1	1.2277	0.0485813	0.164151	1.06869	0.55167	1
ENSG00000143442	POGZ	6770.45	-0.0608314	1	1	-0.231686	1	1	-0.382153	1	1	-0.166166	1	1	-0.208247	1	1	-0.0333977	1	1	-0.246808	1	1	-0.0395517	1	1	-0.278766	1	1	-0.134311	1	1	-0.356801	1	1	-0.315473	1	1
ENSG00000143375	CGN	49.4637	-0.89453	1	1	-0.811336	1	1	-0.65708	1	1	-0.732778	1	1	-1.22359	0.326244	1	-0.395954	1	1	-1.06412	0.776792	1	-0.8173	1	1	-1.25457	0.266494	0.901193	-1.28022	0.237847	1	-0.922781	1	1	-0.775529	1	1
ENSG00000143367	TUFT1	183.597	-0.76189	1	1	-0.845815	1	1	-0.314197	1	1	-0.654336	1	1	-0.405288	1	1	-0.152636	1	1	-0.874945	1	1	-0.622321	1	1	-0.500077	1	1	-0.625099	1	1	-0.799671	1	1	-0.924054	1	1
ENSG00000143376	SNX27	2693.36	-0.148313	1	1	-0.314291	1	1	-0.0362988	1	1	-0.186895	1	1	-0.215942	1	1	-0.13594	1	1	-0.189624	1	1	-0.18234	1	1	-0.147033	1	1	-0.255126	1	1	-0.0597461	1	1	-0.24188	1	1
ENSG00000143436	MRPL9	2224.7	0.390361	1	1	0.611408	1	1	0.56184	1	1	0.446656	1	1	0.458564	1	1	0.349107	1	1	0.58193	1	1	0.46778	1	1	0.655865	1	1	0.420059	1	1	0.786374	1	1	0.677428	1	1
ENSG00000143450	OAZ3	67.1981	-0.598093	1	1	-1.03111	0.839006	1	-1.18103	0.26433	0.777896	-0.99022	1	1	-0.936554	1	1	-0.25834	1	1	-0.923961	1	1	-0.630264	1	1	-1.10489	0.575815	1	-0.793286	1	1	-1.29445	0.126146	0.391595	-1.29805	0.10987	0.421106
ENSG00000182134	TDRKH	1006.05	0.375817	1	1	0.181349	1	1	0.212784	1	1	0.176187	1	1	0.205806	1	1	0.3277	1	1	0.0705883	1	1	0.174713	1	1	0.0611542	1	1	-0.041752	1	1	-0.204624	1	1	-0.297139	1	1
ENSG00000213171	LINGO4	16.1327	-0.458723	1	1	0.128495	1	1	0.421133	1	1	3.1161	4.22089e-06	5.32476e-05	-0.0935578	1	1	0.852187	1	1	-0.121353	1	1	0.83282	1	1	-0.240815	1	1	1.1317	0.796282	1	-0.210131	1	1	0.776829	1	1
ENSG00000143365	RORC	403.111	0.35239	1	1	-0.629381	1	1	2.27671	0.00154073	0.00648097	1.56326	0.123417	0.618299	0.436758	1	1	0.361125	1	1	0.120769	1	1	0.309778	1	1	0.606817	1	1	0.0245719	1	1	0.755552	1	1	-0.285942	1	1
ENSG00000225556	C2CD4D	190.829	2.36531	3.23037e-10	8.9331e-09	0.918887	1	1	3.32814	1.26653e-27	3.59238e-26	1.67715	2.82396e-05	0.000315132	3.18845	8.34176e-21	7.36633e-19	1.05174	0.786065	1	3.15029	4.73986e-20	2.74167e-18	1.06744	0.723479	1	3.43343	1.6713e-25	8.38562e-24	1.33154	0.0796648	0.569784	3.84396	1.58908e-34	7.97308e-33	1.64808	0.00059303	0.00359839
ENSG00000196407	THEM5	440.484	2.39506	2.59134e-12	9.40408e-11	1.25647	0.125371	0.682559	3.66448	1.05279e-41	7.62036e-40	2.16863	2.29807e-12	6.94984e-11	3.33149	3.91095e-26	5.34066e-24	1.33161	0.0914748	1	3.44681	1.24825e-28	1.41319e-26	1.29665	0.131251	1	3.59717	3.74901e-32	3.08443e-30	1.58457	0.002841	0.0307702	4.02808	2.63524e-43	2.34271e-41	1.86337	1.02609e-05	8.36405e-05
ENSG00000159445	THEM4	3699.62	-1.98481	2.38138e-16	1.30346e-14	-2.06509	2.00804e-19	1.22012e-17	-2.04573	3.22706e-18	4.98782e-17	-1.87101	1.64456e-13	5.93565e-12	-1.54251	0.000100906	0.00135147	-1.06567	0.637737	1	-1.83613	2.12871e-09	4.08058e-08	-1.44015	0.00161655	0.0381691	-2.01054	4.74213e-13	8.17894e-12	-1.81247	6.01765e-09	1.93468e-07	-2.14577	2.52145e-16	3.67427e-15	-2.1583	1.24151e-16	3.51389e-15
ENSG00000197747	S100A10	2522.44	-1.04613	0.756453	1	-0.71531	1	1	-1.54832	0.000233959	0.00108967	-0.727121	1	1	-1.60701	0.00044845	0.00516537	-0.49498	1	1	-1.65255	0.000162265	0.00151363	-0.517379	1	1	-2.20438	3.98525e-12	6.27689e-11	-1.0233	0.892373	1	-2.16023	2.36135e-11	2.29988e-10	-1.22996	0.181959	0.653912
ENSG00000163191	S100A11	2731.83	-0.325469	1	1	0.212285	1	1	-0.771778	1	1	-0.318867	1	1	-1.20282	0.192111	1	-0.112024	1	1	-1.20659	0.184183	0.840691	-0.0524798	1	1	-1.26995	0.0828774	0.323833	-0.303868	1	1	-1.20972	0.178006	0.529859	-0.448484	1	1
ENSG00000197915	HRNR	22.4211	1.78916	0.025475	0.20626	1.17008	0.618353	1	2.85844	7.42196e-08	5.0416e-07	1.96793	0.00363057	0.027078	1.65942	0.0879008	0.56521	0.918816	1	1	2.16278	0.00227623	0.0170344	1.44343	0.239592	1	2.55861	3.62144e-05	0.000258318	1.45379	0.225957	1	2.81212	1.44187e-06	8.84624e-06	2.0289	0.0053493	0.0273051
ENSG00000143631	FLG	10.543	1.57752	0.256259	1	0.677284	1	1	2.85767	0.000189361	0.000890091	1.55609	0.235904	1	1.74849	0.16274	0.946289	0.260509	1	1	1.98538	0.0652228	0.343659	0.42724	1	1	2.41163	0.00786343	0.0378898	0.805257	1	1	2.47741	0.0054202	0.0216188	1.43048	0.400079	1
ENSG00000197956	S100A6	4726.49	-0.856662	1	1	-0.126448	1	1	-1.55661	0.00160159	0.00671987	-0.766179	1	1	-1.83479	4.32826e-05	0.000619807	-0.49276	1	1	-1.64816	0.00149252	0.0116089	-0.570693	1	1	-2.45124	1.29512e-12	2.13108e-11	-0.922336	1	1	-2.25097	9.42968e-10	7.8557e-09	-1.02456	0.904004	1
ENSG00000196420	S100A5	16.2954	-1.65458	0.0164648	0.140978	-0.78643	1	1	-1.42963	0.112023	0.356354	-1.12802	0.601625	1	-1.92356	0.0047873	0.044878	-1.01939	0.946347	1	-1.78882	0.0150521	0.0937821	-0.846111	1	1	-2.50996	2.10069e-05	0.000154587	-1.31689	0.2783	1	-1.75764	0.0202907	0.0734548	-1.51812	0.0851968	0.335668
ENSG00000196154	S100A4	1813.12	-0.793743	1	1	-0.0443079	1	1	-3.25915	7.3018e-11	6.49997e-10	-1.25171	0.453658	1	-1.52311	0.175967	1	-0.00987203	1	1	-1.74928	0.0527124	0.285925	-0.0018729	1	1	-2.79442	3.79791e-06	3.07501e-05	-1.1192	0.757098	1	-2.71992	9.41078e-06	5.26638e-05	-1.68192	0.0769314	0.306938
ENSG00000189171	S100A13	33.0156	-0.64469	1	1	-0.931598	1	1	-1.48776	0.0164989	0.0598096	-1.26156	0.146441	0.716042	-0.629378	1	1	-0.538274	1	1	-0.922546	1	1	-0.981627	1	1	-0.847898	1	1	-1.00009	0.999668	1	-1.29406	0.206398	0.603654	-1.73589	0.00129211	0.00737726
ENSG00000160678	S100A1	14.9235	-0.354007	1	1	-0.29601	1	1	-1.17488	0.539058	1	-0.904632	1	1	-0.6103	1	1	-0.0645256	1	1	-0.593507	1	1	-0.863417	1	1	-0.422867	1	1	-0.433195	1	1	-0.864491	1	1	-1.07417	0.809957	1
ENSG00000160679	CHTOP	7047.42	0.100886	1	1	0.0918797	1	1	0.26067	1	1	0.0858335	1	1	0.310074	1	1	0.169396	1	1	0.287043	1	1	0.166758	1	1	0.379939	1	1	0.228068	1	1	0.311258	1	1	0.223822	1	1
ENSG00000143553	SNAPIN	1205.31	0.663088	1	1	0.760851	1	1	0.757778	1	1	0.606544	1	1	0.660485	1	1	0.381424	1	1	0.726027	1	1	0.383002	1	1	0.750915	1	1	0.48445	1	1	0.791763	1	1	0.734125	1	1
ENSG00000143621	ILF2	15330	1.52567	3.40961e-08	7.51477e-07	1.84951	1.21328e-19	7.61662e-18	2.17074	9.51089e-35	4.35921e-33	1.75425	8.24212e-16	3.65134e-14	2.01953	3.60546e-20	2.87698e-18	1.34953	0.00162097	0.0670982	2.14261	6.32357e-25	5.47464e-23	1.60208	5.59739e-08	3.25189e-06	2.48184	8.52177e-41	1.17583e-38	1.8816	1.77703e-15	1.14822e-13	2.70691	1.46762e-53	2.40001e-51	2.39352	2.73928e-36	3.66511e-34
ENSG00000143614	GATAD2B	233.874	0.00804778	1	1	-0.461886	1	1	-0.277397	1	1	-0.232739	1	1	-0.0790051	1	1	0.0705468	1	1	-0.213267	1	1	-0.131175	1	1	-0.201316	1	1	-0.218816	1	1	-0.268195	1	1	-0.445617	1	1
ENSG00000198837	DENND4B	7869.44	-0.0534319	1	1	-0.0895114	1	1	-0.216894	1	1	-0.144828	1	1	-0.231262	1	1	-0.040225	1	1	-0.208696	1	1	-0.0313809	1	1	-0.224921	1	1	0.0115383	1	1	-0.173411	1	1	-0.0302916	1	1
ENSG00000160741	CRTC2	4762.64	-0.0864449	1	1	-0.0652522	1	1	-0.541024	1	1	-0.279629	1	1	-0.260477	1	1	0.00489851	1	1	-0.238533	1	1	0.0875199	1	1	-0.567767	1	1	-0.226422	1	1	-0.530482	1	1	-0.321884	1	1
ENSG00000143570	SLC39A1	2364.77	0.652996	1	1	0.948764	1	1	0.731588	1	1	0.732523	1	1	0.604271	1	1	0.544548	1	1	0.859012	1	1	0.768861	1	1	0.595447	1	1	0.668903	1	1	0.994423	1	1	1.12178	0.325961	1
ENSG00000143578	CREB3L4	153.945	-1.11987	0.321086	1	-0.650103	1	1	-1.04798	0.692261	1	-0.498546	1	1	-1.14004	0.320216	1	-0.478406	1	1	-1.32185	0.0242372	0.14326	-0.772153	1	1	-1.51738	0.00035195	0.00214243	-1.03674	0.798471	1	-1.70068	2.10387e-06	1.27076e-05	-1.17457	0.2323	0.806353
ENSG00000143543	JTB	5879.19	0.21736	1	1	0.344486	1	1	1.02242	0.800032	1	0.588382	1	1	0.607902	1	1	0.209449	1	1	0.611871	1	1	0.270876	1	1	0.864792	1	1	0.394323	1	1	0.944484	1	1	0.686625	1	1
ENSG00000143545	RAB13	43.1499	1.17363	0.490138	1	0.200519	1	1	1.36415	0.147456	0.459405	0.23156	1	1	0.160324	1	1	-0.173079	1	1	0.443907	1	1	0.291608	1	1	0.215619	1	1	0.116555	1	1	0.691324	1	1	0.527049	1	1
ENSG00000177954	RPS27	107883	-0.839972	1	1	-0.889839	1	1	-0.859014	1	1	-0.721811	1	1	-0.629754	1	1	-0.699537	1	1	-0.691678	1	1	-0.885014	1	1	-0.923451	1	1	-1.01322	0.946311	1	-1.17003	0.386378	1	-0.989439	1	1
ENSG00000143552	NUP210L	72.3533	-0.760439	1	1	-0.911158	1	1	-1.07176	0.707734	1	-0.872022	1	1	-0.49902	1	1	-0.478848	1	1	-0.818741	1	1	-0.795415	1	1	-0.8702	1	1	-0.822536	1	1	-0.968898	1	1	-0.988634	1	1
ENSG00000143549	TPM3	29904.4	0.902931	1	1	1.14129	0.0858655	0.491519	1.53114	2.09327e-10	1.79582e-09	1.1996	0.0152422	0.096648	0.608504	1	1	0.466517	1	1	0.793301	1	1	0.683021	1	1	0.922092	1	1	0.746385	1	1	1.097	0.319437	0.89023	1.03931	0.686484	1
ENSG00000163263	C1orf189	18.9157	-0.284	1	1	-0.385855	1	1	-0.026298	1	1	-0.256954	1	1	-0.376786	1	1	-0.41976	1	1	-0.368648	1	1	-0.74054	1	1	-0.377578	1	1	-0.31161	1	1	0.00415927	1	1	-0.246995	1	1
ENSG00000143612	C1orf43	7166.2	0.64848	1	1	0.699755	1	1	1.01164	0.901555	1	0.575641	1	1	0.610801	1	1	0.235017	1	1	0.757121	1	1	0.297996	1	1	1.03187	0.771072	1	0.512878	1	1	1.22906	0.0364415	0.126032	0.863445	1	1
ENSG00000143569	UBAP2L	14077.5	0.679167	1	1	0.701841	1	1	1.18487	0.00313514	0.0126456	0.860588	1	1	0.728454	1	1	0.438631	1	1	0.829538	1	1	0.577099	1	1	1.02509	0.730961	1	0.760225	1	1	1.25067	0.000589586	0.00268465	1.02224	0.760488	1
ENSG00000143575	HAX1	6418.2	0.717695	1	1	0.915376	1	1	0.943728	1	1	0.562495	1	1	0.873365	1	1	0.394477	1	1	0.869936	1	1	0.378012	1	1	1.17132	0.301724	1	0.762753	1	1	1.10281	0.535451	1	0.906561	1	1
ENSG00000143515	ATP8B2	7222.51	-0.911857	1	1	-0.953653	1	1	-0.885517	1	1	-1.06016	0.561266	1	-1.32962	0.0072409	0.065114	-0.717525	1	1	-1.29613	0.015837	0.0983947	-0.9101	1	1	-1.48386	8.14226e-05	0.000546919	-1.26022	0.0337883	0.274914	-1.16138	0.188514	0.557503	-1.21988	0.0729172	0.292597
ENSG00000160712	IL6R	5192.41	-1.6963	1.58109e-06	2.83781e-05	-1.40609	0.00433041	0.0342247	-1.3713	0.0104502	0.0390366	-1.0945	0.506595	1	-1.52085	0.00196716	0.0201992	-0.582738	1	1	-1.95423	1.46392e-08	2.51505e-07	-0.861708	1	1	-2.11258	4.01443e-11	5.77363e-10	-1.30432	0.0703624	0.513793	-2.72707	1.46173e-24	3.8265e-23	-1.7906	2.63442e-06	2.3118e-05
ENSG00000160714	UBE2Q1	5678.87	0.344544	1	1	0.264327	1	1	0.611909	1	1	0.293281	1	1	0.210353	1	1	0.0874856	1	1	0.253256	1	1	0.164342	1	1	0.392461	1	1	0.170321	1	1	0.501175	1	1	0.331521	1	1
ENSG00000160716	CHRNB2	160.718	0.540208	1	1	0.251658	1	1	-0.241	1	1	0.22475	1	1	0.159854	1	1	0.462944	1	1	0.223997	1	1	0.319045	1	1	0.0922499	1	1	0.636788	1	1	0.0121127	1	1	0.245682	1	1
ENSG00000160710	ADAR	52294.8	1.36018	0.000171814	0.00223561	1.24824	0.00848719	0.0628052	1.07696	0.422133	1	1.20113	0.0329638	0.192436	0.758155	1	1	0.826137	1	1	1.04612	0.679556	1	1.13462	0.227922	1	1.05694	0.610105	1	1.16683	0.135104	0.886372	1.22872	0.040513	0.138809	1.42618	0.000134861	0.000918442
ENSG00000143603	KCNN3	20.436	-0.967465	1	1	-1.83422	0.0303889	0.195974	3.24809	3.14266e-10	2.64807e-09	0.608647	1	1	-0.825931	1	1	-0.866492	1	1	-0.384512	1	1	-1.61935	0.149877	1	0.324051	1	1	-1.55183	0.193579	1	-0.138026	1	1	-1.11235	0.787572	1
ENSG00000163344	PMVK	987.743	0.871263	1	1	1.11135	0.220924	1	1.31045	0.000908881	0.00393304	0.928239	1	1	0.748453	1	1	0.586738	1	1	0.899928	1	1	0.682136	1	1	0.999037	1	1	0.876665	1	1	1.19355	0.0743699	0.243235	1.12894	0.22806	0.794552
ENSG00000163346	PBXIP1	12775.8	-2.42039	3.86261e-10	1.0615e-08	-2.60552	4.90085e-13	1.61084e-11	-3.79155	9.81243e-35	4.48191e-33	-2.54197	3.86492e-12	1.1402e-10	-2.39583	8.49246e-08	1.86244e-06	-1.18114	0.486889	1	-2.94234	9.18715e-14	2.90437e-12	-1.54276	0.0372305	0.551475	-3.70158	3.74561e-25	1.79762e-23	-2.46713	1.79877e-08	5.30657e-07	-4.49098	8.21446e-41	6.14739e-39	-3.60539	1.61715e-23	8.67236e-22
ENSG00000163348	PYGO2	3631.46	-0.509408	1	1	-0.67375	1	1	-1.09126	0.276482	0.809165	-0.795632	1	1	-0.582754	1	1	-0.267853	1	1	-0.668318	1	1	-0.306774	1	1	-0.856652	1	1	-0.668431	1	1	-1.06921	0.479255	1	-0.858475	1	1
ENSG00000160691	SHC1	3713.46	0.0894169	1	1	-0.020371	1	1	0.154336	1	1	0.130939	1	1	0.0686761	1	1	0.133801	1	1	0.0684868	1	1	0.0910916	1	1	0.10352	1	1	0.0571862	1	1	-0.0169936	1	1	-0.0632054	1	1
ENSG00000173207	CKS1B	507.094	0.522906	1	1	0.810626	1	1	1.41383	0.000171754	0.000811358	0.852833	1	1	0.520942	1	1	0.247548	1	1	0.70055	1	1	0.359101	1	1	0.913372	1	1	0.370539	1	1	1.11331	0.37623	1	0.865009	1	1
ENSG00000160688	FLAD1	2357.21	0.456095	1	1	0.458892	1	1	0.888059	1	1	0.602682	1	1	0.682299	1	1	0.367932	1	1	0.671549	1	1	0.352265	1	1	0.903769	1	1	0.616079	1	1	0.978928	1	1	0.74927	1	1
ENSG00000163352	LENEP	13.66	-0.889482	1	1	-0.765559	1	1	-0.359883	1	1	-1.16603	0.527751	1	-0.134698	1	1	-0.669257	1	1	-0.8169	1	1	-0.574601	1	1	-1.07718	0.808815	1	-0.866485	1	1	-0.687533	1	1	-1.20368	0.508182	1
ENSG00000160685	ZBTB7B	5200.9	0.227103	1	1	0.0477016	1	1	0.370014	1	1	0.459738	1	1	0.526075	1	1	0.0897482	1	1	0.586762	1	1	0.253559	1	1	0.704997	1	1	0.0487826	1	1	0.930991	1	1	0.437979	1	1
ENSG00000163354	DCST2	32.7104	-1.62967	0.243125	1	-1.80963	0.128254	0.695111	-2.24694	0.0211668	0.0756954	-1.8855	0.0962752	0.498538	-1.50145	0.36866	1	-1.08288	0.881809	1	-1.62033	0.266164	1	-1.3468	0.533965	1	-1.77533	0.164673	0.590488	-1.41158	0.460386	1	-1.79676	0.153362	0.464327	-1.76334	0.171136	0.618485
ENSG00000163357	DCST1	14.1117	-1.62831	0.0191153	0.160356	-1.63402	0.0123632	0.0881041	-2.65649	7.79641e-08	5.28512e-07	-1.85368	0.000972271	0.00815107	-1.84625	0.00680892	0.0617323	-1.19773	0.487936	1	-2.34405	5.71754e-05	0.00057901	-1.65065	0.0289285	0.447648	-2.60443	3.31127e-06	2.69582e-05	-1.92994	0.00203154	0.0228243	-2.58108	5.55166e-06	3.20005e-05	-2.42304	1.02017e-05	8.32089e-05
ENSG00000143537	ADAM15	1504.33	0.306035	1	1	0.622865	1	1	1.23022	0.0211287	0.0756	0.930301	1	1	0.259107	1	1	0.122439	1	1	0.524171	1	1	0.258801	1	1	0.675118	1	1	0.379513	1	1	1.31686	0.00616185	0.0243787	0.966453	1	1
ENSG00000243364	EFNA4	234.344	0.213985	1	1	0.175976	1	1	-0.18887	1	1	-0.0697594	1	1	0.370989	1	1	0.180791	1	1	0.47824	1	1	0.310038	1	1	0.12035	1	1	-0.08266	1	1	0.0754577	1	1	0.16631	1	1
ENSG00000143590	EFNA3	44.1002	-0.950741	1	1	-0.955428	1	1	-0.27584	1	1	-0.569889	1	1	-1.14269	0.53373	1	-0.626079	1	1	-0.936587	1	1	-0.70918	1	1	-1.18136	0.432798	1	-1.1806	0.424678	1	-0.545604	1	1	-0.650125	1	1
ENSG00000169242	EFNA1	84.9041	-2.79661	8.58344e-16	4.41677e-14	-2.59715	2.85818e-11	7.72642e-10	-3.4436	1.87554e-26	4.98863e-25	-2.61571	1.77154e-11	4.6838e-10	-2.31737	2.59792e-07	5.39374e-06	-1.13121	0.620048	1	-2.58017	8.95191e-10	1.7939e-08	-1.47133	0.0795748	1	-3.53789	2.97376e-21	9.89708e-20	-2.14695	3.31054e-05	0.000558616	-3.75368	5.46225e-24	1.38342e-22	-2.6401	1.19424e-08	1.43939e-07
ENSG00000169241	SLC50A1	1394.94	0.757386	1	1	0.674402	1	1	0.37456	1	1	0.441824	1	1	0.430894	1	1	0.444421	1	1	0.591483	1	1	0.561803	1	1	0.242554	1	1	0.358382	1	1	0.45478	1	1	0.453425	1	1
ENSG00000179085	DPM3	256.504	-0.372895	1	1	-0.296285	1	1	-0.171759	1	1	-0.0661341	1	1	-0.142706	1	1	-0.19687	1	1	-0.367292	1	1	-0.337441	1	1	-0.286021	1	1	-0.285418	1	1	-0.503024	1	1	-0.417596	1	1
ENSG00000163463	KRTCAP2	400.016	-0.123726	1	1	-0.389236	1	1	-0.402883	1	1	-0.335717	1	1	0.167322	1	1	-0.0168599	1	1	-0.0419006	1	1	-0.262635	1	1	-0.0297496	1	1	-0.00401955	1	1	-0.0784595	1	1	-0.397505	1	1
ENSG00000163462	TRIM46	304.362	-0.302581	1	1	-0.201091	1	1	-1.14063	0.435741	1	-0.719624	1	1	-1.05395	0.795031	1	-0.237347	1	1	-0.955271	1	1	-0.140207	1	1	-1.40784	0.0515976	0.211533	-0.468683	1	1	-0.912327	1	1	-0.848672	1	1
ENSG00000185499	MUC1	100.945	2.56373	7.55011e-09	1.78269e-07	2.45354	4.43316e-09	9.02022e-08	0.672215	1	1	1.08454	0.736411	1	1.17487	0.572551	1	1.57628	0.0452313	1	1.52294	0.0891435	0.454327	1.97559	0.000663615	0.0177223	1.45944	0.135861	0.499635	2.23236	1.58819e-05	0.000284671	1.85011	0.00547231	0.0218069	2.06964	0.000185589	0.00123471
ENSG00000169231	THBS3	515.321	-0.760039	1	1	-0.729837	1	1	-2.46097	3.1816e-16	4.25263e-15	-1.44591	0.00988881	0.0659221	-0.977594	1	1	-0.195006	1	1	-1.31058	0.126766	0.615745	-0.503886	1	1	-1.64926	0.00146681	0.00807874	-0.620477	1	1	-1.95731	3.07889e-06	1.83294e-05	-1.3541	0.0819559	0.324249
ENSG00000173171	MTX1	729.851	0.645931	1	1	0.930411	1	1	0.777537	1	1	0.703569	1	1	0.663037	1	1	0.587571	1	1	0.790143	1	1	0.65467	1	1	0.921753	1	1	0.858499	1	1	1.06418	0.51985	1	1.0714	0.476234	1
ENSG00000177628	GBA	23.8416	-0.11668	1	1	-0.207992	1	1	0.2472	1	1	0.0831994	1	1	-0.14833	1	1	-0.0277721	1	1	-0.0804632	1	1	-0.159672	1	1	-0.307435	1	1	-0.305217	1	1	-0.0907997	1	1	-0.220739	1	1
ENSG00000160752	FDPS	3164.19	0.73823	1	1	0.846509	1	1	1.28485	0.00288404	0.0117076	0.98991	1	1	0.604674	1	1	0.419986	1	1	0.744882	1	1	0.476314	1	1	0.655701	1	1	0.583898	1	1	0.787239	1	1	0.713453	1	1
ENSG00000160753	RUSC1	967.247	-0.105915	1	1	0.224758	1	1	-0.107248	1	1	0.196183	1	1	-0.384265	1	1	0.0277284	1	1	-0.287349	1	1	0.105571	1	1	-0.422887	1	1	0.00331247	1	1	-0.0259554	1	1	0.135694	1	1
ENSG00000116539	ASH1L	9351.67	-0.161993	1	1	-0.455113	1	1	-0.832784	1	1	-0.52734	1	1	-0.227239	1	1	0.0264597	1	1	-0.288733	1	1	-0.147503	1	1	-0.381889	1	1	-0.172291	1	1	-0.455602	1	1	-0.474188	1	1
ENSG00000125459	MSTO1	1168.87	0.510324	1	1	0.639525	1	1	1.07851	0.360367	1	0.87655	1	1	0.895877	1	1	0.612665	1	1	0.873133	1	1	0.535292	1	1	1.14043	0.157623	0.569524	0.891837	1	1	1.29771	0.0027208	0.0112977	1.04915	0.621943	1
ENSG00000163374	YY1AP1	3552.3	-0.0412942	1	1	-0.151816	1	1	-0.21277	1	1	-0.205429	1	1	-0.114294	1	1	0.0607928	1	1	-0.215763	1	1	-0.0035726	1	1	-0.20165	1	1	-0.0995164	1	1	-0.21409	1	1	-0.20662	1	1
ENSG00000132676	DAP3	7035.99	0.278408	1	1	0.440032	1	1	0.448497	1	1	0.372463	1	1	0.339047	1	1	0.178986	1	1	0.390045	1	1	0.247487	1	1	0.478049	1	1	0.34863	1	1	0.659779	1	1	0.574136	1	1
ENSG00000116580	GON4L	5137.67	-0.065045	1	1	-0.254333	1	1	-0.406904	1	1	-0.246523	1	1	-0.136424	1	1	0.0363652	1	1	-0.234846	1	1	-0.129802	1	1	-0.242983	1	1	-0.0845055	1	1	-0.289027	1	1	-0.302696	1	1
ENSG00000132718	SYT11	1389.32	1.06281	0.689558	1	0.344268	1	1	0.433858	1	1	-0.0778393	1	1	-0.0470573	1	1	0.0689522	1	1	0.00932301	1	1	0.156053	1	1	0.0704453	1	1	-0.0258026	1	1	0.178809	1	1	-0.109469	1	1
ENSG00000143622	RIT1	1841.11	-0.125298	1	1	-0.0674657	1	1	-0.494532	1	1	-0.301284	1	1	-0.126507	1	1	-0.144788	1	1	-0.187002	1	1	-0.169526	1	1	-0.140293	1	1	-0.207331	1	1	-0.310995	1	1	-0.249556	1	1
ENSG00000132680	KIAA0907	3421.94	-0.669314	1	1	-0.852203	1	1	-0.94441	1	1	-0.886491	1	1	-0.448622	1	1	-0.307769	1	1	-0.645669	1	1	-0.53254	1	1	-0.723723	1	1	-0.628403	1	1	-0.805497	1	1	-1.02018	0.82766	1
ENSG00000173080	RXFP4	108.091	-1.21455	0.304911	1	-1.35084	0.091279	0.519142	-1.2944	0.161605	0.49956	-0.529955	1	1	-1.16312	0.495552	1	-0.552826	1	1	-1.16654	0.48721	1	-0.913847	1	1	-1.35366	0.141979	0.519086	-0.904641	1	1	-1.60052	0.0135834	0.0509417	-1.33807	0.163689	0.597472
ENSG00000116584	ARHGEF2	6958.62	-0.473681	1	1	-0.253552	1	1	0.135217	1	1	0.258999	1	1	-0.34019	1	1	-0.149237	1	1	-0.331379	1	1	-0.0974055	1	1	-0.200601	1	1	-0.0877848	1	1	0.0230402	1	1	0.126954	1	1
ENSG00000163479	SSR2	7027.8	-0.587445	1	1	-0.394876	1	1	-0.552138	1	1	-0.337528	1	1	-0.722541	1	1	-0.379309	1	1	-0.753305	1	1	-0.452766	1	1	-0.770869	1	1	-0.600386	1	1	-0.728428	1	1	-0.530721	1	1
ENSG00000160803	UBQLN4	4480.13	0.492698	1	1	0.735865	1	1	1.01929	0.799882	1	0.808051	1	1	1.01791	0.839688	1	0.62516	1	1	1.03658	0.679466	1	0.734828	1	1	1.31633	0.000347485	0.00211817	1.06832	0.438876	1	1.46399	1.53913e-07	1.0423e-06	1.32413	0.000238434	0.00155504
ENSG00000116586	LAMTOR2	982.119	0.775581	1	1	0.797802	1	1	1.12027	0.215282	0.647609	0.757674	1	1	0.444721	1	1	0.309276	1	1	0.643412	1	1	0.486762	1	1	0.653086	1	1	0.350236	1	1	0.794321	1	1	0.633473	1	1
ENSG00000132698	RAB25	22.8438	-0.0435574	1	1	0.223562	1	1	0.131707	1	1	0.62679	1	1	-0.00831442	1	1	0.118399	1	1	0.0718562	1	1	0.0852471	1	1	-0.449869	1	1	0.150721	1	1	-0.345902	1	1	-0.0425043	1	1
ENSG00000254726	MEX3A	37.918	0.490591	1	1	1.28367	0.37509	1	1.50101	0.0792867	0.258423	1.88415	0.00481458	0.0347542	1.13894	0.666928	1	0.869272	1	1	1.47952	0.134373	0.646767	1.55095	0.122326	1	1.94747	0.00279941	0.0147381	2.02152	0.00341384	0.036321	2.88899	1.60137e-09	1.31099e-08	3.35784	4.10707e-12	7.31213e-11
ENSG00000160789	LMNA	2595.04	2.13205	1.36494e-05	0.000214982	2.38271	3.22822e-08	6.074e-07	0.863154	1	1	1.23703	0.343508	1	3.20235	9.66937e-14	4.67447e-12	1.78174	0.00745444	0.238506	2.81715	8.28756e-10	1.67855e-08	1.58476	0.0453635	0.648899	4.62079	1.59194e-34	1.5062e-32	2.6388	2.00199e-08	5.85394e-07	4.88349	1.82656e-39	1.22815e-37	3.0151	5.16449e-12	9.06077e-11
ENSG00000196189	SEMA4A	59.1159	1.03217	0.91565	1	1.79531	0.00389883	0.0311177	1.28096	0.353448	1	2.22924	7.45202e-06	8.9911e-05	0.924169	1	1	1.40688	0.201407	1	1.25044	0.459113	1	1.48731	0.125682	1	0.819275	1	1	1.93903	0.00290507	0.031336	1.30079	0.37446	1	1.9142	0.00379593	0.0200003
ENSG00000160785	SLC25A44	2546.1	0.43354	1	1	0.381108	1	1	0.204853	1	1	0.42681	1	1	0.298468	1	1	0.358352	1	1	0.300643	1	1	0.367505	1	1	0.344577	1	1	0.459032	1	1	0.641318	1	1	0.600997	1	1
ENSG00000160783	PMF1	1075.14	0.582118	1	1	0.794415	1	1	0.609991	1	1	0.84116	1	1	0.579466	1	1	0.577996	1	1	0.479337	1	1	0.586064	1	1	0.608081	1	1	0.745833	1	1	0.581129	1	1	0.753924	1	1
ENSG00000242252	BGLAP	26.0894	-0.875179	1	1	-0.956246	1	1	-2.02251	0.00041243	0.00186198	-0.989015	1	1	-0.786261	1	1	-0.245891	1	1	-1.22399	0.47157	1	-0.526905	1	1	-1.09281	0.763663	1	-0.386088	1	1	-1.5519	0.0844952	0.273381	-1.22735	0.467816	1
ENSG00000160781	PAQR6	71.1468	-0.212124	1	1	-0.507421	1	1	-0.580178	1	1	-0.341679	1	1	0.0290956	1	1	0.00171801	1	1	-0.117428	1	1	-0.352089	1	1	-0.249734	1	1	0.127975	1	1	-0.297781	1	1	-0.409489	1	1
ENSG00000198952	SMG5	6407.37	0.217268	1	1	0.172334	1	1	0.371761	1	1	0.213897	1	1	0.585788	1	1	0.324622	1	1	0.538512	1	1	0.324576	1	1	0.818201	1	1	0.503444	1	1	0.914308	1	1	0.6233	1	1
ENSG00000163472	TMEM79	436.106	-0.539651	1	1	-0.872726	1	1	-0.964278	1	1	-0.872987	1	1	-0.523941	1	1	-0.305558	1	1	-0.724888	1	1	-0.430923	1	1	-0.768058	1	1	-0.617942	1	1	-0.992124	1	1	-1.10882	0.438506	1
ENSG00000198715	GLMP	346.161	-0.922199	1	1	-0.865538	1	1	-0.677304	1	1	-0.46393	1	1	-1.17573	0.160617	0.938329	-0.546183	1	1	-1.34151	0.00686904	0.046732	-0.713062	1	1	-1.6862	9.50021e-08	9.13869e-07	-1.18657	0.134244	0.881381	-1.81065	4.62616e-10	3.99988e-09	-1.65385	3.02899e-07	3.00314e-06
ENSG00000163468	CCT3	20822.4	1.62305	1.66052e-09	4.31278e-08	1.82662	4.15233e-16	1.89661e-14	2.42693	2.24489e-43	1.75952e-41	1.90824	3.98147e-19	2.43035e-17	1.85026	1.54892e-12	6.53407e-11	1.11675	0.331741	1	2.12773	6.70678e-21	4.1708e-19	1.46304	0.000117929	0.00384751	2.376	2.51398e-30	1.81968e-28	1.77874	9.32591e-11	3.76619e-09	2.72537	1.04602e-46	1.1742e-44	2.37964	1.69704e-30	1.55028e-28
ENSG00000163467	TSACC	42.6545	1.27229	0.147804	0.953635	0.773011	1	1	1.36936	0.0501494	0.169373	1.0025	0.989316	1	1.3658	0.0817237	0.530903	0.921034	1	1	1.46675	0.0258854	0.151649	0.896511	1	1	1.51577	0.0134974	0.0623168	1.2565	0.217572	1	1.5947	0.00441595	0.0178443	1.10566	0.618299	1
ENSG00000125462	C1orf61	64.987	4.68621	1.80886e-28	2.1782e-26	2.60298	1.21618e-12	3.8084e-11	3.21349	9.75388e-11	8.59613e-10	1.88996	0.000102906	0.00104371	4.43849	2.20579e-22	2.30062e-20	2.4937	5.82176e-09	6.02461e-07	4.75028	1.63367e-26	1.63936e-24	2.68778	3.79831e-11	3.24596e-09	4.22182	1.21705e-19	3.58244e-18	2.90043	5.64493e-14	3.14171e-12	3.72893	3.96452e-14	4.83109e-13	2.26989	8.62624e-07	7.98485e-06
ENSG00000116604	MEF2D	5265.78	-0.540495	1	1	-0.776207	1	1	-0.79332	1	1	-0.757047	1	1	-0.586182	1	1	-0.361709	1	1	-0.713612	1	1	-0.416979	1	1	-0.834219	1	1	-0.765115	1	1	-0.924842	1	1	-0.953947	1	1
ENSG00000187862	TTC24	176.917	-0.524654	1	1	-1.18185	0.481262	1	0.258294	1	1	0.106518	1	1	-0.372245	1	1	-0.522838	1	1	-0.264378	1	1	-0.345044	1	1	-0.447258	1	1	-0.568096	1	1	-0.468334	1	1	-0.450165	1	1
ENSG00000163382	NAXE	2264.18	0.891819	1	1	0.933843	1	1	1.45114	1.82207e-05	9.68895e-05	0.999446	1	1	1.01702	0.889474	1	0.629677	1	1	1.20589	0.0925392	0.468389	0.831263	1	1	1.2077	0.089721	0.347905	0.823878	1	1	1.54693	7.70656e-06	4.35314e-05	1.31327	0.0103214	0.0494994
ENSG00000160818	GPATCH4	4025.21	1.79313	4.44132e-13	1.76137e-11	2.17046	1.64172e-27	1.63505e-25	2.77774	1.9358e-59	3.46509e-57	2.34251	1.09645e-35	2.04557e-33	2.42053	4.23442e-29	7.0999e-27	1.67636	1.04854e-07	9.4289e-06	2.54377	4.50677e-34	7.19237e-32	1.95952	4.2935e-14	4.51363e-12	2.91135	2.26604e-51	5.55852e-49	2.45191	2.42529e-30	4.65586e-28	3.17544	4.79327e-66	1.41093e-63	2.8591	1.05836e-48	2.92063e-46
ENSG00000280316	AL365181.1	30.9276	0.0695932	1	1	0.481919	1	1	0.535798	1	1	0.512198	1	1	0.538951	1	1	0.315898	1	1	0.396841	1	1	0.381528	1	1	0.587326	1	1	0.771963	1	1	0.876439	1	1	0.571618	1	1
ENSG00000143320	CRABP2	28.4567	-0.338308	1	1	-0.518191	1	1	0.161657	1	1	-0.526604	1	1	0.0534626	1	1	-0.209856	1	1	-0.160804	1	1	-0.607622	1	1	-0.0828275	1	1	-0.0400691	1	1	0.0829446	1	1	-0.0291864	1	1
ENSG00000143319	ISG20L2	3618.21	0.170252	1	1	0.221633	1	1	0.902837	1	1	0.458714	1	1	0.504813	1	1	0.23047	1	1	0.574648	1	1	0.316109	1	1	0.790473	1	1	0.478325	1	1	1.01147	0.878495	1	0.75938	1	1
ENSG00000143303	RRNAD1	549.341	-0.528118	1	1	-0.56688	1	1	-0.365819	1	1	-0.364024	1	1	-0.585881	1	1	-0.364652	1	1	-0.828452	1	1	-0.581242	1	1	-0.665643	1	1	-0.505026	1	1	-0.861925	1	1	-0.71363	1	1
ENSG00000143314	MRPL24	2478.32	1.35255	0.00200252	0.0212714	1.58477	1.84521e-07	3.1416e-06	1.94919	8.15212e-17	1.14147e-15	1.54119	1.39994e-06	1.9019e-05	1.6527	8.11024e-07	1.55243e-05	1.05226	0.693535	1	1.75335	1.2392e-08	2.15131e-07	1.17424	0.188713	1	1.85104	1.23821e-10	1.70315e-09	1.49335	0.000192374	0.00274589	1.81602	6.93533e-10	5.87375e-09	1.702	1.10937e-07	1.16717e-06
ENSG00000143321	HDGF	9884.19	0.154193	1	1	0.388844	1	1	1.18217	0.0225884	0.080475	0.760485	1	1	0.444964	1	1	0.156873	1	1	0.58517	1	1	0.296966	1	1	0.721355	1	1	0.342932	1	1	1.08325	0.371153	1	0.801017	1	1
ENSG00000143294	PRCC	4148.9	0.448834	1	1	0.394079	1	1	0.815874	1	1	0.491712	1	1	0.615149	1	1	0.376275	1	1	0.629284	1	1	0.45689	1	1	0.830043	1	1	0.546393	1	1	0.907365	1	1	0.719729	1	1
ENSG00000027869	SH2D2A	4956.9	0.445781	1	1	0.625116	1	1	2.96343	1.12847e-29	3.61056e-28	1.46686	0.00595971	0.0417464	0.77353	1	1	0.352773	1	1	0.937755	1	1	0.586191	1	1	1.04668	0.816199	1	0.565256	1	1	1.38305	0.0563888	0.188048	0.74483	1	1
ENSG00000198400	NTRK1	95.4386	-0.50168	1	1	-0.579906	1	1	5.43066	4.79923e-32	1.79578e-30	3.26239	8.93911e-11	2.15678e-09	0.0340361	1	1	-0.185959	1	1	-0.393199	1	1	0.0380543	1	1	0.007023	1	1	0.179091	1	1	0.377833	1	1	-0.0673909	1	1
ENSG00000027644	INSRR	9.30391	-0.585002	1	1	-1.31207	0.405091	1	1.69425	0.0529738	0.17823	0.195108	1	1	0.528146	1	1	0.3419	1	1	0.732358	1	1	-0.0359943	1	1	0.236517	1	1	-0.274416	1	1	0.639003	1	1	-0.45739	1	1
ENSG00000187800	PEAR1	12.0489	-3.60281	3.54651e-11	1.11057e-09	-3.7591	5.81125e-10	1.31582e-08	-4.56333	4.77215e-17	6.81898e-16	-3.18464	2.63836e-07	4.00317e-06	-3.72638	6.08479e-10	1.86141e-08	-2.06487	0.0165084	0.47537	-4.22594	1.25228e-12	3.48481e-11	-2.8861	4.99221e-05	0.00177932	-4.62229	6.50172e-15	1.3029e-13	-2.82134	7.27625e-05	0.00114383	-5.3449	2.73162e-19	4.92286e-18	-3.62028	5.36584e-08	5.91314e-07
ENSG00000132694	ARHGEF11	785.789	-2.80325	7.70743e-17	4.43881e-15	-2.24849	3.90038e-09	8.00999e-08	-4.54619	1.27522e-58	2.25221e-56	-3.05208	5.63714e-22	4.72592e-20	-3.09448	4.66884e-17	2.9876e-15	-1.44491	0.0734146	1	-3.41322	4.92781e-22	3.31339e-20	-1.78645	0.00157461	0.0374458	-4.06164	4.57661e-34	4.15218e-32	-2.22942	8.02171e-07	1.81944e-05	-4.56449	7.20795e-45	6.86881e-43	-2.9062	2.59616e-14	5.84843e-13
ENSG00000117036	ETV3	2119.76	0.0211796	1	1	0.201127	1	1	0.303829	1	1	0.334976	1	1	-0.244388	1	1	0.0431987	1	1	-0.116116	1	1	0.141325	1	1	-0.163268	1	1	0.0739328	1	1	0.0421173	1	1	0.177091	1	1
ENSG00000160856	FCRL3	210.362	1.09503	0.774376	1	-0.0608772	1	1	0.755573	1	1	0.217121	1	1	0.857468	1	1	0.321339	1	1	0.41016	1	1	0.172794	1	1	0.907205	1	1	0.232715	1	1	-0.537009	1	1	-0.597223	1	1
ENSG00000163534	FCRL1	10.6503	0.713972	1	1	0.680498	1	1	-0.634062	1	1	-0.168088	1	1	0.933519	1	1	0.943314	1	1	-0.248392	1	1	0.18231	1	1	0.908724	1	1	1.27121	0.570003	1	-0.31245	1	1	-1.28038	0.582005	1
ENSG00000183853	KIRREL	6.31983	-0.640442	1	1	-0.893692	1	1	0.854651	1	1	-0.53624	1	1	0.490707	1	1	-0.589528	1	1	0.582208	1	1	0.316228	1	1	1.10691	0.827699	1	0.12515	1	1	1.80426	0.0963218	0.307589	0.492423	1	1
ENSG00000163563	MNDA	2.81515	-0.121085	1	1	-0.56214	1	1	0.0751604	1	1	0.149151	1	1	0.267991	1	1	1.01989	0.969712	1	0.0793816	1	1	0.952649	1	1	0.0762983	1	1	1.06333	0.903441	1	0.112649	1	1	-0.547236	1	1
ENSG00000163564	PYHIN1	1465.68	0.310223	1	1	-0.443091	1	1	-0.754803	1	1	-0.560097	1	1	-0.612357	1	1	-0.252032	1	1	-0.606948	1	1	-0.205004	1	1	-0.820642	1	1	-0.555468	1	1	-1.3124	0.128817	0.399138	-1.15081	0.456356	1
ENSG00000163565	IFI16	18353.7	1.49885	0.00247539	0.0257572	1.22436	0.165182	0.861757	1.64978	8.08109e-05	0.000399411	1.19912	0.218048	1	0.476267	1	1	0.357738	1	1	0.836256	1	1	0.730845	1	1	1.04461	0.815207	1	0.830847	1	1	1.27766	0.145717	0.444432	1.15162	0.426753	1
ENSG00000163568	AIM2	642.136	2.3155	2.79596e-06	4.84756e-05	1.11544	0.606814	1	3.10545	3.88021e-14	4.38918e-13	2.11248	6.8441e-07	9.79017e-06	1.12701	0.695444	1	1.22816	0.385648	1	1.35973	0.264211	1	1.32203	0.22071	1	1.13615	0.675421	1	1.07821	0.766163	1	0.816184	1	1	0.55522	1	1
ENSG00000179639	FCER1A	7.67981	0.168296	1	1	-0.211441	1	1	0	1	1	-0.448485	1	1	0	1	1	1.37636	0.468504	1	0	1	1	0.810045	1	1	0	1	1	0.490857	1	1	0.633061	1	1	0.00420016	1	1
ENSG00000158716	DUSP23	528.268	0.52191	1	1	0.857893	1	1	2.17614	5.2312e-17	7.44281e-16	1.51854	0.000149912	0.00146772	1.20742	0.20311	1	0.589987	1	1	1.32302	0.0472725	0.259284	0.700824	1	1	1.59203	0.000265822	0.00165776	1.04776	0.766927	1	1.77788	1.61463e-06	9.86504e-06	1.42339	0.00841067	0.0412011
ENSG00000181036	FCRL6	5.08416	-0.97447	1	1	-2.62161	0.000941781	0.00853856	-0.26915	1	1	-1.97744	0.0410277	0.233746	-1.39628	0.461625	1	-1.65844	0.20195	1	-1.09297	0.86229	1	-2.3867	0.00815038	0.151842	-1.20884	0.697399	1	-2.70856	0.00115556	0.0137773	-1.56793	0.293597	0.826389	-2.82062	0.000562063	0.00343091
ENSG00000158714	SLAMF8	51.5937	-0.815524	1	1	-0.167207	1	1	-0.0480363	1	1	0.148162	1	1	-1.32011	0.284088	1	-0.512859	1	1	-1.09432	0.75074	1	-0.433956	1	1	-0.641891	1	1	0.0369292	1	1	-0.57521	1	1	0.000555937	1	1
ENSG00000188004	C1orf204	33.1791	-2.19909	1.50238e-05	0.000234123	-1.97555	0.000466666	0.00452192	-3.46788	1.97752e-16	2.68384e-15	-2.62362	2.00448e-08	3.50745e-07	-2.31411	3.68077e-05	0.000535774	-1.24581	0.436304	1	-2.73408	1.02088e-07	1.5633e-06	-1.4776	0.134285	1	-2.74702	8.45109e-08	8.18297e-07	-1.9503	0.00330282	0.0351964	-3.5013	4.02456e-13	4.52708e-12	-3.1689	7.52172e-10	1.03676e-08
ENSG00000243284	VSIG8	7.98854	-1.52709	0.0724314	0.51499	-1.61528	0.0552391	0.332438	-3.1588	3.52346e-09	2.71032e-08	-2.063	0.00169516	0.0136416	-1.90516	0.010313	0.0889365	-0.901145	1	1	-1.78658	0.0248809	0.146346	-1.48368	0.191922	1	-2.77092	6.76347e-06	5.30426e-05	-1.06756	0.846075	1	-2.9641	1.38537e-06	8.50746e-06	-1.56745	0.126677	0.477509
ENSG00000213085	CFAP45	34.0515	-0.679437	1	1	-0.0160359	1	1	-0.656351	1	1	-0.665985	1	1	-0.459074	1	1	-0.221129	1	1	-0.51789	1	1	-0.428092	1	1	-0.433336	1	1	-0.492148	1	1	-0.313021	1	1	-0.213933	1	1
ENSG00000158710	TAGLN2	14004.7	0.545847	1	1	0.663782	1	1	0.742081	1	1	0.452803	1	1	0.414071	1	1	0.365223	1	1	0.528745	1	1	0.478958	1	1	0.465643	1	1	0.361544	1	1	0.747029	1	1	0.605004	1	1
ENSG00000143315	PIGM	929.395	-0.220974	1	1	-0.0612367	1	1	0.0324659	1	1	0.103091	1	1	-0.137247	1	1	0.0411328	1	1	-0.22083	1	1	-0.027988	1	1	-0.174565	1	1	0.0181756	1	1	-0.168118	1	1	-0.0648229	1	1
ENSG00000177807	KCNJ10	16.8969	0.114793	1	1	-0.540174	1	1	-0.932519	1	1	-0.807753	1	1	-0.26912	1	1	0.0352738	1	1	-0.544643	1	1	-0.494915	1	1	-0.600525	1	1	-0.570917	1	1	-0.753837	1	1	-1.34524	0.275133	0.935422
ENSG00000162729	IGSF8	2445.36	-0.334168	1	1	-0.18681	1	1	0.208964	1	1	0.173412	1	1	-0.630967	1	1	-0.295035	1	1	-0.612218	1	1	-0.223528	1	1	-0.656995	1	1	-0.341568	1	1	-0.543344	1	1	-0.198958	1	1
ENSG00000143318	CASQ1	10.8872	0.0619741	1	1	-0.11636	1	1	-0.953051	1	1	0.000333519	1	1	0.167296	1	1	0.0884494	1	1	0.109071	1	1	-0.0804468	1	1	-0.347271	1	1	0.0147472	1	1	-0.0862177	1	1	-0.350076	1	1
ENSG00000162734	PEA15	2937.94	0.493329	1	1	0.504079	1	1	1.714	3.43748e-09	2.64726e-08	0.893244	1	1	0.828322	1	1	0.246078	1	1	1.07334	0.601706	1	0.363748	1	1	1.14294	0.308914	1	0.606047	1	1	1.62559	8.26932e-06	4.65712e-05	1.0617	0.659005	1
ENSG00000132716	DCAF8	4676.65	-0.605583	1	1	-0.790481	1	1	-1.20123	0.0270856	0.0952922	-0.840914	1	1	-0.42404	1	1	-0.161748	1	1	-0.693972	1	1	-0.439187	1	1	-0.853575	1	1	-0.575606	1	1	-1.11201	0.290931	0.820279	-1.13485	0.203445	0.718814
ENSG00000258465	RP11-574F21.3	14.5595	-0.721724	1	1	-0.740548	1	1	-1.60269	0.0491342	0.166156	-0.632332	1	1	0.340006	1	1	0.0807724	1	1	-0.351029	1	1	-0.113982	1	1	-0.492632	1	1	-0.368477	1	1	-1.14038	0.673376	1	-0.899741	1	1
ENSG00000162735	PEX19	2764.12	0.424009	1	1	0.417644	1	1	0.314492	1	1	0.241042	1	1	0.19641	1	1	0.106204	1	1	0.299659	1	1	0.17744	1	1	0.365483	1	1	0.168482	1	1	0.452183	1	1	0.335014	1	1
ENSG00000122218	COPA	12776.7	0.603271	1	1	0.549531	1	1	0.90152	1	1	0.658807	1	1	0.287624	1	1	0.259509	1	1	0.344949	1	1	0.337271	1	1	0.460893	1	1	0.301726	1	1	0.50743	1	1	0.414616	1	1
ENSG00000162736	NCSTN	3380.08	0.312269	1	1	0.276672	1	1	0.178436	1	1	0.266587	1	1	0.227773	1	1	0.283605	1	1	0.151507	1	1	0.271567	1	1	0.220676	1	1	0.286412	1	1	0.125891	1	1	0.231154	1	1
ENSG00000171786	NHLH1	30.8928	0.866227	1	1	-0.057163	1	1	1.39995	0.109617	0.349286	0.683859	1	1	0.913715	1	1	0.263802	1	1	1.13777	0.627252	1	0.549036	1	1	1.0507	0.85868	1	0.571695	1	1	1.29982	0.288886	0.815032	0.67688	1	1
ENSG00000162738	VANGL2	18.6002	-0.327493	1	1	-1.68411	0.140264	0.751894	2.07641	0.00814406	0.0309278	1.30052	0.469575	1	-0.0422473	1	1	-0.59504	1	1	-0.178683	1	1	-0.421941	1	1	-0.47404	1	1	-0.861791	1	1	-0.603695	1	1	-0.703876	1	1
ENSG00000162739	SLAMF6	6027.12	-1.49313	0.0165683	0.14159	-1.73359	0.000270853	0.00275979	2.26995	6.34266e-10	5.17652e-09	0.991822	1	1	-1.12969	0.584214	1	-1.05005	0.832605	1	-1.6805	0.00411864	0.0292053	-1.38132	0.10741	1	-1.2327	0.32625	1	-1.61385	0.00955637	0.0910019	-1.43928	0.0639555	0.211103	-1.88351	0.000192693	0.00127812
ENSG00000066294	CD84	5240.19	-1.17337	0.392162	1	-1.23878	0.228227	1	1.94162	3.23236e-06	1.87789e-05	0.235233	1	1	-0.757755	1	1	-0.739788	1	1	-1.44802	0.0551547	0.297842	-1.13551	0.561076	1	-1.05199	0.82378	1	-1.35572	0.127071	0.843703	-1.92956	7.07365e-05	0.000359132	-1.92072	7.92066e-05	0.000559557
ENSG00000117090	SLAMF1	3509.32	-0.814454	1	1	0.053846	1	1	1.3689	0.0343961	0.119145	0.522798	1	1	-0.662007	1	1	-0.15306	1	1	-0.787959	1	1	-0.281214	1	1	-0.861286	1	1	-0.059317	1	1	-0.985412	1	1	-0.285163	1	1
ENSG00000117091	CD48	14851.6	0.329048	1	1	0.281882	1	1	0.105577	1	1	0.0292009	1	1	0.206847	1	1	0.0636858	1	1	0.443013	1	1	0.185082	1	1	0.389117	1	1	0.0664086	1	1	0.463344	1	1	0.29829	1	1
ENSG00000026751	SLAMF7	3176.83	6.26493	2.71014e-49	7.80403e-47	3.00628	5.97367e-09	1.20254e-07	2.57304	1.07555e-05	5.86525e-05	0.683897	1	1	5.51095	8.97764e-30	1.62901e-27	1.74063	0.0606218	1	6.13113	4.95796e-38	1.02614e-35	2.25291	0.00150035	0.0358729	6.55935	2.40539e-44	3.93355e-42	2.58933	5.63555e-05	0.000911459	7.03099	7.04784e-52	9.93146e-50	3.209	2.16242e-08	2.52365e-07
ENSG00000122224	LY9	3462.51	-0.702159	1	1	-1.81367	4.80517e-05	0.000563767	-1.71604	0.000456629	0.00204895	-1.45894	0.0218068	0.13238	-0.0962941	1	1	-0.270827	1	1	-0.220179	1	1	-0.532782	1	1	-0.589928	1	1	-1.00062	0.997913	1	-1.32013	0.17372	0.518263	-1.97299	3.62702e-05	0.000269453
ENSG00000122223	CD244	232.787	-1.07875	0.762411	1	-2.49309	8.13771e-09	1.61607e-07	-2.84233	3.70564e-12	3.70173e-11	-2.22964	1.88805e-06	2.49344e-05	-0.856149	1	1	-0.536155	1	1	-0.930988	1	1	-1.03252	0.913195	1	-1.33287	0.263987	0.893859	-1.33033	0.268667	1	-1.86761	0.00375472	0.0153456	-2.42934	2.30335e-06	2.03809e-05
ENSG00000158769	F11R	693.372	-0.732338	1	1	-0.471012	1	1	-0.86444	1	1	-0.482876	1	1	-1.00727	0.928166	1	-0.455943	1	1	-1.03165	0.69585	1	-0.406531	1	1	-1.02748	0.734308	1	-0.596952	1	1	-1.13954	0.0886955	0.285785	-0.723986	1	1
ENSG00000270149	RP11-544M22.13	29.532	-0.83395	1	1	-0.885437	1	1	-1.21215	0.310683	0.9009	-0.970501	1	1	-0.79286	1	1	-0.422408	1	1	-1.14468	0.5465	1	-0.565433	1	1	-1.20939	0.386199	1	-0.903465	1	1	-1.16413	0.498974	1	-1.31583	0.188247	0.673015
ENSG00000215845	TSTD1	1104.09	-0.301583	1	1	-0.137928	1	1	-0.363702	1	1	-0.0439584	1	1	-0.481715	1	1	-0.290584	1	1	-0.661151	1	1	-0.351102	1	1	-0.767133	1	1	-0.530413	1	1	-1.08396	0.489839	1	-0.757794	1	1
ENSG00000158773	USF1	2825.4	0.216796	1	1	-0.16513	1	1	-0.0665891	1	1	-0.10831	1	1	0.0885911	1	1	0.0970508	1	1	0.0356245	1	1	0.102755	1	1	-0.192313	1	1	-0.182157	1	1	-0.460376	1	1	-0.560462	1	1
ENSG00000186517	ARHGAP30	18687.7	-0.293191	1	1	-0.21067	1	1	-0.330145	1	1	-0.200809	1	1	-0.731229	1	1	-0.353223	1	1	-0.610224	1	1	-0.293909	1	1	-0.959103	1	1	-0.600835	1	1	-0.955738	1	1	-0.628186	1	1
ENSG00000162755	KLHDC9	11.8827	-0.694664	1	1	0.00316839	1	1	-1.06352	0.83302	1	-0.202041	1	1	-0.906543	1	1	0.19267	1	1	-1.09938	0.77074	1	-0.318073	1	1	-0.950547	1	1	-0.500455	1	1	-1.46709	0.190894	0.563028	-0.786947	1	1
ENSG00000143256	PFDN2	2214.18	1.18296	0.171434	1	1.3721	0.00447509	0.0351584	2.09639	2.19615e-16	2.96234e-15	1.36861	0.00486504	0.0350505	1.36775	0.0176663	0.143212	0.607063	1	1	1.59267	0.000130384	0.00123186	0.878241	1	1	1.86959	1.93607e-08	2.04182e-07	1.31784	0.0396177	0.315371	2.25023	6.36673e-16	8.93365e-15	1.87358	1.49847e-08	1.78979e-07
ENSG00000158793	NIT1	1520.36	-0.170328	1	1	-0.216709	1	1	0.465851	1	1	0.28203	1	1	-0.363221	1	1	-0.200593	1	1	-0.466863	1	1	-0.231892	1	1	-0.360953	1	1	-0.341796	1	1	-0.43581	1	1	-0.520945	1	1
ENSG00000158796	DEDD	1888.18	0.262684	1	1	0.211101	1	1	0.524678	1	1	0.328031	1	1	0.311556	1	1	0.229674	1	1	0.324462	1	1	0.302269	1	1	0.442695	1	1	0.289551	1	1	0.559574	1	1	0.362407	1	1
ENSG00000143222	UFC1	3506.56	0.412646	1	1	0.410875	1	1	0.373444	1	1	0.213023	1	1	0.387045	1	1	0.172297	1	1	0.381335	1	1	0.126238	1	1	0.43445	1	1	0.115556	1	1	0.378325	1	1	0.140436	1	1
ENSG00000143258	USP21	2107.2	-0.438975	1	1	-0.672375	1	1	-0.668399	1	1	-0.70834	1	1	-0.336797	1	1	-0.259873	1	1	-0.499079	1	1	-0.418658	1	1	-0.546579	1	1	-0.5862	1	1	-0.631087	1	1	-0.778106	1	1
ENSG00000143224	PPOX	726.34	-0.941923	1	1	-0.966421	1	1	-1.59967	2.14002e-06	1.27001e-05	-0.990215	1	1	-1.00823	0.954939	1	-0.456098	1	1	-1.36001	0.0139188	0.0873371	-0.887179	1	1	-1.61202	3.10033e-05	0.00022319	-1.0205	0.888183	1	-2.08939	2.19117e-13	2.51946e-12	-1.75712	2.8706e-07	2.86325e-06
ENSG00000158850	B4GALT3	3379.85	-0.0760957	1	1	0.135614	1	1	0.108362	1	1	0.116518	1	1	-0.0586584	1	1	0.0171483	1	1	-0.0521287	1	1	0.0406734	1	1	0.194583	1	1	0.175038	1	1	0.327688	1	1	0.342368	1	1
ENSG00000158859	ADAMTS4	99.9295	-0.40119	1	1	-0.446308	1	1	-1.69796	0.000173809	0.000820484	-1.35715	0.0548029	0.303098	-0.825122	1	1	-0.501708	1	1	-0.796382	1	1	-0.599019	1	1	-1.25986	0.218318	0.759013	-0.743575	1	1	-1.32585	0.125472	0.389958	-0.984994	1	1
ENSG00000158864	NDUFS2	4420.9	0.134168	1	1	0.275849	1	1	0.0460021	1	1	0.093463	1	1	-0.0923807	1	1	0.0241642	1	1	-0.037431	1	1	0.0746595	1	1	0.0156162	1	1	0.0643522	1	1	0.0333507	1	1	0.137261	1	1
ENSG00000158869	FCER1G	12.8533	-1.80721	0.0211992	0.175943	-1.36899	0.298647	1	-2.4974	4.86305e-05	0.000247468	-1.31403	0.374793	1	-1.76887	0.0504923	0.353499	-0.31638	1	1	-2.26604	0.00177361	0.0136035	-0.571199	1	1	-2.07624	0.00722132	0.0350539	-0.775537	1	1	-2.48745	0.000314933	0.00148879	-0.704128	1	1
ENSG00000158882	TOMM40L	900.074	1.39718	2.94683e-05	0.000437597	1.69602	9.54072e-14	3.38811e-12	1.19311	0.043081	0.146999	1.24922	0.00794387	0.0543796	1.1043	0.344661	1	0.913796	1	1	1.50006	5.27409e-06	6.25991e-05	1.24348	0.0271393	0.426364	1.48261	1.11292e-05	8.49177e-05	1.39857	0.000279416	0.00383936	1.77077	1.99021e-12	2.11745e-11	1.81559	8.38114e-14	1.7993e-12
ENSG00000143257	NR1I3	49.6111	-0.120817	1	1	0.251214	1	1	-0.445889	1	1	-0.0843968	1	1	-0.308985	1	1	0.153171	1	1	-0.160888	1	1	0.237208	1	1	0.0134085	1	1	0.218583	1	1	0.0674722	1	1	0.0494191	1	1
ENSG00000248485	PCP4L1	23.9172	-1.32287	0.2027	1	-1.47269	0.066794	0.39328	-3.32367	1.96622e-14	2.27463e-13	-2.21901	7.92334e-06	9.49797e-05	-1.53192	0.0699381	0.464594	-0.641727	1	1	-1.8333	0.0055413	0.0385302	-1.27177	0.362884	1	-2.23078	7.02166e-05	0.000476724	-1.73482	0.0159718	0.144312	-2.68723	2.13808e-07	1.42531e-06	-2.54387	2.97085e-06	2.59235e-05
ENSG00000158887	MPZ	95.8922	-0.612092	1	1	-0.741964	1	1	-1.60215	8.40359e-05	0.000414293	-1.26406	0.0714814	0.383112	-0.458332	1	1	-0.396317	1	1	-0.8948	1	1	-0.808702	1	1	-0.792289	1	1	-0.824204	1	1	-1.44963	0.0119818	0.0452994	-1.34545	0.0508593	0.21131
ENSG00000143252	SDHC	3883.51	0.0430877	1	1	0.134935	1	1	0.0347754	1	1	0.0560053	1	1	-0.152455	1	1	-0.100778	1	1	-0.0609828	1	1	-0.0825551	1	1	-0.0869969	1	1	-0.117142	1	1	-0.0811284	1	1	-0.017948	1	1
ENSG00000173110	HSPA6	57.533	0.348226	1	1	-0.116865	1	1	-1.2992	0.485041	1	-1.55612	0.188132	0.88456	-1.26222	0.576064	1	-0.832295	1	1	-1.51376	0.276479	1	-0.607145	1	1	-1.6697	0.157542	0.569387	-0.744851	1	1	-1.47734	0.312451	0.872964	-0.798825	1	1
ENSG00000072694	FCGR2B	39.2525	-0.018757	1	1	0.224201	1	1	-0.659559	1	1	-0.719482	1	1	-4.08914	1.73969e-09	4.90297e-08	-2.05252	0.0332894	0.847984	-4.21304	4.4169e-10	9.1991e-09	-2.5585	0.00176509	0.0410903	-4.21128	4.5244e-10	5.77363e-09	-2.18267	0.0168102	0.150757	-4.08032	2.13067e-09	1.72406e-08	-2.45426	0.00343554	0.0182393
ENSG00000162746	FCRLB	10.6889	-2.51235	1.44737e-05	0.000227155	-2.31191	0.000124933	0.00135091	-3.39345	5.84835e-10	4.79845e-09	-2.35096	8.21481e-05	0.000848778	-1.53834	0.143055	0.855417	-0.589355	1	1	-2.3678	0.000484502	0.0041192	-1.17984	0.622913	1	-2.71567	2.1397e-05	0.000157284	-1.70772	0.0586822	0.440899	-2.39472	0.000422836	0.00195835	-2.41318	0.000387857	0.0024337
ENSG00000081721	DUSP12	1261.15	0.0587335	1	1	0.0786105	1	1	0.26175	1	1	0.0634558	1	1	0.288317	1	1	0.0129845	1	1	0.268301	1	1	0.0195086	1	1	0.334208	1	1	0.0414728	1	1	0.432376	1	1	0.228737	1	1
ENSG00000118217	ATF6	5005.85	0.206181	1	1	0.497341	1	1	0.438805	1	1	0.636093	1	1	0.32421	1	1	0.295661	1	1	0.343704	1	1	0.376661	1	1	0.468606	1	1	0.420072	1	1	0.494341	1	1	0.660601	1	1
ENSG00000162745	OLFML2B	6.0575	0.957965	1	1	-0.12778	1	1	-0.686958	1	1	-0.485287	1	1	-0.655019	1	1	-0.39503	1	1	0.0711346	1	1	0.00833619	1	1	-0.22682	1	1	-0.366549	1	1	-0.08741	1	1	0.0270464	1	1
ENSG00000152332	UHMK1	15859.9	0.439903	1	1	0.557995	1	1	0.483853	1	1	0.452261	1	1	0.163604	1	1	0.101951	1	1	0.427733	1	1	0.27765	1	1	0.483644	1	1	0.328759	1	1	0.698007	1	1	0.665586	1	1
ENSG00000117143	UAP1	1483.17	-0.0189541	1	1	0.285676	1	1	1.04672	0.631641	1	0.707868	1	1	0.160237	1	1	0.0413371	1	1	0.313864	1	1	0.146708	1	1	0.469665	1	1	0.188844	1	1	0.760244	1	1	0.630265	1	1
ENSG00000162733	DDR2	104.599	0.246309	1	1	-0.0512428	1	1	0.886778	1	1	0.670237	1	1	0.573923	1	1	0.216621	1	1	0.630387	1	1	0.326892	1	1	0.661028	1	1	0.381464	1	1	0.796281	1	1	0.363374	1	1
ENSG00000132196	HSD17B7	775.801	-0.361157	1	1	-0.287592	1	1	-0.270358	1	1	-0.314189	1	1	-0.413404	1	1	-0.296337	1	1	-0.516559	1	1	-0.455579	1	1	-0.640743	1	1	-0.475234	1	1	-0.616247	1	1	-0.698577	1	1
ENSG00000143248	RGS5	48.0922	-0.509025	1	1	-0.790376	1	1	-1.2206	0.182588	0.55854	-1.24689	0.130395	0.64738	-0.983505	1	1	-0.695489	1	1	-0.745134	1	1	-0.992457	1	1	-1.02436	0.895891	1	-1.06356	0.732027	1	-1.15304	0.421999	1	-1.22645	0.235849	0.816601
ENSG00000143228	NUF2	74.2283	-0.329504	1	1	-0.206291	1	1	-1.39725	0.00540562	0.0210597	-1.21219	0.122715	0.615916	-0.704321	1	1	-0.272149	1	1	-0.680526	1	1	-0.694515	1	1	-0.973209	1	1	-0.821019	1	1	-1.0588	0.715946	1	-0.976765	1	1
ENSG00000185630	PBX1	29.7509	-2.15277	0.000311964	0.00387783	-1.92819	0.0044366	0.0348767	-3.64717	8.17555e-15	9.74738e-14	-2.22272	0.000215965	0.00204626	-2.6802	5.19185e-06	8.72731e-05	-1.36211	0.327861	1	-2.56598	2.05865e-05	0.000222967	-1.7974	0.0340767	0.515199	-3.66058	5.55608e-12	8.65833e-11	-2.71004	1.17748e-05	0.000214537	-3.89081	1.92875e-13	2.22545e-12	-2.93061	1.20331e-06	1.09472e-05
ENSG00000143198	MGST3	1088.67	-0.788149	1	1	-0.544838	1	1	-1.60211	5.16953e-07	3.26541e-06	-0.895211	1	1	-1.26717	0.0547329	0.378845	-0.525196	1	1	-1.31227	0.0248935	0.146355	-0.66328	1	1	-1.81371	6.67826e-09	7.43363e-08	-1.03297	0.811274	1	-2.07091	3.40138e-14	4.15634e-13	-1.36676	0.00815165	0.0401401
ENSG00000143149	ALDH9A1	2820.96	-0.0814247	1	1	-0.0148218	1	1	0.35074	1	1	0.196558	1	1	0.105437	1	1	-0.0351092	1	1	0.12037	1	1	0.0410202	1	1	0.159081	1	1	-0.0506351	1	1	0.131677	1	1	0.116673	1	1
ENSG00000143183	TMCO1	3648.91	0.337775	1	1	0.625446	1	1	0.706841	1	1	0.579199	1	1	0.386364	1	1	0.160263	1	1	0.535112	1	1	0.249108	1	1	0.620603	1	1	0.368366	1	1	0.767313	1	1	0.622237	1	1
ENSG00000143179	UCK2	1381.84	3.90534	3.19186e-44	7.04655e-42	3.25728	1.5324e-32	2.15938e-30	5.90715	1.35634e-123	2.51886e-120	3.79672	4.24968e-49	1.60832e-46	4.58482	1.42239e-52	7.85043e-50	2.39471	3.92481e-10	4.76955e-08	4.91349	2.16201e-62	1.591e-59	2.79949	6.24531e-16	7.65975e-14	5.41139	6.25047e-79	5.17461e-76	3.51944	8.01619e-30	1.41577e-27	6.07907	3.60297e-104	6.81784e-101	4.29671	6.2939e-50	1.85265e-47
ENSG00000188859	FAM78B	37.1344	0.593407	1	1	0.529678	1	1	0.941402	1	1	0.497407	1	1	-0.163773	1	1	-0.147402	1	1	0.953	1	1	0.0944751	1	1	0.25446	1	1	0.0752663	1	1	1.32921	0.294553	0.828377	0.465869	1	1
ENSG00000143157	POGK	7652.3	0.419548	1	1	0.478941	1	1	0.527632	1	1	0.424992	1	1	0.5395	1	1	0.377794	1	1	0.603503	1	1	0.461527	1	1	0.750095	1	1	0.634389	1	1	0.868429	1	1	0.768428	1	1
ENSG00000152382	TADA1	1489.78	0.213419	1	1	0.402555	1	1	0.246574	1	1	0.168138	1	1	0.517087	1	1	0.364991	1	1	0.592906	1	1	0.41461	1	1	0.639253	1	1	0.406952	1	1	0.748435	1	1	0.617012	1	1
ENSG00000143195	ILDR2	278.959	1.45777	0.103911	0.702248	0.941495	1	1	4.47896	8.43934e-36	4.17117e-34	3.30634	1.79932e-17	9.49555e-16	1.23043	0.469245	1	0.205346	1	1	1.48497	0.127016	0.616734	0.341166	1	1	2.48326	2.65139e-06	2.18955e-05	1.35522	0.260002	1	2.95952	5.18953e-10	4.44796e-09	2.25173	6.68673e-05	0.000480328
ENSG00000143167	GPA33	696.585	-3.8891	1.494e-13	6.14583e-12	-4.08672	7.54485e-16	3.36495e-14	-6.1138	5.31832e-38	2.98502e-36	-4.77319	8.68311e-23	7.98725e-21	-3.31422	8.64771e-08	1.89335e-06	-2.25084	0.00377604	0.134389	-3.92294	1.4476e-11	3.49907e-10	-2.73431	5.98366e-05	0.00207486	-4.60841	8.92699e-17	2.09286e-15	-3.5021	7.26252e-09	2.29046e-07	-5.61169	4.11432e-26	1.21107e-24	-4.67794	2.39599e-17	7.3466e-16
ENSG00000143190	POU2F1	3046.05	0.645091	1	1	0.562244	1	1	0.279912	1	1	0.381062	1	1	0.323698	1	1	0.328784	1	1	0.38568	1	1	0.391105	1	1	0.398257	1	1	0.400834	1	1	0.389082	1	1	0.504971	1	1
ENSG00000198821	CD247	14592.2	-0.424482	1	1	-0.318844	1	1	-0.62914	1	1	-0.326876	1	1	-0.449139	1	1	-0.333627	1	1	-0.535338	1	1	-0.313795	1	1	-0.518295	1	1	-0.528978	1	1	-0.746735	1	1	-0.529936	1	1
ENSG00000143162	CREG1	1071.52	-0.660168	1	1	-0.358915	1	1	-0.0328652	1	1	-0.116455	1	1	-0.456156	1	1	-0.405121	1	1	-0.408704	1	1	-0.388615	1	1	-0.354097	1	1	-0.415188	1	1	-0.245806	1	1	-0.110817	1	1
ENSG00000198771	RCSD1	6424.81	-0.321575	1	1	-0.331324	1	1	-0.68999	1	1	-0.42759	1	1	0.0719432	1	1	-0.0824049	1	1	-0.0403467	1	1	-0.0913462	1	1	-0.101052	1	1	-0.397076	1	1	-0.611533	1	1	-0.631273	1	1
ENSG00000197965	MPZL1	905.999	-0.132891	1	1	0.551401	1	1	0.553532	1	1	0.802962	1	1	-0.0818399	1	1	0.255749	1	1	0.00941852	1	1	0.375609	1	1	-0.0136737	1	1	0.38935	1	1	0.414976	1	1	0.902325	1	1
ENSG00000143199	ADCY10	8.81729	-1.29622	0.358763	1	-1.94402	0.0030001	0.0245912	-1.66915	0.0482345	0.163322	-1.99066	0.00192381	0.0151955	-1.40263	0.277184	1	-1.02143	0.950333	1	-1.92284	0.0185419	0.112663	-1.22777	0.515868	1	-1.81445	0.0356355	0.150136	-1.34963	0.316902	1	-1.65342	0.0894865	0.288263	-2.23984	0.00122583	0.00702918
ENSG00000143158	MPC2	910.751	-0.0699769	1	1	0.0720497	1	1	0.462993	1	1	0.191828	1	1	-0.0780171	1	1	-0.141619	1	1	-0.0714513	1	1	-0.0932021	1	1	0.0158452	1	1	-0.280695	1	1	-0.0970608	1	1	-0.276903	1	1
ENSG00000143164	DCAF6	2006.19	-0.0608996	1	1	-0.0980131	1	1	0.600282	1	1	0.393434	1	1	-0.15693	1	1	-0.0843722	1	1	-0.133605	1	1	-0.0557708	1	1	0.0447499	1	1	-0.197596	1	1	0.0888395	1	1	-0.163863	1	1
ENSG00000143147	GPR161	68.3948	0.398287	1	1	0.805772	1	1	0.644038	1	1	0.683607	1	1	-0.510203	1	1	0.146732	1	1	-0.136974	1	1	0.303853	1	1	-0.209682	1	1	0.277898	1	1	-0.122205	1	1	0.280142	1	1
ENSG00000143155	TIPRL	3528.71	0.672612	1	1	0.928709	1	1	0.93906	1	1	0.675518	1	1	0.780233	1	1	0.423952	1	1	0.988334	1	1	0.615159	1	1	1.02289	0.864609	1	0.757474	1	1	1.20645	0.123966	0.385548	1.08618	0.520832	1
ENSG00000213064	SFT2D2	5186.83	0.0481143	1	1	0.0788776	1	1	0.0971175	1	1	0.353482	1	1	-0.0788321	1	1	0.0973511	1	1	-0.0902262	1	1	0.0547684	1	1	-0.0139122	1	1	0.0983184	1	1	-0.0383618	1	1	0.0504618	1	1
ENSG00000143178	TBX19	164.809	-0.683853	1	1	-0.953104	1	1	-1.59682	7.38765e-06	4.09272e-05	-1.11246	0.363368	1	-0.753418	1	1	-0.453422	1	1	-1.02736	0.855348	1	-0.690806	1	1	-1.33286	0.029574	0.126899	-0.822342	1	1	-1.44861	0.00386432	0.0157546	-1.41048	0.00613877	0.030871
ENSG00000143185	XCL2	40.2501	0.580295	1	1	0.393355	1	1	3.35545	1.42253e-05	7.6597e-05	3.28763	1.60522e-05	0.000184893	1.12864	0.819731	1	0.795031	1	1	0.949031	1	1	1.1183	0.832703	1	0.689618	1	1	2.24808	0.0255768	0.216756	0.877154	1	1	2.0285	0.0658829	0.266958
ENSG00000143184	XCL1	112.823	0.918416	1	1	1.30301	0.449665	1	4.39633	1.92625e-15	2.42309e-14	3.43387	9.16106e-10	1.93228e-08	1.40025	0.400701	1	1.39745	0.376896	1	1.09786	0.838026	1	1.6454	0.150875	1	1.42083	0.377138	1	2.3577	0.00240179	0.0265338	0.718562	1	1	2.27685	0.00432409	0.0224439
ENSG00000143153	ATP1B1	99.6492	0.289214	1	1	-0.0308765	1	1	2.25902	1.52308e-08	1.10839e-07	0.727629	1	1	1.87579	0.000524354	0.00594657	0.590103	1	1	1.03583	0.889592	1	0.2026	1	1	2.34824	7.57069e-08	7.41726e-07	0.34572	1	1	0.998236	1	1	-0.110391	1	1
ENSG00000143156	NME7	424.489	-0.210313	1	1	-0.222698	1	1	1.4036	0.00388255	0.0154579	0.6625	1	1	0.130052	1	1	-0.0826937	1	1	0.0384814	1	1	-0.176468	1	1	0.13393	1	1	-0.435782	1	1	0.0185465	1	1	-0.414972	1	1
ENSG00000117475	BLZF1	1091.35	-0.270247	1	1	0.0398125	1	1	0.0773908	1	1	0.00406259	1	1	-0.205038	1	1	-0.158244	1	1	-0.210376	1	1	-0.214278	1	1	-0.275337	1	1	-0.222534	1	1	-0.449399	1	1	-0.227848	1	1
ENSG00000117477	CCDC181	21.9131	-0.570304	1	1	-0.761304	1	1	-0.379292	1	1	-0.646803	1	1	-0.292535	1	1	-0.308771	1	1	-0.474698	1	1	-0.593791	1	1	-0.23563	1	1	-0.274557	1	1	-0.461901	1	1	-0.391286	1	1
ENSG00000117479	SLC19A2	574.914	-0.0883855	1	1	0.273023	1	1	0.817573	1	1	0.552341	1	1	0.102959	1	1	0.0677947	1	1	0.391731	1	1	0.111036	1	1	0.548744	1	1	0.423222	1	1	1.13527	0.28231	0.798351	0.922772	1	1
ENSG00000198734	F5	5103.08	0.328525	1	1	-0.152642	1	1	4.37608	3.77184e-37	2.02275e-35	3.02445	5.25038e-15	2.13989e-13	0.720312	1	1	0.277932	1	1	0.468347	1	1	0.178777	1	1	1.20157	0.505267	1	0.492163	1	1	1.53481	0.0770797	0.251663	0.738847	1	1
ENSG00000174175	SELP	88.0646	-1.70143	0.00974854	0.0880826	-1.17526	0.505997	1	-2.60961	7.72822e-09	5.77371e-08	-1.75354	0.00460374	0.033451	-1.35647	0.247454	1	-0.632982	1	1	-1.82231	0.00829164	0.0552193	-0.874363	1	1	-1.725	0.0196397	0.0876504	-1.09743	0.75103	1	-2.17989	0.000181601	0.000881453	-1.78908	0.0113454	0.0539612
ENSG00000000460	C1orf112	449.075	-0.471854	1	1	-0.380557	1	1	0.113509	1	1	-0.136063	1	1	-0.0687549	1	1	-0.103734	1	1	-0.188033	1	1	-0.279683	1	1	-0.215804	1	1	-0.238524	1	1	-0.101013	1	1	-0.31856	1	1
ENSG00000188404	SELL	27065	-0.908795	1	1	-0.80454	1	1	-1.23708	0.0787299	0.256924	-0.697084	1	1	-0.785592	1	1	-0.417355	1	1	-0.951957	1	1	-0.406619	1	1	-1.06095	0.697146	1	-0.821032	1	1	-1.32961	0.0353402	0.12264	-0.80104	1	1
ENSG00000171806	METTL18	729.487	-0.327356	1	1	-0.211547	1	1	-0.126188	1	1	-0.28097	1	1	-0.0696326	1	1	-0.336836	1	1	-0.0676455	1	1	-0.415848	1	1	-0.0865922	1	1	-0.488425	1	1	-0.164872	1	1	-0.298094	1	1
ENSG00000000457	SCYL3	1979.85	0.278591	1	1	0.165047	1	1	-0.464755	1	1	-0.205359	1	1	-0.0118005	1	1	0.0871179	1	1	-0.054427	1	1	0.0913835	1	1	-0.134298	1	1	0.0177978	1	1	-0.332188	1	1	-0.167586	1	1
ENSG00000075945	KIFAP3	2069.54	1.20474	0.0526673	0.391268	1.58542	1.80014e-08	3.47084e-07	0.349239	1	1	0.82223	1	1	0.542682	1	1	0.666974	1	1	0.745495	1	1	0.948171	1	1	0.784312	1	1	1.19733	0.108159	0.736216	0.681691	1	1	1.30288	0.0136666	0.0639449
ENSG00000120370	GORAB	882.637	0.204889	1	1	0.232415	1	1	-0.22583	1	1	0.00969041	1	1	0.375931	1	1	0.297519	1	1	0.353045	1	1	0.300905	1	1	0.187958	1	1	0.318739	1	1	0.0757113	1	1	0.093437	1	1
ENSG00000076258	FMO4	134.418	-0.608429	1	1	-0.602052	1	1	-1.19507	0.0742497	0.243866	-0.71058	1	1	-0.668974	1	1	-0.40744	1	1	-1.12468	0.323616	1	-0.645626	1	1	-1.13582	0.282793	0.949525	-0.80945	1	1	-1.46283	0.000444008	0.0020521	-1.31392	0.0201991	0.09113
ENSG00000117523	PRRC2C	47132.4	0.674477	1	1	0.487041	1	1	0.288582	1	1	0.308504	1	1	0.628012	1	1	0.577507	1	1	0.690186	1	1	0.62341	1	1	0.657317	1	1	0.662137	1	1	0.711441	1	1	0.670806	1	1
ENSG00000117533	VAMP4	1924.73	-0.508527	1	1	-0.24395	1	1	-0.95126	1	1	-0.642808	1	1	-0.739369	1	1	-0.261356	1	1	-0.698355	1	1	-0.275148	1	1	-0.859592	1	1	-0.435461	1	1	-1.088	0.572132	1	-0.809735	1	1
ENSG00000010165	METTL13	3225.69	0.566263	1	1	0.565249	1	1	1.22134	0.0017337	0.00724664	0.745146	1	1	0.738935	1	1	0.408749	1	1	0.79925	1	1	0.486019	1	1	1.03537	0.667129	1	0.662558	1	1	1.10985	0.181734	0.539257	0.902533	1	1
ENSG00000197959	DNM3	86.614	-1.11723	0.498222	1	-0.550324	1	1	-2.09316	2.84017e-09	2.20392e-08	-1.45256	0.00995722	0.0663114	-1.11397	0.571573	1	-0.524504	1	1	-1.40958	0.0459459	0.253522	-0.529613	1	1	-1.5898	0.00445884	0.0225427	-0.410406	1	1	-1.40606	0.0489301	0.165212	-0.560794	1	1
ENSG00000135845	PIGC	1391.15	-0.514817	1	1	-0.524285	1	1	-0.883502	1	1	-0.600179	1	1	-0.433008	1	1	-0.300575	1	1	-0.489193	1	1	-0.346571	1	1	-0.526196	1	1	-0.537251	1	1	-0.88419	1	1	-0.676052	1	1
ENSG00000180999	C1orf105	5.63243	-1.33124	0.419923	1	-1.53448	0.192389	0.981282	-2.52794	0.000724171	0.00316272	-1.84249	0.0443392	0.250776	-1.45599	0.322748	1	-0.763132	1	1	-1.60467	0.194935	0.881869	-0.99401	1	1	-1.13338	0.769115	1	-1.32408	0.476873	1	-1.91928	0.0539901	0.180594	-1.77848	0.097693	0.37904
ENSG00000094975	SUCO	3015.96	-0.312536	1	1	-0.249649	1	1	-0.805318	1	1	-0.513211	1	1	-0.337571	1	1	-0.197692	1	1	-0.301742	1	1	-0.301667	1	1	-0.284649	1	1	-0.264036	1	1	-0.344058	1	1	-0.314396	1	1
ENSG00000117560	FASLG	406.818	-0.14906	1	1	-0.0406514	1	1	5.41754	5.34381e-26	1.36913e-24	3.29559	9.58502e-09	1.75606e-07	1.82647	0.0733472	0.483602	0.258865	1	1	1.26729	0.563945	1	0.145385	1	1	2.97942	1.67102e-05	0.00012449	1.17623	0.695589	1	2.75909	0.000132108	0.000652461	1.06006	0.893946	1
ENSG00000117586	TNFSF4	172.289	-0.121287	1	1	0.360925	1	1	2.08782	1.67375e-06	1.00592e-05	1.57878	0.009065	0.0612315	0.225399	1	1	1.04626	0.858772	1	0.223359	1	1	1.0023	0.992958	1	0.0851837	1	1	0.515745	1	1	-0.685583	1	1	-0.172543	1	1
ENSG00000117592	PRDX6	4318.84	0.467558	1	1	0.449861	1	1	1.06501	0.328336	0.946288	0.892275	1	1	0.403286	1	1	0.240834	1	1	0.379241	1	1	0.360283	1	1	0.555485	1	1	0.258203	1	1	0.611878	1	1	0.490348	1	1
ENSG00000076321	KLHL20	1245.06	-0.31121	1	1	-0.29445	1	1	-0.716704	1	1	-0.535796	1	1	-0.259178	1	1	-0.131082	1	1	-0.285855	1	1	-0.293588	1	1	-0.283664	1	1	-0.240369	1	1	-0.275502	1	1	-0.325587	1	1
ENSG00000120334	CENPL	461.17	0.114073	1	1	0.138397	1	1	0.213505	1	1	-0.0914964	1	1	-0.0706246	1	1	-0.131568	1	1	0.0351165	1	1	-0.125155	1	1	0.0865232	1	1	-0.156899	1	1	0.253692	1	1	0.0105095	1	1
ENSG00000117593	DARS2	2070.82	0.964192	1	1	1.03437	0.598549	1	1.6081	2.89742e-20	5.11723e-19	1.22357	0.000600119	0.00522628	1.00771	0.920023	1	0.734377	1	1	1.13029	0.089491	0.455572	0.809111	1	1	1.30668	6.18371e-05	0.000423523	0.953252	1	1	1.46931	8.51802e-10	7.14112e-09	1.18629	0.0149877	0.0694906
ENSG00000185278	ZBTB37	3802.84	-0.442841	1	1	-0.745914	1	1	-1.79544	3.61099e-09	2.77121e-08	-1.28762	0.0297053	0.174956	-0.599424	1	1	-0.236999	1	1	-0.64874	1	1	-0.539972	1	1	-0.929443	1	1	-0.525897	1	1	-1.08565	0.583597	1	-0.997727	1	1
ENSG00000135870	RC3H1	5282.59	0.239955	1	1	0.364189	1	1	-0.459656	1	1	-0.133491	1	1	0.245138	1	1	0.348622	1	1	0.416169	1	1	0.475613	1	1	0.36705	1	1	0.39212	1	1	0.474085	1	1	0.533329	1	1
ENSG00000152061	RABGAP1L	4902.54	-0.330245	1	1	-0.591681	1	1	-1.17068	0.026569	0.0936241	-0.965132	1	1	-0.175506	1	1	-0.191132	1	1	-0.295372	1	1	-0.31601	1	1	-0.580404	1	1	-0.604615	1	1	-0.883112	1	1	-1.06228	0.484226	1
ENSG00000116161	CACYBP	6997.03	1.00625	0.955494	1	1.41653	0.000151597	0.00161988	1.87814	4.14055e-15	5.03633e-14	1.42104	0.000128451	0.00127355	1.03103	0.811577	1	0.575874	1	1	1.33384	0.0102946	0.0670083	0.849734	1	1	1.46671	0.000333702	0.00204167	1.09226	0.47802	1	1.82556	2.18034e-10	1.94615e-09	1.56735	1.27176e-05	0.000101972
ENSG00000120333	MRPS14	1286.36	-0.0837566	1	1	0.0797317	1	1	-0.066342	1	1	0.0163376	1	1	0.104654	1	1	0.0474053	1	1	0.0821241	1	1	0.0139442	1	1	0.0483553	1	1	0.000954425	1	1	-0.026815	1	1	0.0613415	1	1
ENSG00000235750	KIAA0040	5105.38	1.07659	0.539159	1	1.3702	0.00248335	0.0207405	0.294545	1	1	0.855086	1	1	-0.0774779	1	1	0.722884	1	1	0.249296	1	1	0.99895	1	1	0.133167	1	1	0.987374	1	1	0.0837569	1	1	1.00069	0.996221	1
ENSG00000143207	RFWD2	2541.17	0.0943811	1	1	0.250005	1	1	0.528279	1	1	0.36432	1	1	0.0278258	1	1	0.0196521	1	1	0.070968	1	1	0.0739803	1	1	0.115403	1	1	-0.0156732	1	1	0.169451	1	1	0.187201	1	1
ENSG00000116191	RALGPS2	934.946	-1.30804	0.0893583	0.618089	-1.36441	0.041205	0.257211	-1.14622	0.419997	1	-0.741576	1	1	-1.46703	0.0258839	0.199452	-1.03112	0.882148	1	-1.5328	0.0110626	0.0715157	-1.06517	0.75631	1	-1.81401	0.000105926	0.000702604	-1.59094	0.00497753	0.0507953	-2.18916	1.61595e-08	1.21205e-07	-1.80835	0.000125885	0.000860852
ENSG00000116199	FAM20B	4479.78	0.516223	1	1	0.638928	1	1	0.853497	1	1	0.619516	1	1	0.550114	1	1	0.337868	1	1	0.687187	1	1	0.531823	1	1	0.890053	1	1	0.673808	1	1	1.07457	0.38587	1	0.97487	1	1
ENSG00000186283	TOR3A	1266.38	-0.046226	1	1	-0.0786277	1	1	-0.242228	1	1	-0.238013	1	1	-0.498129	1	1	-0.133681	1	1	-0.561021	1	1	-0.202946	1	1	-0.567179	1	1	-0.305761	1	1	-0.60671	1	1	-0.42646	1	1
ENSG00000143322	ABL2	2569.91	-0.0763878	1	1	-0.171916	1	1	-0.13456	1	1	-0.0812385	1	1	-0.128294	1	1	0.0371066	1	1	-0.102501	1	1	0.0313606	1	1	-0.199917	1	1	-0.0167708	1	1	-0.131001	1	1	-0.0134564	1	1
ENSG00000057252	SOAT1	5241.31	0.74292	1	1	0.871222	1	1	0.611493	1	1	0.621497	1	1	0.674298	1	1	0.604903	1	1	0.959961	1	1	0.863244	1	1	0.88749	1	1	0.831944	1	1	1.00754	0.932686	1	0.9861	1	1
ENSG00000143340	FAM163A	7.48746	1.64279	0.213587	1	0.920863	1	1	1.05798	0.912646	1	0.808142	1	1	3.26453	1.97875e-05	0.000302313	1.87188	0.0943513	1	3.71445	2.83562e-07	4.04312e-06	2.22745	0.0178717	0.297772	1.95653	0.0774712	0.304867	1.24493	0.641325	1	2.71933	0.00132628	0.00575999	1.81807	0.11662	0.444533
ENSG00000169905	TOR1AIP2	3870.99	0.0637882	1	1	0.23525	1	1	0.342375	1	1	0.289371	1	1	0.113639	1	1	0.0747101	1	1	0.238979	1	1	0.184948	1	1	0.326333	1	1	0.202345	1	1	0.504304	1	1	0.387277	1	1
ENSG00000143337	TOR1AIP1	5257.09	0.323081	1	1	0.483066	1	1	0.295732	1	1	0.37523	1	1	0.0448656	1	1	0.107403	1	1	0.220463	1	1	0.279625	1	1	0.132791	1	1	0.120289	1	1	0.239584	1	1	0.338558	1	1
ENSG00000135837	CEP350	9120.76	-0.163451	1	1	-0.366897	1	1	-0.722597	1	1	-0.509529	1	1	-0.324082	1	1	-0.109572	1	1	-0.34809	1	1	-0.191254	1	1	-0.36229	1	1	-0.317134	1	1	-0.465106	1	1	-0.436007	1	1
ENSG00000116260	QSOX1	1786.43	-0.00662235	1	1	-0.0881775	1	1	0.729792	1	1	0.641051	1	1	-0.205745	1	1	-0.0662157	1	1	-0.162861	1	1	0.00383246	1	1	-0.108835	1	1	-0.143168	1	1	0.000908362	1	1	-0.0144619	1	1
ENSG00000121454	LHX4	368.65	0.0081833	1	1	-0.191372	1	1	-0.952516	1	1	-0.473981	1	1	0.0985827	1	1	0.21387	1	1	-0.0933892	1	1	-0.0885076	1	1	-0.252076	1	1	0.134794	1	1	-0.31592	1	1	-0.48394	1	1
ENSG00000230124	ACBD6	2540.21	0.48891	1	1	0.579826	1	1	0.396175	1	1	0.277483	1	1	0.647767	1	1	0.501717	1	1	0.564901	1	1	0.498889	1	1	0.703706	1	1	0.638191	1	1	0.715977	1	1	0.649537	1	1
ENSG00000143324	XPR1	2476.57	0.264641	1	1	0.241762	1	1	0.679084	1	1	0.415579	1	1	0.232743	1	1	0.170846	1	1	0.334601	1	1	0.218979	1	1	0.449511	1	1	0.206821	1	1	0.587059	1	1	0.364408	1	1
ENSG00000135835	KIAA1614	131.162	-0.31785	1	1	-0.684516	1	1	-0.547638	1	1	-0.652767	1	1	-0.389534	1	1	-0.352314	1	1	-0.464011	1	1	-0.560658	1	1	-0.42076	1	1	-0.427226	1	1	-0.519095	1	1	-0.686311	1	1
ENSG00000135823	STX6	2414.56	0.0150904	1	1	0.0603892	1	1	0.622842	1	1	0.377097	1	1	0.134051	1	1	-0.0506611	1	1	0.26249	1	1	0.0597777	1	1	0.422337	1	1	0.160336	1	1	0.643372	1	1	0.448681	1	1
ENSG00000153029	MR1	2061.5	-0.0257258	1	1	-0.30545	1	1	-1.60294	1.19338e-11	1.13479e-10	-1.08884	0.304885	1	-0.620063	1	1	-0.277123	1	1	-0.578831	1	1	-0.266861	1	1	-0.764213	1	1	-0.420398	1	1	-0.99517	1	1	-0.678827	1	1
ENSG00000162783	IER5	5146.27	1.74917	2.17726e-05	0.000330735	1.45869	0.00790756	0.0587948	0.934734	1	1	0.903611	1	1	2.66105	3.62241e-16	2.14208e-14	1.84236	3.49357e-05	0.00209393	2.52767	6.61205e-14	2.11554e-12	1.8689	1.96296e-05	0.000767002	2.21842	2.27263e-09	2.68539e-08	1.69212	0.000672655	0.0085019	1.92943	5.16184e-06	2.99229e-05	1.66092	0.00116633	0.00671702
ENSG00000135821	GLUL	3329.78	0.0679745	1	1	0.187246	1	1	0.88711	1	1	0.368844	1	1	0.189248	1	1	0.0364687	1	1	0.422096	1	1	0.151369	1	1	0.605993	1	1	0.1345	1	1	0.92904	1	1	0.486906	1	1
ENSG00000135828	RNASEL	995.795	-1.96324	3.98359e-15	1.93995e-13	-2.0517	3.25127e-18	1.79443e-16	-1.85125	3.93809e-12	3.9221e-11	-1.49323	4.08881e-05	0.000445398	-1.57912	4.71264e-05	0.000668362	-0.913018	1	1	-2.08395	3.72456e-14	1.24585e-12	-1.3956	0.00544541	0.107817	-2.16053	5.69527e-16	1.24488e-14	-1.69016	1.27889e-06	2.82336e-05	-2.8053	1.79473e-35	9.39642e-34	-2.36253	2.9106e-21	1.30691e-19
ENSG00000143333	RGS16	2459.19	4.24787	2.28662e-25	2.34795e-23	3.82075	6.46555e-21	4.21885e-19	5.70916	1.5688e-51	1.96041e-49	4.30117	4.61855e-28	5.71751e-26	6.83836	3.02888e-62	2.36003e-59	4.65076	6.38983e-26	4.23198e-23	6.15285	7.23404e-49	2.52163e-46	4.08104	6.55226e-19	1.0715e-16	7.01504	5.85285e-66	2.3493e-63	5.1659	2.88879e-33	6.59739e-31	6.30958	8.91135e-52	1.22958e-49	4.76225	1.97936e-27	1.44854e-25
ENSG00000135838	NPL	386.678	-0.193103	1	1	0.160967	1	1	0.551125	1	1	0.269914	1	1	0.377378	1	1	0.292893	1	1	0.404226	1	1	0.158657	1	1	0.619965	1	1	0.431699	1	1	0.733985	1	1	0.403775	1	1
ENSG00000135829	DHX9	28167.4	0.909029	1	1	1.01035	0.889829	1	1.39773	1.60035e-07	1.05674e-06	1.12418	0.0965291	0.499462	0.987633	1	1	0.575641	1	1	1.13658	0.122682	0.599426	0.784513	1	1	1.30819	0.000494647	0.00294874	0.916553	1	1	1.52908	2.21953e-09	1.79158e-08	1.31916	0.000308458	0.00196908
ENSG00000116698	SMG7	7392.03	0.338816	1	1	0.302519	1	1	0.383932	1	1	0.303301	1	1	0.483051	1	1	0.368301	1	1	0.454817	1	1	0.385302	1	1	0.562688	1	1	0.497577	1	1	0.69051	1	1	0.594618	1	1
ENSG00000116701	NCF2	455.588	-0.502229	1	1	0.642201	1	1	-2.34653	5.53456e-06	3.12759e-05	-1.48126	0.0932156	0.483641	-0.800363	1	1	-0.0638582	1	1	-0.775924	1	1	-0.126688	1	1	-1.00548	0.986879	1	-0.314442	1	1	-0.770054	1	1	-0.334445	1	1
ENSG00000162704	ARPC5	10299.2	0.470517	1	1	0.685072	1	1	0.427589	1	1	0.539241	1	1	0.0245681	1	1	0.0873673	1	1	0.187781	1	1	0.312304	1	1	0.091611	1	1	0.174003	1	1	0.0928776	1	1	0.362608	1	1
ENSG00000143344	RGL1	269.765	-0.433103	1	1	-0.48491	1	1	-1.26726	0.00334053	0.013429	-0.994494	1	1	-0.586642	1	1	-0.091948	1	1	-0.751995	1	1	-0.398041	1	1	-1.07812	0.458994	1	-0.55539	1	1	-1.28071	0.00935941	0.0360601	-0.954937	1	1
ENSG00000198756	COLGALT2	89.1667	1.05042	0.892054	1	-0.33422	1	1	-0.855499	1	1	-1.37045	0.292452	1	2.43671	0.000445592	0.00513691	0.605551	1	1	1.35447	0.389986	1	0.0285752	1	1	2.21188	0.00309979	0.0161399	0.286217	1	1	1.06294	0.8792	1	-0.826952	1	1
ENSG00000198860	TSEN15	3989.64	1.45176	0.00151599	0.016541	1.44486	0.00146556	0.0127968	1.88408	5.34172e-10	4.40027e-09	1.38491	0.00591357	0.0414889	1.84114	3.47846e-07	7.05599e-06	1.12432	0.451678	1	1.7759	2.60761e-06	3.21306e-05	1.13238	0.422886	1	2.29101	5.12178e-15	1.03262e-13	1.63035	0.000133469	0.00198199	2.05312	1.76987e-10	1.59156e-09	1.61335	0.000202134	0.00133406
ENSG00000116667	C1orf21	50.5634	-2.43973	0.000134959	0.00178054	-2.93348	1.06499e-07	1.8759e-06	-2.22487	0.00113488	0.0048461	-2.62343	7.0481e-06	8.54154e-05	-2.87104	1.23395e-05	0.000195983	-1.80751	0.0480397	1	-2.49505	0.000410834	0.0035568	-1.83911	0.0401668	0.586603	-3.21272	3.39216e-07	3.09453e-06	-2.45322	0.000421835	0.0055422	-3.2291	2.9838e-07	1.96049e-06	-2.79735	1.5167e-05	0.000120301
ENSG00000116406	EDEM3	3451.15	-0.870409	1	1	-0.933967	1	1	-1.02127	0.825588	1	-1.0495	0.601755	1	-0.790086	1	1	-0.543044	1	1	-0.80015	1	1	-0.714401	1	1	-0.792668	1	1	-0.804037	1	1	-0.662805	1	1	-0.925131	1	1
ENSG00000135842	FAM129A	9186.71	3.98839	2.62344e-16	1.43005e-14	0.920818	1	1	0.245965	1	1	-0.357514	1	1	5.07531	1.26096e-23	1.42758e-21	1.23526	0.562466	1	4.61537	6.23254e-19	3.30225e-17	0.942667	1	1	5.01518	5.56764e-23	2.16909e-21	1.08362	0.836894	1	4.36556	1.30061e-16	1.93354e-15	0.595203	1	1
ENSG00000121481	RNF2	1677.22	0.356469	1	1	0.61494	1	1	0.574282	1	1	0.436435	1	1	0.513213	1	1	0.314729	1	1	0.670854	1	1	0.410417	1	1	0.831275	1	1	0.557638	1	1	1.05328	0.623305	1	0.861646	1	1
ENSG00000121486	TRMT1L	1714.86	0.199509	1	1	0.246662	1	1	-0.122855	1	1	0.0972457	1	1	-0.0701715	1	1	-0.023131	1	1	-0.0309074	1	1	0.0418066	1	1	-0.102658	1	1	-0.149834	1	1	-0.19595	1	1	-0.105967	1	1
ENSG00000116668	SWT1	790.086	-0.388648	1	1	-0.22995	1	1	-0.898689	1	1	-0.365873	1	1	-0.767543	1	1	-0.251226	1	1	-0.943126	1	1	-0.340289	1	1	-0.929705	1	1	-0.363875	1	1	-1.07246	0.425543	1	-0.632142	1	1
ENSG00000116679	IVNS1ABP	7461.58	-1.00836	0.928066	1	-0.37378	1	1	-1.07282	0.432014	1	-0.68536	1	1	-0.777784	1	1	-0.284627	1	1	-0.988561	1	1	-0.543375	1	1	-0.781309	1	1	-0.214072	1	1	-0.880882	1	1	-0.469219	1	1
ENSG00000143341	HMCN1	4.68621	-2.14663	0.0344672	0.268245	-0.846157	1	1	-2.46464	0.00750368	0.0286685	-2.82296	0.00059558	0.00519017	-2.04168	0.0591466	0.403635	-0.631061	1	1	-1.5494	0.318591	1	-1.18558	0.731818	1	-2.10608	0.0451167	0.186813	-1.36131	0.504733	1	-2.2503	0.023449	0.083902	-2.42815	0.00910263	0.0442634
ENSG00000116690	PRG4	169.941	1.36789	0.101956	0.691503	0.741637	1	1	0.992338	1	1	0.825101	1	1	0.121403	1	1	0.226326	1	1	0.548416	1	1	0.635942	1	1	0.650594	1	1	0.623308	1	1	0.594062	1	1	0.585236	1	1
ENSG00000047410	TPR	20377.3	0.384539	1	1	0.198166	1	1	-0.00965871	1	1	0.00578661	1	1	0.157471	1	1	0.219508	1	1	0.104409	1	1	0.160378	1	1	0.16007	1	1	0.170229	1	1	0.0619627	1	1	0.0366124	1	1
ENSG00000157181	C1orf27	1450.64	-0.147376	1	1	0.113427	1	1	0.131785	1	1	0.164628	1	1	0.103813	1	1	0.101709	1	1	0.119142	1	1	-0.0138251	1	1	0.261038	1	1	0.205051	1	1	0.368541	1	1	0.293103	1	1
ENSG00000262180	OCLM	62.7314	-0.320207	1	1	-0.240818	1	1	-0.695872	1	1	-0.261	1	1	-0.270514	1	1	-0.119846	1	1	-0.106486	1	1	-0.170062	1	1	-0.456866	1	1	0.0988583	1	1	-0.19322	1	1	-0.254313	1	1
ENSG00000150681	RGS18	13.2567	-0.663586	1	1	-1.54631	0.110244	0.61331	-1.23957	0.650133	1	-1.23221	0.492454	1	-0.381313	1	1	-0.628441	1	1	-0.486001	1	1	-1.21411	0.584593	1	-0.503542	1	1	-1.19593	0.614684	1	-0.615764	1	1	-1.9793	0.0151338	0.0701163
ENSG00000090104	RGS1	11358.3	4.29132	3.18014e-23	2.73533e-21	3.52053	6.82948e-15	2.75803e-13	1.13143	0.691976	1	1.49436	0.126695	0.632566	1.99619	0.00755678	0.0676332	1.10274	0.782718	1	3.12782	1.15215e-08	2.01603e-07	1.99759	0.00740675	0.140157	3.0998	1.78644e-08	1.89913e-07	2.41748	0.000141659	0.00209188	3.35709	2.58775e-10	2.28973e-09	3.00261	7.61038e-08	8.21574e-07
ENSG00000127074	RGS13	22.5469	2.55022	6.157e-05	0.00086211	2.72875	2.76154e-07	4.57814e-06	-0.605642	1	1	0.0120971	1	1	0.883905	1	1	0.307056	1	1	1.35854	0.411143	1	1.31822	0.412704	1	1.68389	0.112499	0.423824	1.681	0.0760457	0.548938	1.59495	0.170127	0.50892	2.47788	9.92133e-05	0.00069022
ENSG00000116741	RGS2	448.017	-0.25574	1	1	-0.814799	1	1	-0.674353	1	1	-1.03825	0.867078	1	-0.754734	1	1	-0.811289	1	1	-0.797475	1	1	-0.909338	1	1	-1.05403	0.84489	1	-1.35341	0.187581	1	-1.25522	0.357833	0.984393	-1.4904	0.0676971	0.273306
ENSG00000116750	UCHL5	2682.66	0.741528	1	1	1.01352	0.903323	1	1.33806	0.0028137	0.0114396	0.920268	1	1	0.821478	1	1	0.407289	1	1	1.14487	0.270519	1	0.63049	1	1	1.25413	0.0531704	0.217537	0.809137	1	1	1.67251	3.03989e-07	1.99374e-06	1.31609	0.016116	0.074071
ENSG00000116747	TROVE2	3436.96	0.343032	1	1	0.360717	1	1	0.522406	1	1	0.235856	1	1	0.0603187	1	1	-0.0781677	1	1	0.344769	1	1	0.0416417	1	1	0.415276	1	1	0.0710914	1	1	0.588275	1	1	0.320236	1	1
ENSG00000023572	GLRX2	279.125	0.428686	1	1	0.80592	1	1	0.5807	1	1	0.542866	1	1	-0.0124223	1	1	0.111425	1	1	0.22208	1	1	0.258671	1	1	0.298566	1	1	0.325899	1	1	0.775757	1	1	0.676475	1	1
ENSG00000134371	CDC73	4079.74	0.891632	1	1	1.00662	0.952289	1	0.749212	1	1	0.650316	1	1	0.789008	1	1	0.532496	1	1	1.0052	0.968353	1	0.610913	1	1	1.10483	0.423449	1	0.815465	1	1	1.26492	0.0430582	0.146846	1.07488	0.566995	1
ENSG00000162630	B3GALT2	425.662	0.0159772	1	1	-0.990276	1	1	-0.949876	1	1	-0.472041	1	1	0.347985	1	1	0.0990703	1	1	0.0452621	1	1	-0.190322	1	1	-0.268749	1	1	-0.811011	1	1	-0.510439	1	1	-2.11416	0.000339001	0.00215016
ENSG00000000971	CFH	107.977	0.164349	1	1	-1.43886	0.294996	1	-0.974576	1	1	-1.11498	0.783613	1	-0.0914216	1	1	-0.146032	1	1	-0.276323	1	1	-0.44631	1	1	-0.403411	1	1	-0.917436	1	1	-0.587711	1	1	-2.27732	0.00654352	0.0327201
ENSG00000066279	ASPM	16.423	-0.791429	1	1	-0.833345	1	1	-1.19644	0.557444	1	-2.12399	0.00011597	0.00116198	-0.766633	1	1	-0.660596	1	1	-1.02902	0.936957	1	-1.12775	0.689349	1	-0.751251	1	1	-1.57687	0.0761128	0.54902	-0.735518	1	1	-1.61196	0.0622065	0.253301
ENSG00000177888	ZBTB41	1025.17	-0.641828	1	1	-0.540383	1	1	-1.05613	0.759242	1	-0.941369	1	1	-0.655069	1	1	-0.539733	1	1	-0.497495	1	1	-0.660137	1	1	-0.580576	1	1	-0.756971	1	1	-0.664107	1	1	-0.738108	1	1
ENSG00000134376	CRB1	6.47087	-1.62298	0.11051	0.741545	-2.16637	0.00388304	0.0310221	-3.47059	4.75489e-08	3.2838e-07	-2.80477	2.18072e-05	0.000246466	-1.97284	0.0269591	0.207015	-1.43844	0.312321	1	-1.90171	0.0401416	0.224447	-2.00446	0.0250645	0.399524	-2.25122	0.00524707	0.0262175	-2.49142	0.0010979	0.0131609	-3.0385	1.57715e-05	8.63618e-05	-2.32253	0.00366171	0.0193393
ENSG00000213047	DENND1B	1285.85	0.794792	1	1	1.03333	0.852834	1	-0.73423	1	1	0.0352114	1	1	-0.00739166	1	1	0.146416	1	1	0.401719	1	1	0.382467	1	1	0.346868	1	1	0.511861	1	1	0.579263	1	1	0.744345	1	1
ENSG00000203724	C1orf53	9.51538	1.66657	0.0889715	0.616057	2.2816	0.00191544	0.0163059	1.54862	0.166823	0.514851	1.86958	0.0386651	0.222002	2.06079	0.0113169	0.0967741	1.61887	0.184857	1	2.04755	0.0126559	0.0805575	1.49925	0.289096	1	2.80216	9.77882e-06	7.51771e-05	2.57325	0.000366138	0.00486446	2.58265	0.00012248	0.000606949	2.81586	3.51844e-05	0.000261681
ENSG00000151414	NEK7	4177.75	-0.129603	1	1	0.0684193	1	1	0.233748	1	1	0.207738	1	1	-0.28326	1	1	-0.280639	1	1	-0.0531836	1	1	-0.164933	1	1	-0.215849	1	1	-0.312354	1	1	-0.171964	1	1	-0.180276	1	1
ENSG00000081237	PTPRC	62079.1	-0.305228	1	1	-0.793136	1	1	0.228478	1	1	-0.0374801	1	1	-0.17748	1	1	-0.493137	1	1	-0.238741	1	1	-0.512268	1	1	-0.141388	1	1	-0.790014	1	1	-0.330756	1	1	-0.847491	1	1
ENSG00000162702	ZNF281	3330.37	0.290646	1	1	0.302984	1	1	0.124545	1	1	0.456095	1	1	0.332854	1	1	0.267003	1	1	0.391755	1	1	0.422011	1	1	0.39889	1	1	0.314199	1	1	0.365443	1	1	0.497205	1	1
ENSG00000118197	DDX59	1667.58	0.0751457	1	1	0.0172905	1	1	-0.733249	1	1	-0.571249	1	1	-0.17171	1	1	-0.0501899	1	1	-0.177618	1	1	-0.108563	1	1	-0.244018	1	1	-0.116619	1	1	-0.280003	1	1	-0.205386	1	1
ENSG00000118200	CAMSAP2	999.482	-1.68003	3.04226e-10	8.48374e-09	-1.1118	0.294457	1	-1.55546	2.71562e-07	1.75984e-06	-0.666589	1	1	-1.5068	5.55947e-05	0.000775165	-0.703512	1	1	-1.4896	9.91367e-05	0.000962731	-0.71645	1	1	-1.42266	0.000771106	0.0044467	-0.895957	1	1	-1.30917	0.0138459	0.0517525	-0.735966	1	1
ENSG00000170128	GPR25	75.1233	-0.241821	1	1	-1.17393	0.586509	1	-1.05749	0.892174	1	-0.396712	1	1	-0.43199	1	1	-0.0868899	1	1	-0.680322	1	1	-0.142976	1	1	-0.923168	1	1	-1.10694	0.771705	1	-1.42762	0.366115	1	-1.87094	0.0197871	0.0894844
ENSG00000116852	KIF21B	10664.1	-0.47544	1	1	-0.464023	1	1	-0.744987	1	1	-0.678758	1	1	0.394043	1	1	0.276501	1	1	-0.0979479	1	1	-0.164049	1	1	0.241594	1	1	0.196812	1	1	-0.342095	1	1	-0.482579	1	1
ENSG00000232237	ASCL5	17.1679	-1.08717	0.774455	1	-1.44181	0.143006	0.763814	-1.2961	0.339667	0.974069	-1.14581	0.622968	1	-1.01037	0.97577	1	-0.976281	1	1	-1.07575	0.825501	1	-1.15488	0.651356	1	-1.86086	0.0171141	0.077218	-1.52985	0.126668	0.842557	-1.78031	0.0307517	0.108018	-2.00049	0.00552129	0.0280964
ENSG00000116857	TMEM9	735.735	-0.35372	1	1	-0.459765	1	1	-0.70129	1	1	-0.666513	1	1	-0.599978	1	1	-0.451004	1	1	-0.646177	1	1	-0.547651	1	1	-0.703375	1	1	-0.880674	1	1	-0.859655	1	1	-0.793341	1	1
ENSG00000174307	PHLDA3	22.0588	0.590068	1	1	0.494934	1	1	-0.18693	1	1	-0.230498	1	1	0.31382	1	1	0.975001	1	1	0.25984	1	1	0.789481	1	1	0.518387	1	1	0.355477	1	1	-0.0927034	1	1	-0.220479	1	1
ENSG00000159176	CSRP1	1946.33	0.340123	1	1	0.259062	1	1	0.684308	1	1	0.302124	1	1	0.0116326	1	1	0.0123382	1	1	-0.00948312	1	1	-0.0343786	1	1	0.079018	1	1	0.0080596	1	1	0.237019	1	1	-0.0274264	1	1
ENSG00000134369	NAV1	386.445	0.177951	1	1	-0.367928	1	1	0.510626	1	1	0.300052	1	1	-0.243259	1	1	-0.110374	1	1	-0.209458	1	1	-0.26166	1	1	-0.392806	1	1	-0.497283	1	1	-0.171235	1	1	-0.636639	1	1
ENSG00000198700	IPO9	5552.84	0.177929	1	1	0.0917248	1	1	-0.0147346	1	1	0.00132578	1	1	0.292631	1	1	0.224256	1	1	0.249124	1	1	0.164714	1	1	0.333737	1	1	0.260471	1	1	0.343333	1	1	0.232392	1	1
ENSG00000198892	SHISA4	12.7662	0.530815	1	1	-0.00540037	1	1	0.0765758	1	1	0.0401782	1	1	0.139654	1	1	-0.163833	1	1	-0.015347	1	1	-0.155774	1	1	0.292639	1	1	-0.593682	1	1	0.330794	1	1	-0.179809	1	1
ENSG00000134375	TIMM17A	2814.67	0.949628	1	1	1.32303	0.00686396	0.0518654	1.78855	9.01e-11	7.96174e-10	1.28534	0.0169518	0.106317	1.30958	0.0284507	0.216089	0.629593	1	1	1.56493	6.32369e-05	0.000635536	0.807992	1	1	1.82813	4.41404e-09	5.05345e-08	1.23148	0.10087	0.694809	2.28414	8.59517e-20	1.5968e-18	1.90439	1.3771e-10	2.0847e-09
ENSG00000176393	RNPEP	1593.77	0.151729	1	1	0.114336	1	1	0.201368	1	1	0.237894	1	1	-0.411996	1	1	-0.120529	1	1	-0.326268	1	1	-0.0411865	1	1	-0.534004	1	1	-0.363963	1	1	-0.476497	1	1	-0.397857	1	1
ENSG00000163435	ELF3	24.0042	-1.31935	0.132685	0.86878	-1.11649	0.552368	1	-1.33088	0.125701	0.396721	-1.20936	0.289839	1	-1.11928	0.61695	1	-0.872575	1	1	-1.15354	0.524044	1	-1.121	0.601494	1	-1.739	0.0045014	0.0227145	-0.918993	1	1	-1.36161	0.147949	0.450203	-1.70335	0.00440291	0.0228173
ENSG00000170075	GPR37L1	83.6417	-0.640162	1	1	-0.691725	1	1	-1.5223	0.0116283	0.0431573	-1.02413	0.901134	1	-0.836541	1	1	-0.320308	1	1	-1.10065	0.667321	1	-0.659947	1	1	-1.2246	0.340125	1	-0.463676	1	1	-1.16604	0.481651	1	-0.93797	1	1
ENSG00000143862	ARL8A	2108.9	0.352126	1	1	0.410371	1	1	0.199991	1	1	0.182816	1	1	-0.283568	1	1	-0.0135879	1	1	-0.144653	1	1	0.101589	1	1	-0.0502797	1	1	0.0936174	1	1	0.168303	1	1	0.306709	1	1
ENSG00000143851	PTPN7	9352.01	1.27135	0.00265268	0.027323	1.25907	0.00348668	0.0281785	2.18292	2.74628e-39	1.60961e-37	1.86496	1.68953e-22	1.48209e-20	1.24911	0.0177515	0.143814	0.690095	1	1	1.45204	1.68351e-05	0.000186142	0.996411	1	1	1.58632	2.36655e-08	2.4683e-07	1.24266	0.0206822	0.180829	1.85765	3.1243e-16	4.50811e-15	1.58006	3.15571e-08	3.60349e-07
ENSG00000133067	LGR6	7.30733	-2.91014	0.000665514	0.00772603	-3.21914	5.04851e-05	0.000589186	-3.15497	0.000129863	0.000622121	-3.67735	1.21458e-06	1.66373e-05	-2.61029	0.00416096	0.0394249	-2.33691	0.0170309	0.485143	-2.44581	0.0101298	0.0661957	-2.74479	0.00185932	0.0429819	-3.01076	0.000327607	0.00200902	-2.90147	0.000695683	0.0087512	-2.99073	0.00037192	0.00173895	-3.82837	4.32562e-07	4.18228e-06
ENSG00000077152	UBE2T	291.219	0.496314	1	1	0.768029	1	1	1.08578	0.464479	1	0.40893	1	1	0.0561086	1	1	-0.261381	1	1	0.271877	1	1	0.0119047	1	1	0.268232	1	1	-0.151708	1	1	1.09063	0.502882	1	0.770083	1	1
ENSG00000077157	PPP1R12B	1569.92	-0.712252	1	1	-0.942208	1	1	-1.46494	7.91694e-07	4.90724e-06	-1.06518	0.479305	1	-0.909497	1	1	-0.34941	1	1	-1.01458	0.893779	1	-0.586038	1	1	-1.198	0.0704104	0.279322	-0.807595	1	1	-1.33812	0.00206927	0.00874586	-1.32729	0.00281351	0.0151865
ENSG00000143858	SYT2	34.4218	-0.376251	1	1	-0.658362	1	1	-1.58101	0.0157411	0.0572171	-1.3486	0.122755	0.615916	-0.924789	1	1	-0.286802	1	1	-0.946908	1	1	-0.552803	1	1	-1.06981	0.792616	1	-0.737121	1	1	-1.04469	0.866923	1	-1.3948	0.139959	0.521932
ENSG00000117139	KDM5B	2867.44	-0.238836	1	1	-0.250768	1	1	0.161467	1	1	0.302087	1	1	-0.220614	1	1	-0.0248993	1	1	-0.388701	1	1	-0.0858189	1	1	-0.166684	1	1	-0.0475038	1	1	-0.213207	1	1	-0.136747	1	1
ENSG00000183155	RABIF	1080.24	-0.303431	1	1	-0.0804891	1	1	-0.651242	1	1	-0.40557	1	1	-0.509936	1	1	-0.0169699	1	1	-0.56705	1	1	-0.120535	1	1	-0.625623	1	1	-0.201707	1	1	-0.649998	1	1	-0.27656	1	1
ENSG00000117153	KLHL12	2415.97	0.384002	1	1	0.351302	1	1	0.426836	1	1	0.208551	1	1	0.44616	1	1	0.250134	1	1	0.375101	1	1	0.229487	1	1	0.625139	1	1	0.344085	1	1	0.573391	1	1	0.336483	1	1
ENSG00000159346	ADIPOR1	4497.15	0.362745	1	1	0.47359	1	1	0.450407	1	1	0.246707	1	1	0.263948	1	1	0.174877	1	1	0.321484	1	1	0.256477	1	1	0.495706	1	1	0.346485	1	1	0.760958	1	1	0.568164	1	1
ENSG00000159348	CYB5R1	1263.01	-0.200623	1	1	-0.225391	1	1	-0.742237	1	1	-0.489067	1	1	-0.232503	1	1	-0.0892725	1	1	-0.349406	1	1	-0.175068	1	1	-0.37315	1	1	-0.279138	1	1	-0.35213	1	1	-0.350986	1	1
ENSG00000163444	TMEM183A	3185.19	-0.0499474	1	1	0.12494	1	1	0.379663	1	1	0.073027	1	1	0.0878013	1	1	-0.0648216	1	1	0.164287	1	1	-0.0567588	1	1	0.251235	1	1	0.00126756	1	1	0.38703	1	1	0.19823	1	1
ENSG00000143847	PPFIA4	61.0092	-1.63137	0.0691686	0.49498	-1.52841	0.123604	0.675838	-0.972615	1	1	-0.72938	1	1	-1.93722	0.0164225	0.134778	-1.07883	0.83987	1	-1.2908	0.453393	1	-0.728401	1	1	-2.35763	0.000565738	0.00333593	-1.46033	0.239516	1	-1.39202	0.313161	0.874578	-0.729904	1	1
ENSG00000133063	CHIT1	11.3597	-0.415136	1	1	-0.335621	1	1	-1.94938	0.00841217	0.031882	-0.33862	1	1	0.325222	1	1	0.785457	1	1	-0.353363	1	1	0.163088	1	1	-0.237343	1	1	0.182719	1	1	-1.23716	0.525453	1	-0.0888334	1	1
ENSG00000159388	BTG2	13430.1	-0.577456	1	1	-0.604158	1	1	-0.315926	1	1	-0.267498	1	1	-0.158501	1	1	-0.182202	1	1	-0.271755	1	1	-0.114982	1	1	-0.258315	1	1	-0.387971	1	1	-0.420478	1	1	-0.361767	1	1
ENSG00000122176	FMOD	16.0086	0.483854	1	1	-0.357927	1	1	5.14679	2.03132e-19	3.40163e-18	3.60446	5.98784e-09	1.12027e-07	1.60673	0.239191	1	0.259652	1	1	1.53567	0.300305	1	0.0160814	1	1	1.75888	0.139917	0.512256	0.958736	1	1	1.96758	0.0589451	0.195784	1.0736	0.885775	1
ENSG00000058668	ATP2B4	6158.22	-1.87958	1.52213e-06	2.73941e-05	-1.26077	0.145604	0.773946	-3.66615	8.38813e-48	8.61312e-46	-1.62869	0.000451664	0.00401257	-2.53894	3.50023e-13	1.58781e-11	-0.916827	1	1	-3.04724	4.2011e-22	2.86844e-20	-1.21994	0.297708	1	-3.51255	2.21943e-32	1.86067e-30	-1.74447	0.000424824	0.00557151	-3.60079	1.53776e-34	7.74492e-33	-2.13563	7.69448e-08	8.28627e-07
ENSG00000122188	LAX1	2609.68	-0.407731	1	1	-0.850033	1	1	0.525591	1	1	0.209679	1	1	0.258732	1	1	-0.321362	1	1	-0.0127804	1	1	-0.444662	1	1	0.149235	1	1	-0.568427	1	1	-0.263982	1	1	-0.882158	1	1
ENSG00000058673	ZC3H11A	14499.9	-0.125994	1	1	-0.22869	1	1	-0.409901	1	1	-0.252355	1	1	-0.166785	1	1	-0.121444	1	1	-0.184202	1	1	-0.131906	1	1	-0.232989	1	1	-0.212732	1	1	-0.229226	1	1	-0.28533	1	1
ENSG00000257315	ZBED6	1019.91	-0.135457	1	1	-0.409589	1	1	-0.823606	1	1	-0.401036	1	1	-0.424514	1	1	-0.109651	1	1	-0.243798	1	1	-0.162456	1	1	-0.501319	1	1	-0.237874	1	1	-0.416035	1	1	-0.283586	1	1
ENSG00000182004	SNRPE	3481.42	0.989179	1	1	1.36639	0.0350136	0.222869	2.05253	2.81483e-09	2.18682e-08	1.51321	0.00314285	0.0237479	1.45714	0.0255602	0.197417	0.588047	1	1	1.67858	0.000916558	0.00743007	0.801572	1	1	1.87392	1.95594e-05	0.000144498	1.21026	0.304475	1	2.07131	1.652e-07	1.11588e-06	1.86016	2.63201e-05	0.000200596
ENSG00000143842	SOX13	30.0727	-0.82105	1	1	-1.79913	0.0449473	0.276917	-0.585416	1	1	-1.43229	0.275623	1	-1.01815	0.972058	1	-0.227338	1	1	-0.78383	1	1	-0.618225	1	1	-0.897001	1	1	-1.38495	0.388936	1	-1.0455	0.93038	1	-2.57156	0.000561733	0.00343048
ENSG00000143845	ETNK2	153.032	0.0468902	1	1	-0.260797	1	1	-0.287446	1	1	-0.0385712	1	1	-0.341777	1	1	-0.228616	1	1	-0.481616	1	1	-0.147201	1	1	-0.583604	1	1	-0.582065	1	1	-0.819544	1	1	-0.637004	1	1
ENSG00000143850	PLEKHA6	49.3857	-0.924659	1	1	-1.15665	0.611676	1	0.950538	1	1	0.585798	1	1	-1.07054	0.84051	1	-0.729122	1	1	-1.48586	0.171512	0.793801	-1.24149	0.501904	1	-1.04383	0.900548	1	-0.975239	1	1	-1.12111	0.73095	1	-1.30965	0.38942	1
ENSG00000158615	PPP1R15B	10008.2	0.509368	1	1	0.448377	1	1	0.511938	1	1	0.240871	1	1	0.785989	1	1	0.473907	1	1	0.813405	1	1	0.478176	1	1	1.03596	0.717967	1	0.698978	1	1	1.03043	0.759959	1	0.755603	1	1
ENSG00000133056	PIK3C2B	2447.11	0.0813304	1	1	-0.177336	1	1	-0.734151	1	1	-0.039743	1	1	0.589308	1	1	0.634197	1	1	0.444636	1	1	0.549272	1	1	0.0272133	1	1	0.308979	1	1	-0.246027	1	1	-0.113405	1	1
ENSG00000198625	MDM4	8526	-0.273094	1	1	-0.486643	1	1	-1.01583	0.864241	1	-0.692995	1	1	-0.155901	1	1	-0.0253936	1	1	-0.347213	1	1	-0.286406	1	1	-0.419847	1	1	-0.152154	1	1	-0.653058	1	1	-0.600824	1	1
ENSG00000170382	LRRN2	642.488	-0.478994	1	1	-0.834891	1	1	-2.58114	8.20344e-16	1.07057e-14	-1.4572	0.0165514	0.104152	-1.04723	0.832594	1	-0.60061	1	1	-1.28001	0.210856	0.943901	-0.820558	1	1	-1.48697	0.0297328	0.127539	-0.545163	1	1	-1.91778	4.51422e-05	0.000234033	-1.23994	0.284541	0.963208
ENSG00000184144	CNTN2	11.3473	-0.580194	1	1	-0.725218	1	1	-0.835189	1	1	-0.746717	1	1	-0.484985	1	1	-0.449257	1	1	-0.678623	1	1	-0.404516	1	1	-0.633689	1	1	-0.28144	1	1	-0.496418	1	1	-0.854598	1	1
ENSG00000174529	TMEM81	142.859	-0.689077	1	1	-0.722048	1	1	-0.671021	1	1	-0.615835	1	1	-0.417653	1	1	-0.27886	1	1	-0.430179	1	1	-0.4324	1	1	-0.406333	1	1	-0.417702	1	1	-0.480837	1	1	-0.53602	1	1
ENSG00000117222	RBBP5	3725.53	0.305154	1	1	0.410515	1	1	0.362071	1	1	0.347544	1	1	0.455591	1	1	0.288158	1	1	0.459474	1	1	0.361126	1	1	0.608415	1	1	0.419734	1	1	0.663675	1	1	0.594392	1	1
ENSG00000133059	DSTYK	2494.17	-0.550325	1	1	-0.569515	1	1	0.433774	1	1	0.214302	1	1	-0.61068	1	1	-0.309603	1	1	-0.66845	1	1	-0.394514	1	1	-0.669774	1	1	-0.451995	1	1	-0.651123	1	1	-0.538515	1	1
ENSG00000133069	TMCC2	175.521	-1.47561	0.0399116	0.30683	-1.17691	0.443781	1	1.90373	5.18821e-05	0.000262904	1.39516	0.0748781	0.398168	-0.996164	1	1	-0.576519	1	1	-1.16197	0.539914	1	-0.627173	1	1	-0.558059	1	1	-0.632588	1	1	0.131333	1	1	0.21591	1	1
ENSG00000163545	NUAK2	864.034	-1.49712	0.0109782	0.0979241	-1.98795	2.89528e-07	4.78191e-06	-2.61749	1.82376e-16	2.48278e-15	-1.87149	5.9479e-06	7.30853e-05	-1.57904	0.0102689	0.0887291	-0.744232	1	1	-1.89581	7.31828e-05	0.000723958	-0.927649	1	1	-2.69785	7.1655e-14	1.32562e-12	-1.69346	0.00218486	0.0244431	-3.65651	4.53477e-31	1.79306e-29	-2.57344	5.01082e-12	8.81452e-11
ENSG00000117266	CDK18	166.607	-0.285037	1	1	-0.213827	1	1	-0.513638	1	1	0.411303	1	1	-0.204506	1	1	0.242824	1	1	0.144264	1	1	0.444234	1	1	-0.765481	1	1	-0.146422	1	1	-0.424252	1	1	0.221042	1	1
ENSG00000174514	MFSD4A	196.734	-0.188771	1	1	-0.385813	1	1	-0.671842	1	1	-0.259863	1	1	-0.312904	1	1	-0.0603381	1	1	-0.29465	1	1	-0.145543	1	1	-0.568293	1	1	-0.066545	1	1	-0.631616	1	1	-0.444287	1	1
ENSG00000158711	ELK4	14854.3	0.775478	1	1	0.64182	1	1	0.722624	1	1	0.684188	1	1	0.608142	1	1	0.403446	1	1	0.866322	1	1	0.621031	1	1	0.858732	1	1	0.718663	1	1	0.869161	1	1	0.848874	1	1
ENSG00000158715	SLC45A3	37.6818	-0.813447	1	1	-1.21653	0.447396	1	-0.317804	1	1	-0.802883	1	1	-1.47627	0.159372	0.933728	-0.0816363	1	1	-1.58383	0.086924	0.444726	-0.298881	1	1	-1.39026	0.248136	0.848427	-0.459867	1	1	-1.0314	0.925086	1	-0.605156	1	1
ENSG00000069275	NUCKS1	13229.3	0.468618	1	1	0.439874	1	1	0.409217	1	1	0.293281	1	1	0.422229	1	1	0.0367668	1	1	0.548275	1	1	0.199509	1	1	0.794961	1	1	0.23067	1	1	0.861339	1	1	0.582472	1	1
ENSG00000117280	RAB29	5108.16	0.335696	1	1	0.373955	1	1	-0.24296	1	1	-0.0225608	1	1	-0.068434	1	1	0.0315182	1	1	0.30536	1	1	0.256092	1	1	0.346215	1	1	0.192033	1	1	0.635235	1	1	0.52348	1	1
ENSG00000133065	SLC41A1	2843.72	0.0160959	1	1	-0.0621943	1	1	0.31791	1	1	0.252196	1	1	-0.104696	1	1	-0.0769462	1	1	0.0399544	1	1	0.0252639	1	1	0.112991	1	1	0.0633647	1	1	0.488233	1	1	0.370915	1	1
ENSG00000162877	PM20D1	45.4549	-1.03963	0.880862	1	-1.03348	0.898847	1	-1.51819	0.0547415	0.183571	-0.933207	1	1	-1.01136	0.97001	1	-0.476906	1	1	-1.05007	0.868683	1	-0.380113	1	1	-1.48912	0.111887	0.422118	-0.789144	1	1	-1.50682	0.100741	0.31985	-1.25515	0.410263	1
ENSG00000263961	C1orf186	23.917	0.873661	1	1	-2.14552	0.0151232	0.105433	-0.277902	1	1	-2.15369	0.0143901	0.0919049	0.363957	1	1	-0.274156	1	1	1.00139	0.997938	1	-0.861969	1	1	1.00039	0.999427	1	-1.40782	0.424371	1	1.44278	0.410252	1	-2.38402	0.00718569	0.0357288
ENSG00000266028	SRGAP2	757.192	-1.11088	0.415552	1	-1.01608	0.903445	1	-1.01279	0.925215	1	-0.699317	1	1	-1.92596	7.97238e-09	2.02303e-07	-0.818436	1	1	-2.1193	4.03438e-12	1.03968e-10	-1.0404	0.796872	1	-2.22888	3.17551e-14	5.98334e-13	-1.24574	0.117521	0.789792	-2.49103	7.61918e-20	1.42347e-18	-1.60776	0.000116133	0.000798285
ENSG00000263528	IKBKE	3306.16	0.625135	1	1	0.325198	1	1	-1.45617	0.00674275	0.0259183	-0.300378	1	1	0.893472	1	1	1.04939	0.798966	1	0.705842	1	1	0.930295	1	1	-0.0532768	1	1	0.472196	1	1	-0.328042	1	1	0.0880036	1	1
ENSG00000266094	RASSF5	19425.8	-0.244875	1	1	-0.0397604	1	1	-0.0128588	1	1	0.339999	1	1	-0.179068	1	1	0.103728	1	1	-0.220798	1	1	0.146802	1	1	-0.524642	1	1	-0.120173	1	1	-0.40396	1	1	-0.0369401	1	1
ENSG00000143486	EIF2D	2741.6	-0.430083	1	1	-0.300753	1	1	-0.645296	1	1	-0.316152	1	1	-0.341867	1	1	-0.105103	1	1	-0.392904	1	1	-0.20554	1	1	-0.503141	1	1	-0.226791	1	1	-0.584725	1	1	-0.45523	1	1
ENSG00000143479	DYRK3	187.129	0.478254	1	1	0.130893	1	1	2.69652	1.17552e-25	2.92137e-24	1.27966	0.0628772	0.341901	1.0289	0.879182	1	0.107027	1	1	1.22142	0.241898	1	0.194733	1	1	1.74117	7.1202e-05	0.00048292	0.282841	1	1	1.86478	3.48841e-06	2.06099e-05	0.766753	1	1
ENSG00000162889	MAPKAPK2	6344.15	0.131099	1	1	-0.0632189	1	1	0.487232	1	1	0.33363	1	1	0.189624	1	1	0.158101	1	1	0.187803	1	1	0.178671	1	1	0.140171	1	1	-0.0367375	1	1	0.0766038	1	1	-0.0393319	1	1
ENSG00000136634	IL10	59.5958	-1.94506	0.0550329	0.406335	1.35132	0.437377	1	0.565027	1	1	4.03498	1.32773e-11	3.60391e-10	-0.926215	1	1	0.260535	1	1	-0.952024	1	1	0.242613	1	1	-1.17254	0.7383	1	1.28774	0.563315	1	-0.299954	1	1	2.20885	0.0148023	0.0687244
ENSG00000162892	IL24	1487.37	-3.43794	2.54934e-21	1.94073e-19	-3.7487	1.19969e-27	1.21306e-25	-3.05831	1.17068e-15	1.50552e-14	-2.29078	2.80832e-07	4.25131e-06	-2.84166	3.53328e-10	1.13322e-08	-1.79125	0.00700603	0.226346	-3.48629	2.71164e-17	1.23431e-15	-2.25953	1.79041e-05	0.000707932	-4.1294	2.2868e-26	1.21164e-24	-2.98016	1.62767e-11	7.21074e-10	-5.17804	3.91207e-45	3.83847e-43	-4.29219	8.16954e-29	6.55841e-27
ENSG00000162894	FCMR	8638.28	-3.38076	2.75186e-22	2.25007e-20	-3.74347	2.98184e-30	3.59068e-28	-3.08894	1.59987e-17	2.3599e-16	-2.14576	1.78072e-06	2.37297e-05	-2.76499	3.21825e-10	1.0372e-08	-1.70094	0.0125107	0.379304	-3.45304	2.39802e-18	1.18523e-16	-2.20689	1.71176e-05	0.000678862	-4.13262	6.96588e-29	4.52304e-27	-2.96773	2.41061e-12	1.16113e-10	-5.41975	1.32862e-55	2.58807e-53	-4.25801	4.5208e-31	4.21708e-29
ENSG00000123836	PFKFB2	476.582	1.18138	0.130892	0.859163	1.03722	0.763722	1	0.948678	1	1	1.25881	0.0359044	0.207409	1.14779	0.287128	1	1.14968	0.299579	1	1.17358	0.211385	0.94563	1.12862	0.373216	1	1.20855	0.13306	0.491634	1.23096	0.107859	0.734551	1.13548	0.330103	0.9161	1.11319	0.432806	1
ENSG00000180667	YOD1	1014.88	0.207457	1	1	0.331183	1	1	0.152017	1	1	0.214234	1	1	0.273194	1	1	0.177526	1	1	0.486088	1	1	0.283399	1	1	0.523244	1	1	0.278526	1	1	0.74374	1	1	0.522037	1	1
ENSG00000123843	C4BPB	104.05	1.95349	0.00269374	0.0277029	1.42451	0.184936	0.949483	-1.94932	0.00479683	0.0188207	-0.165616	1	1	1.79881	0.025676	0.198081	1.82139	0.0247677	0.665463	1.85679	0.0167182	0.103048	1.93036	0.0109319	0.195417	0.922557	1	1	1.5192	0.156368	0.998194	0.169902	1	1	0.678775	1	1
ENSG00000196352	CD55	4994.67	-1.50661	4.57112e-06	7.64508e-05	-1.6933	1.89452e-10	4.63005e-09	-1.71788	8.53643e-11	7.55839e-10	-1.77964	7.98393e-13	2.65051e-11	-2.38721	5.50872e-27	7.6809e-25	-1.52269	4.94528e-05	0.00283572	-2.28569	2.0268e-23	1.57e-21	-1.58096	6.49692e-06	0.000273099	-2.35781	6.40792e-26	3.3156e-24	-1.94502	2.29187e-13	1.23407e-11	-2.04191	6.19933e-16	8.7265e-15	-1.86929	1.55174e-11	2.5822e-10
ENSG00000117322	CR2	185.221	-2.82883	3.12848e-10	8.68759e-09	-4.57048	1.51317e-32	2.15521e-30	-3.45209	6.20492e-17	8.79042e-16	-4.02422	1.03407e-24	1.07853e-22	-2.15743	0.000420658	0.00487492	-1.7338	0.0258123	0.68382	-2.72408	1.66148e-07	2.4728e-06	-2.5603	2.54908e-06	0.000116031	-3.23093	1.58424e-11	2.37117e-10	-3.30699	5.30207e-12	2.45564e-10	-3.30198	3.79837e-12	3.94971e-11	-3.87696	2.12731e-17	6.61465e-16
ENSG00000203710	CR1	201.215	-3.52762	4.82186e-08	1.04023e-06	-4.25023	9.91348e-13	3.13399e-11	-6.86482	1.82735e-33	7.58779e-32	-4.13384	5.87965e-12	1.67849e-10	-2.95884	8.45729e-05	0.00114663	-1.44476	0.371126	1	-3.79919	2.09765e-08	3.5216e-07	-2.5036	0.00252655	0.0561522	-4.4978	2.96217e-12	4.73876e-11	-3.14385	1.68789e-05	0.000300105	-5.57808	1.41708e-19	2.58548e-18	-4.78669	4.34399e-14	9.63827e-13
ENSG00000117335	CD46	10759.5	-0.709107	1	1	-0.506722	1	1	-1.30814	8.64013e-05	0.000425296	-0.798151	1	1	-0.925697	1	1	-0.459361	1	1	-0.936327	1	1	-0.580329	1	1	-1.14521	0.112388	0.423527	-0.693847	1	1	-1.11364	0.214146	0.625053	-0.842674	1	1
ENSG00000076356	PLXNA2	68.8828	-0.603746	1	1	-1.11796	0.638763	1	-2.48914	1.00503e-06	6.18045e-06	-0.973613	1	1	0.393725	1	1	0.677064	1	1	0.114766	1	1	0.154099	1	1	-0.573453	1	1	-0.384885	1	1	-1.49512	0.132111	0.407386	-1.32205	0.278671	0.946723
ENSG00000196878	LAMB3	20.5418	-0.955702	1	1	-0.303491	1	1	-0.634384	1	1	0.212206	1	1	-0.843066	1	1	-0.28457	1	1	-1.12103	0.689178	1	-0.829495	1	1	-1.04226	0.88814	1	-0.303673	1	1	-0.863135	1	1	-0.846625	1	1
ENSG00000123689	G0S2	38.6806	-0.281607	1	1	2.30714	0.000806552	0.00739348	3.70783	1.59436e-11	1.49039e-10	3.36897	8.9863e-10	1.90148e-08	1.29907	0.507853	1	1.32106	0.468135	1	1.05183	0.909317	1	0.979247	1	1	2.75767	6.93133e-05	0.000471075	2.47846	0.000660772	0.00837568	3.11467	1.59754e-06	9.76514e-06	3.03973	2.40971e-06	2.12369e-05
ENSG00000117594	HSD11B1	8.57599	-0.742631	1	1	-0.525974	1	1	2.1314	0.0191009	0.0686225	2.74787	0.000143685	0.00141611	-0.159799	1	1	0.113702	1	1	-0.550789	1	1	-0.341847	1	1	-0.132948	1	1	0.178889	1	1	-0.124355	1	1	-0.263054	1	1
ENSG00000009790	TRAF3IP3	9938.97	-0.972603	1	1	-0.745963	1	1	-1.79961	4.74889e-13	5.04442e-12	-1.05048	0.642243	1	-0.85639	1	1	-0.363504	1	1	-1.10973	0.393259	1	-0.60782	1	1	-1.27763	0.0308012	0.131781	-0.696364	1	1	-1.62495	1.1843e-06	7.33051e-06	-1.36317	0.00475351	0.0245095
ENSG00000162757	C1orf74	360.875	-0.63887	1	1	-0.468533	1	1	-1.50894	3.49247e-08	2.44898e-07	-0.774682	1	1	-0.515253	1	1	-0.258269	1	1	-0.647662	1	1	-0.443186	1	1	-0.67508	1	1	-0.447219	1	1	-0.876117	1	1	-0.722278	1	1
ENSG00000117595	IRF6	65.6444	1.06016	0.75858	1	1.26034	0.195934	0.995909	0.575249	1	1	1.26549	0.187158	0.880359	0.801086	1	1	0.986233	1	1	0.852822	1	1	1.27246	0.245176	1	0.719024	1	1	0.881673	1	1	0.776267	1	1	1.29407	0.208155	0.733497
ENSG00000117597	DIEXF	4318.88	0.420696	1	1	0.597188	1	1	0.753323	1	1	0.525638	1	1	0.890991	1	1	0.643379	1	1	0.769598	1	1	0.619773	1	1	1.02091	0.769244	1	0.895373	1	1	0.963028	1	1	0.910377	1	1
ENSG00000117625	RCOR3	2532.54	-0.400852	1	1	-0.484019	1	1	-1.04478	0.576144	1	-0.756173	1	1	-0.551455	1	1	-0.20376	1	1	-0.585608	1	1	-0.363002	1	1	-0.781381	1	1	-0.524214	1	1	-0.907581	1	1	-0.822951	1	1
ENSG00000082512	TRAF5	3640.33	-0.624766	1	1	-0.71078	1	1	-1.12692	0.23276	0.695025	-0.665849	1	1	-1.0166	0.893181	1	-0.399134	1	1	-1.10133	0.412786	1	-0.545899	1	1	-1.55702	7.06198e-06	5.52528e-05	-0.814707	1	1	-1.67835	4.69153e-08	3.34287e-07	-1.31826	0.0100248	0.0481814
ENSG00000170385	SLC30A1	1093.76	0.720896	1	1	0.759824	1	1	0.755125	1	1	0.45534	1	1	0.716852	1	1	0.46693	1	1	0.675014	1	1	0.465395	1	1	1.07892	0.610693	1	0.766825	1	1	1.20668	0.182395	0.540371	1.04026	0.795103	1
ENSG00000123684	LPGAT1	3056.71	0.949234	1	1	0.686295	1	1	1.03112	0.752035	1	0.588558	1	1	0.626613	1	1	0.519545	1	1	0.809804	1	1	0.641318	1	1	0.834884	1	1	0.586292	1	1	0.992002	1	1	0.58577	1	1
ENSG00000143493	INTS7	1227.55	0.626912	1	1	0.827404	1	1	0.812243	1	1	0.548543	1	1	0.901129	1	1	0.741478	1	1	0.838745	1	1	0.772507	1	1	1.11618	0.0862695	0.3358	0.915855	1	1	1.17523	0.00973883	0.0374023	1.03438	0.607655	1
ENSG00000143476	DTL	81.449	3.30168	2.6487e-15	1.31897e-13	3.9884	1.92338e-29	2.2154e-27	4.20074	1.59477e-28	4.79011e-27	2.02442	0.00016941	0.00163677	0.930204	1	1	0.872049	1	1	1.79514	0.0159903	0.0991143	1.69487	0.0243048	0.390232	2.56103	1.26355e-06	1.07841e-05	2.12368	0.000212197	0.00299017	4.30772	5.89085e-26	1.71495e-24	3.58521	2.92722e-18	9.94205e-17
ENSG00000066027	PPP2R5A	4486.31	-0.319179	1	1	-0.259025	1	1	0.220541	1	1	0.0447627	1	1	-0.323263	1	1	-0.282415	1	1	-0.311371	1	1	-0.262759	1	1	-0.247219	1	1	-0.429168	1	1	-0.259177	1	1	-0.363704	1	1
ENSG00000065600	TMEM206	875.955	0.0816819	1	1	0.174354	1	1	-0.00118975	1	1	-0.0837549	1	1	-0.0518469	1	1	0.0311461	1	1	0.0940697	1	1	0.0420604	1	1	0.0316251	1	1	0.0155116	1	1	0.269678	1	1	0.303041	1	1
ENSG00000117691	NENF	902.378	0.195013	1	1	0.22997	1	1	0.452477	1	1	0.512545	1	1	0.0225897	1	1	0.0220244	1	1	0.083371	1	1	0.0556932	1	1	0.0579069	1	1	0.003899	1	1	0.0691042	1	1	0.203764	1	1
ENSG00000162772	ATF3	648.102	5.49489	4.86047e-54	1.60955e-51	4.93499	3.31749e-50	1.09859e-47	4.89295	7.7139e-41	5.23991e-39	3.99843	9.12921e-30	1.25964e-27	5.90925	2.44245e-52	1.29411e-49	4.20249	6.11333e-26	4.23198e-23	5.56253	2.4003e-45	6.76475e-43	4.10266	1.98912e-24	5.48913e-22	6.69214	6.58589e-70	3.23099e-67	5.5056	4.77413e-50	2.87446e-47	6.11893	9.46909e-57	1.90042e-54	5.33958	1.64573e-46	4.0622e-44
ENSG00000123685	BATF3	1015.78	5.29753	1.15472e-66	5.46265e-64	5.62675	5.8395e-88	9.66875e-85	6.29309	2.10032e-100	1.85473e-97	5.47246	2.75366e-82	3.31591e-79	5.15597	1.44936e-50	6.62009e-48	4.25245	4.64039e-34	5.12222e-31	5.37625	6.45299e-56	3.56151e-53	4.60112	1.83203e-41	1.56646e-38	6.31809	5.40763e-82	5.50996e-79	5.63095	9.56036e-68	1.80909e-64	6.34657	7.76225e-83	4.89613e-80	6.02555	1.66136e-79	1.83387e-76
ENSG00000117697	NSL1	1680.44	0.191534	1	1	0.355934	1	1	0.332127	1	1	0.203638	1	1	0.189588	1	1	-0.000338275	1	1	0.378224	1	1	0.0847432	1	1	0.325955	1	1	0.030968	1	1	0.46303	1	1	0.264332	1	1
ENSG00000203705	TATDN3	607.855	0.237151	1	1	0.21794	1	1	0.532059	1	1	0.00887838	1	1	0.284532	1	1	-0.0156002	1	1	0.391328	1	1	-0.0844403	1	1	0.396435	1	1	-0.0426211	1	1	0.441435	1	1	0.0659646	1	1
ENSG00000162769	FLVCR1	980.09	-0.0584146	1	1	-0.000969561	1	1	0.34504	1	1	0.133979	1	1	0.0579978	1	1	-0.0312876	1	1	0.274516	1	1	0.0314847	1	1	0.311398	1	1	0.184514	1	1	0.769492	1	1	0.452175	1	1
ENSG00000143494	VASH2	32.7087	-0.802859	1	1	-0.576	1	1	-0.837136	1	1	-0.660434	1	1	-0.700723	1	1	-0.344439	1	1	-0.559914	1	1	-0.457693	1	1	-0.720179	1	1	-0.271164	1	1	-0.819915	1	1	-0.502541	1	1
ENSG00000174606	ANGEL2	2839.27	-0.26055	1	1	-0.191329	1	1	-0.528202	1	1	-0.348634	1	1	-0.292398	1	1	-0.0491063	1	1	-0.314998	1	1	-0.186172	1	1	-0.370968	1	1	-0.190766	1	1	-0.352308	1	1	-0.327007	1	1
ENSG00000136643	RPS6KC1	1337.32	-0.00629047	1	1	-0.0433119	1	1	-0.151803	1	1	-0.142439	1	1	0.131845	1	1	0.106546	1	1	0.0311456	1	1	0.0688393	1	1	0.17839	1	1	0.0414276	1	1	0.037008	1	1	-0.057938	1	1
ENSG00000143499	SMYD2	1561.94	-1.10342	0.269518	1	-0.645361	1	1	-1.15813	0.091956	0.29694	-0.952725	1	1	-1.20238	0.0642954	0.431793	-0.508826	1	1	-1.22381	0.0409132	0.228088	-0.6623	1	1	-1.55438	4.62875e-07	4.16808e-06	-0.800413	1	1	-1.43513	7.52566e-05	0.00038135	-0.892809	1	1
ENSG00000152104	PTPN14	34.9623	-1.60579	0.0254917	0.206269	-1.51188	0.0477459	0.291986	-1.72922	0.00797572	0.0303233	-1.73169	0.00502425	0.0359931	-2.04639	0.000944111	0.0102338	-0.931433	1	1	-2.34236	3.34542e-05	0.000350581	-1.00352	0.990539	1	-2.26376	8.64526e-05	0.000577484	-1.66871	0.026957	0.226712	-2.49241	5.79588e-06	3.3278e-05	-1.88129	0.00401233	0.0210152
ENSG00000117724	CENPF	355.589	-1.17917	0.175974	1	-0.74408	1	1	-1.18219	0.169952	0.523533	-1.03144	0.813026	1	-0.711541	1	1	-0.325055	1	1	-1.16136	0.295157	1	-0.635519	1	1	-1.08147	0.596631	1	-0.853641	1	1	-1.44692	0.00402848	0.0163785	-0.947805	1	1
ENSG00000136636	KCTD3	174.763	-0.344513	1	1	-0.130734	1	1	-0.393803	1	1	-0.212812	1	1	-0.423306	1	1	-0.151438	1	1	-0.40218	1	1	-0.241779	1	1	-0.5177	1	1	-0.222323	1	1	-0.423554	1	1	-0.221354	1	1
ENSG00000092978	GPATCH2	718.798	0.370189	1	1	0.298149	1	1	0.545694	1	1	0.301115	1	1	0.301542	1	1	0.258137	1	1	0.351075	1	1	0.0813497	1	1	0.494734	1	1	0.277541	1	1	0.477703	1	1	0.217057	1	1
ENSG00000067533	RRP15	3195.48	1.10379	0.371084	1	1.74486	7.44829e-11	1.91573e-09	1.83574	5.51318e-13	5.83754e-12	1.72923	1.83654e-10	4.28289e-09	1.54291	5.49932e-05	0.000767587	1.19659	0.146035	1	1.73269	5.18427e-08	8.30361e-07	1.44369	0.00102375	0.0255859	2.02223	2.93204e-14	5.53244e-13	1.94396	2.54982e-12	1.22373e-10	2.31132	1.76831e-22	4.09493e-21	2.35102	1.17407e-23	6.4799e-22
ENSG00000143353	LYPLAL1	498.998	0.3341	1	1	0.468647	1	1	0.364994	1	1	0.359542	1	1	0.213393	1	1	0.112587	1	1	0.337603	1	1	0.128022	1	1	0.359173	1	1	0.185198	1	1	0.337676	1	1	0.36742	1	1
ENSG00000136628	EPRS	18600.6	0.98765	1	1	1.05207	0.649798	1	1.32343	0.00557668	0.0216687	0.988896	1	1	1.32862	0.015443	0.127929	0.823845	1	1	1.18668	0.168927	0.7832	0.759552	1	1	1.65078	1.61458e-06	1.36222e-05	1.21872	0.106894	0.729478	1.55484	4.33031e-05	0.000224938	1.24662	0.0690737	0.278439
ENSG00000162813	BPNT1	1433.58	0.533118	1	1	0.755803	1	1	0.764146	1	1	0.472952	1	1	0.35178	1	1	0.110729	1	1	0.71728	1	1	0.200593	1	1	0.57416	1	1	0.2975	1	1	0.82339	1	1	0.673923	1	1
ENSG00000067704	IARS2	6809.59	0.473147	1	1	0.524777	1	1	0.62016	1	1	0.494332	1	1	0.305989	1	1	0.260824	1	1	0.422325	1	1	0.389697	1	1	0.469036	1	1	0.295963	1	1	0.577753	1	1	0.510386	1	1
ENSG00000118873	RAB3GAP2	4209.83	0.117159	1	1	0.179148	1	1	0.0516859	1	1	0.11948	1	1	-0.0703586	1	1	0.00772379	1	1	-0.045254	1	1	0.0439346	1	1	0.00290565	1	1	0.0220549	1	1	0.0319709	1	1	0.0662806	1	1
ENSG00000162817	C1orf115	123.82	-0.0644226	1	1	-0.0144648	1	1	-0.467265	1	1	0.203905	1	1	-0.204159	1	1	0.342947	1	1	-0.387106	1	1	0.463419	1	1	-0.744318	1	1	-0.36469	1	1	-0.874153	1	1	-0.45088	1	1
ENSG00000143507	DUSP10	1683.72	2.7229	2.26347e-13	9.14082e-12	2.33873	4.33737e-09	8.86616e-08	1.29817	0.205803	0.622673	1.20504	0.368969	1	2.44363	7.99684e-08	1.75665e-06	1.30746	0.250045	1	2.84552	6.682e-12	1.68912e-10	1.73081	0.00623305	0.12106	2.78778	2.94654e-11	4.29372e-10	2.14593	1.77913e-05	0.0003138	2.92596	7.87234e-13	8.66808e-12	2.36864	2.97228e-07	2.94939e-06
ENSG00000143512	HHIPL2	25.7159	0.529617	1	1	0.0631564	1	1	0.754233	1	1	0.318643	1	1	1.01789	0.945514	1	0.0610559	1	1	0.999983	1	1	0.0755897	1	1	0.803261	1	1	0.33202	1	1	0.740795	1	1	0.0492027	1	1
ENSG00000143498	TAF1A	775.7	0.386365	1	1	0.760687	1	1	1.02334	0.822781	1	0.749927	1	1	0.661309	1	1	0.436383	1	1	0.908297	1	1	0.512751	1	1	1.09077	0.451659	1	0.867297	1	1	1.50005	3.18916e-05	0.000167633	1.30141	0.0124128	0.0586793
ENSG00000154305	MIA3	6767.94	-0.0754805	1	1	-0.266896	1	1	-0.608366	1	1	-0.378589	1	1	-0.263482	1	1	-0.10593	1	1	-0.240653	1	1	-0.108098	1	1	-0.342887	1	1	-0.320564	1	1	-0.353327	1	1	-0.396324	1	1
ENSG00000186063	AIDA	2382.51	0.176	1	1	0.518967	1	1	0.000747038	1	1	0.312044	1	1	-0.403968	1	1	0.0615217	1	1	-0.111411	1	1	0.284554	1	1	-0.217685	1	1	0.121617	1	1	-0.261993	1	1	0.24424	1	1
ENSG00000162819	BROX	2312.37	0.134295	1	1	0.088144	1	1	0.0935161	1	1	-0.0317162	1	1	-0.0501301	1	1	-0.119216	1	1	0.0303352	1	1	-0.0396656	1	1	0.0192238	1	1	-0.10841	1	1	-0.038803	1	1	-0.168268	1	1
ENSG00000154309	DISP1	209.882	-0.578923	1	1	-0.909379	1	1	-0.168758	1	1	-0.570486	1	1	-0.533163	1	1	-0.219564	1	1	-0.787374	1	1	-0.511844	1	1	-0.619468	1	1	-0.68537	1	1	-1.0395	0.773185	1	-1.10053	0.464003	1
ENSG00000187554	TLR5	273.336	0.522067	1	1	-0.82158	1	1	-3.79373	2.94832e-17	4.25883e-16	-2.06456	0.000535516	0.00471325	1.04811	0.89142	1	0.792247	1	1	0.317155	1	1	0.1979	1	1	-0.420464	1	1	-0.369115	1	1	-1.87493	0.0147634	0.0549486	-1.59215	0.0950834	0.369781
ENSG00000143502	SUSD4	179.978	-0.00728862	1	1	-1.16443	0.481185	1	-2.26944	2.46229e-07	1.60115e-06	-1.78131	0.000916204	0.00772013	0.372998	1	1	0.190761	1	1	-0.224837	1	1	-0.351202	1	1	-0.942539	1	1	-1.01353	0.960528	1	-1.51228	0.06543	0.215647	-1.8043	0.0037663	0.019868
ENSG00000162909	CAPN2	5596	-0.841838	1	1	-0.490164	1	1	-1.31507	0.0298642	0.104375	-0.833364	1	1	-1.04793	0.775739	1	-0.128257	1	1	-1.40065	0.017358	0.106348	-0.317703	1	1	-1.62893	0.000190042	0.00121209	-0.724468	1	1	-1.59039	0.000460412	0.00212421	-0.979908	1	1
ENSG00000143514	TP53BP2	5233.14	0.867797	1	1	1.0909	0.249574	1	0.515607	1	1	0.543569	1	1	0.602247	1	1	0.633295	1	1	0.576915	1	1	0.695025	1	1	0.964211	1	1	0.976442	1	1	1.135	0.148714	0.452023	1.30053	0.00128153	0.0073295
ENSG00000143756	FBXO28	2626.71	-0.0645415	1	1	0.125172	1	1	0.251029	1	1	0.206275	1	1	-0.0395074	1	1	-0.0381861	1	1	0.0994459	1	1	0.038314	1	1	0.207207	1	1	0.0319674	1	1	0.352308	1	1	0.303659	1	1
ENSG00000143753	DEGS1	2740.02	-0.00322981	1	1	0.4728	1	1	-0.0629108	1	1	0.104806	1	1	-0.138957	1	1	0.234998	1	1	0.0726163	1	1	0.378775	1	1	-0.279053	1	1	0.351325	1	1	-0.223689	1	1	0.395081	1	1
ENSG00000143748	NVL	1682.18	-0.0434702	1	1	0.0170755	1	1	0.00438069	1	1	0.0269165	1	1	0.140683	1	1	0.126712	1	1	0.0308855	1	1	-0.0189747	1	1	0.0886875	1	1	0.0752788	1	1	0.153035	1	1	0.0226541	1	1
ENSG00000143771	CNIH4	1223.84	-0.583257	1	1	-0.184871	1	1	-0.0887313	1	1	-0.159905	1	1	-0.562031	1	1	-0.463681	1	1	-0.432337	1	1	-0.54634	1	1	-0.497268	1	1	-0.50208	1	1	-0.324726	1	1	-0.229836	1	1
ENSG00000162923	WDR26	8899.07	-0.518055	1	1	-0.649651	1	1	-0.389505	1	1	-0.473578	1	1	-0.567182	1	1	-0.380492	1	1	-0.654468	1	1	-0.446101	1	1	-0.653402	1	1	-0.556384	1	1	-0.689262	1	1	-0.759962	1	1
ENSG00000143786	CNIH3	265.607	-0.279374	1	1	-0.464977	1	1	-0.444287	1	1	-0.174635	1	1	-0.348997	1	1	-0.140281	1	1	-0.458658	1	1	-0.333443	1	1	-0.648338	1	1	-0.0434907	1	1	-0.789215	1	1	-0.518058	1	1
ENSG00000185842	DNAH14	34.6844	-0.791498	1	1	-1.07341	0.717539	1	-1.21441	0.338332	0.971082	-1.32762	0.112401	0.570662	-0.864276	1	1	-0.633067	1	1	-0.778098	1	1	-0.817749	1	1	-0.683198	1	1	-0.780496	1	1	-0.757745	1	1	-1.14679	0.541311	1
ENSG00000143815	LBR	7853.41	-0.174457	1	1	0.133053	1	1	0.0441056	1	1	0.100679	1	1	-0.349515	1	1	-0.201283	1	1	-0.262727	1	1	-0.16183	1	1	-0.247739	1	1	-0.204579	1	1	-0.0980505	1	1	0.0162507	1	1
ENSG00000154380	ENAH	26.8523	-0.0844968	1	1	0.993214	1	1	0.846756	1	1	1.26061	0.397411	1	0.450872	1	1	0.237012	1	1	0.785058	1	1	0.635395	1	1	0.850634	1	1	0.838478	1	1	1.72934	0.0273137	0.0969446	2.01334	0.00303145	0.0162569
ENSG00000143742	SRP9	5439.12	0.433028	1	1	0.772886	1	1	1.00036	0.998423	1	0.738497	1	1	0.403798	1	1	-0.0124616	1	1	0.778775	1	1	0.302302	1	1	0.829355	1	1	0.331546	1	1	1.0193	0.927186	1	0.850104	1	1
ENSG00000143819	EPHX1	723.102	-2.14429	2.6191e-06	4.56481e-05	-2.26741	1.0945e-07	1.92534e-06	-4.72816	9.36004e-51	1.13746e-48	-2.90495	1.73308e-15	7.42924e-14	-2.10307	7.67739e-05	0.00105712	-1.02239	0.935926	1	-2.57112	1.88335e-08	3.16987e-07	-1.35693	0.200389	1	-3.42876	5.11709e-18	1.33955e-16	-1.92572	0.000908634	0.0111031	-4.10126	5.36678e-28	1.79971e-26	-3.12436	3.82792e-14	8.55053e-13
ENSG00000196187	TMEM63A	7443.21	-1.6819	0.00146063	0.0160029	-1.74969	0.000354108	0.00353202	-4.40353	1.61256e-56	2.51294e-54	-2.29251	7.41413e-10	1.59687e-08	-1.74494	0.00251524	0.025221	-0.639066	1	1	-2.12522	5.03934e-06	5.99202e-05	-0.986144	1	1	-3.05902	7.11608e-17	1.68622e-15	-1.54455	0.0272014	0.228333	-3.87231	2.93908e-31	1.17973e-29	-2.57779	1.601e-10	2.40168e-09
ENSG00000143811	PYCR2	4442.46	0.413466	1	1	0.572323	1	1	0.305587	1	1	0.414037	1	1	0.490693	1	1	0.408546	1	1	0.398112	1	1	0.439101	1	1	0.586337	1	1	0.657138	1	1	0.497755	1	1	0.670742	1	1
ENSG00000143751	SDE2	2008.14	0.935061	1	1	1.07431	0.41417	1	0.728235	1	1	0.527218	1	1	0.658747	1	1	0.447621	1	1	1.01805	0.867001	1	0.694162	1	1	1.16956	0.115316	0.433082	0.808788	1	1	1.5009	3.19324e-06	1.89761e-05	1.19253	0.0727978	0.292294
ENSG00000163041	H3F3A	2282.69	-0.223297	1	1	-0.0787288	1	1	0.30824	1	1	0.150423	1	1	-0.10126	1	1	-0.155343	1	1	-0.12683	1	1	-0.163599	1	1	-0.143002	1	1	-0.230476	1	1	-0.298218	1	1	-0.238498	1	1
ENSG00000182827	ACBD3	2243.08	0.33943	1	1	0.414249	1	1	0.611027	1	1	0.360403	1	1	0.326865	1	1	0.0769296	1	1	0.453556	1	1	0.171616	1	1	0.605243	1	1	0.226619	1	1	0.75679	1	1	0.480903	1	1
ENSG00000183814	LIN9	410.612	-0.62105	1	1	-0.544565	1	1	-0.280405	1	1	-0.614731	1	1	-0.609337	1	1	-0.643184	1	1	-0.498515	1	1	-0.81516	1	1	-0.59596	1	1	-0.865039	1	1	-0.324602	1	1	-0.578636	1	1
ENSG00000143799	PARP1	13948.8	0.906572	1	1	0.831606	1	1	1.07774	0.236024	0.703346	0.812228	1	1	0.7582	1	1	0.480733	1	1	0.871594	1	1	0.644183	1	1	1.00801	0.916544	1	0.681708	1	1	1.24668	0.00125231	0.00546202	0.975756	1	1
ENSG00000203685	STUM	13.2592	-0.892429	1	1	-1.28485	0.281498	1	-0.668752	1	1	-0.976733	1	1	-0.487189	1	1	-0.819864	1	1	-0.320788	1	1	-1.02278	0.939892	1	-0.766327	1	1	-0.817366	1	1	-0.664732	1	1	-1.22791	0.456981	1
ENSG00000143772	ITPKB	10789.3	-1.04254	0.647443	1	-1.3227	0.000426736	0.00418397	-1.10318	0.267508	0.785854	-0.826282	1	1	-0.827799	1	1	-0.676549	1	1	-1.02463	0.820228	1	-0.760462	1	1	-1.25569	0.0183612	0.0825009	-1.15423	0.15484	0.989395	-1.55259	3.52693e-07	2.30363e-06	-1.53759	7.25331e-07	6.78034e-06
ENSG00000143801	PSEN2	539.285	5.23666	3.0482e-99	6.72942e-96	4.25719	1.53411e-76	1.56314e-73	2.98964	1.22134e-22	2.48507e-21	2.70072	6.96915e-22	5.73375e-20	2.72582	3.56064e-14	1.80016e-12	2.26717	8.0105e-10	9.30764e-08	3.54355	1.66629e-29	2.04368e-27	2.90013	1.96651e-20	3.77513e-18	3.6316	1.57189e-31	1.23203e-29	3.35365	1.09623e-30	2.23395e-28	4.08588	5.78877e-43	5.01164e-41	3.67869	2.61838e-39	4.12894e-37
ENSG00000163050	COQ8A	2814.76	-0.261526	1	1	-0.0416228	1	1	-0.643579	1	1	-0.410687	1	1	-0.305508	1	1	0.0372915	1	1	-0.62402	1	1	-0.13764	1	1	-0.584199	1	1	0.00162111	1	1	-0.956128	1	1	-0.282923	1	1
ENSG00000143776	CDC42BPA	73.826	0.772688	1	1	0.941378	1	1	0.194762	1	1	0.455202	1	1	0.494649	1	1	0.761626	1	1	0.608877	1	1	0.546673	1	1	0.920755	1	1	1.05488	0.834501	1	1.1774	0.50034	1	0.862919	1	1
ENSG00000181450	ZNF678	702.628	0.439248	1	1	0.526914	1	1	0.30287	1	1	0.274661	1	1	0.364217	1	1	0.36708	1	1	0.536693	1	1	0.365526	1	1	0.46366	1	1	0.375956	1	1	0.597084	1	1	0.506886	1	1
ENSG00000143740	SNAP47	1228.03	0.0797791	1	1	0.123414	1	1	0.277943	1	1	0.184261	1	1	0.177762	1	1	0.119261	1	1	0.200807	1	1	0.170922	1	1	0.296624	1	1	0.116251	1	1	0.323664	1	1	0.213868	1	1
ENSG00000081692	JMJD4	587.039	0.441304	1	1	0.793636	1	1	1.22062	0.0249941	0.0884274	0.886477	1	1	0.75276	1	1	0.545931	1	1	0.878108	1	1	0.611985	1	1	1.11929	0.29444	0.984388	0.849336	1	1	1.31498	0.0055534	0.0221048	1.22315	0.0508777	0.21131
ENSG00000143761	ARF1	16163.5	0.59628	1	1	0.709283	1	1	1.024	0.746241	1	0.724021	1	1	0.473506	1	1	0.267902	1	1	0.595642	1	1	0.44272	1	1	0.783244	1	1	0.53251	1	1	0.996516	1	1	0.85123	1	1
ENSG00000143793	C1orf35	982.369	-0.414467	1	1	-0.235541	1	1	-0.0686837	1	1	-0.187388	1	1	-0.089109	1	1	-0.144979	1	1	-0.246425	1	1	-0.214985	1	1	-0.161488	1	1	-0.190314	1	1	-0.120145	1	1	-0.16796	1	1
ENSG00000162910	MRPL55	847.585	-0.488768	1	1	-0.28361	1	1	-0.0196146	1	1	-0.301605	1	1	-0.373109	1	1	-0.333894	1	1	-0.427972	1	1	-0.383542	1	1	-0.358193	1	1	-0.374737	1	1	-0.211791	1	1	-0.297947	1	1
ENSG00000143774	GUK1	5679.45	0.426597	1	1	0.651891	1	1	0.792319	1	1	0.624975	1	1	0.250892	1	1	0.241465	1	1	0.502962	1	1	0.382385	1	1	0.371284	1	1	0.423973	1	1	0.442887	1	1	0.53458	1	1
ENSG00000198835	GJC2	21.5747	-0.291268	1	1	0.149327	1	1	-0.650039	1	1	-0.115462	1	1	-0.330783	1	1	0.208641	1	1	-0.506249	1	1	0.468377	1	1	-0.418649	1	1	0.375815	1	1	-0.0661835	1	1	0.390403	1	1
ENSG00000181873	IBA57	1106.66	-0.0623438	1	1	-0.0872706	1	1	0.0761266	1	1	0.0537443	1	1	0.476418	1	1	0.225513	1	1	0.353444	1	1	0.214167	1	1	0.465874	1	1	0.330706	1	1	0.261887	1	1	0.239835	1	1
ENSG00000162913	C1orf145	57.7976	-1.50661	0.0197447	0.165217	-2.0525	1.80823e-06	2.67917e-05	-2.08897	1.19753e-06	7.29312e-06	-1.74414	0.000612131	0.00532389	-1.69369	0.00597797	0.0550272	-1.04447	0.858118	1	-2.06213	3.71459e-05	0.000385607	-1.48028	0.0578296	0.797098	-2.21125	3.08228e-06	2.52336e-05	-1.63133	0.0126221	0.116918	-2.37874	1.71579e-07	1.15602e-06	-2.40921	1.1379e-07	1.19529e-06
ENSG00000154358	OBSCN	5320.71	-2.13642	6.43646e-08	1.36412e-06	-2.45909	1.416e-12	4.38232e-11	-2.85341	1.22981e-18	1.9674e-17	-2.2411	1.6865e-09	3.43156e-08	-2.41145	5.49934e-09	1.42274e-07	-1.36758	0.128772	1	-2.64599	1.05398e-11	2.60466e-10	-1.73319	0.00245248	0.0545975	-3.07457	1.07172e-17	2.75117e-16	-2.03962	1.74914e-05	0.000309748	-3.33899	4.73963e-22	1.07135e-20	-2.7372	7.42211e-13	1.44154e-11
ENSG00000154370	TRIM11	1866.51	-0.0246125	1	1	-0.149084	1	1	-0.0964253	1	1	-0.236333	1	1	-0.18678	1	1	-0.0722743	1	1	-0.217971	1	1	-0.125176	1	1	-0.273418	1	1	-0.191262	1	1	-0.158938	1	1	-0.241452	1	1
ENSG00000162931	TRIM17	152.273	-0.336526	1	1	-0.613938	1	1	-1.53176	0.00202218	0.00838365	-1.02972	0.859409	1	-0.92881	1	1	-0.314823	1	1	-1.01184	0.951491	1	-0.566276	1	1	-1.30531	0.120072	0.44916	-0.731593	1	1	-1.75497	0.000167291	0.000815882	-1.37046	0.0629122	0.25586
ENSG00000181218	HIST3H2A	135.362	-0.985724	1	1	-0.863154	1	1	-0.546196	1	1	-0.811186	1	1	-0.767207	1	1	-0.453347	1	1	-0.769217	1	1	-0.757512	1	1	-1.0036	0.986579	1	-0.968146	1	1	-0.927934	1	1	-0.975488	1	1
ENSG00000196890	HIST3H2BB	10.235	-2.00113	0.00678729	0.0637915	-1.52827	0.118372	0.650873	-2.29916	0.000694403	0.00304269	-2.25023	0.000409663	0.00366648	-1.42756	0.282492	1	-1.32325	0.40406	1	-2.05676	0.0110966	0.0717006	-1.4724	0.2272	1	-2.13566	0.00664715	0.0325261	-2.16498	0.0039545	0.0412126	-2.31653	0.00203485	0.00860312	-2.42323	0.000597501	0.00361723
ENSG00000168159	RNF187	4052.75	0.322575	1	1	0.30202	1	1	0.44098	1	1	0.251949	1	1	0.219539	1	1	0.150229	1	1	0.216486	1	1	0.233207	1	1	0.259446	1	1	0.14073	1	1	0.203991	1	1	0.186864	1	1
ENSG00000116574	RHOU	385.506	2.40878	7.54793e-12	2.53756e-10	1.87524	1.00954e-05	0.000132269	-0.487324	1	1	-0.690505	1	1	-0.0604669	1	1	-0.166246	1	1	0.449517	1	1	0.326238	1	1	1.34935	0.14029	0.513479	0.843015	1	1	1.30075	0.204638	0.598973	0.935951	1	1
ENSG00000168118	RAB4A	954.6	-0.281925	1	1	-0.0535693	1	1	0.349398	1	1	-0.0323932	1	1	-0.14326	1	1	-0.149769	1	1	0.0203322	1	1	-0.0635411	1	1	0.0156621	1	1	-0.126668	1	1	0.298382	1	1	0.0592558	1	1
ENSG00000154429	CCSAP	1144.9	-0.496695	1	1	-0.34092	1	1	-0.808454	1	1	-0.347806	1	1	-0.376552	1	1	0.0736295	1	1	-0.475287	1	1	-0.0292596	1	1	-0.468227	1	1	-0.116408	1	1	-0.705273	1	1	-0.444379	1	1
ENSG00000069248	NUP133	4317.36	0.313246	1	1	0.413838	1	1	0.579172	1	1	0.45002	1	1	0.279263	1	1	0.223031	1	1	0.290751	1	1	0.25483	1	1	0.409995	1	1	0.269574	1	1	0.496188	1	1	0.445816	1	1
ENSG00000135776	ABCB10	1447.07	0.141549	1	1	0.232327	1	1	-0.192396	1	1	-0.0669368	1	1	-0.0930648	1	1	-0.0060853	1	1	-0.00498854	1	1	-0.0125639	1	1	-0.116565	1	1	-0.0989183	1	1	0.00704673	1	1	0.0221283	1	1
ENSG00000135801	TAF5L	1825.17	0.227194	1	1	0.254567	1	1	0.317074	1	1	0.182367	1	1	0.313103	1	1	0.242057	1	1	0.300967	1	1	0.277616	1	1	0.444448	1	1	0.384084	1	1	0.610332	1	1	0.543836	1	1
ENSG00000135763	URB2	3605.65	1.67744	2.31268e-09	5.89112e-08	1.97148	3.16972e-18	1.75674e-16	2.62835	6.38024e-47	6.35434e-45	2.2626	1.03095e-29	1.39347e-27	2.48171	1.51952e-29	2.71994e-27	1.86884	4.07785e-11	5.45608e-09	2.57981	2.32238e-33	3.45643e-31	2.07927	2.29743e-16	3.04317e-14	2.889	5.22827e-47	9.89339e-45	2.53006	2.25059e-31	4.65803e-29	3.06839	5.10451e-56	1.00917e-53	2.98677	8.88017e-52	2.86895e-49
ENSG00000143641	GALNT2	2271.34	0.5444	1	1	0.559247	1	1	1.42954	1.06488e-05	5.80945e-05	1.14945	0.119497	0.602303	0.269054	1	1	0.327135	1	1	0.302336	1	1	0.444575	1	1	0.666714	1	1	0.498219	1	1	0.969267	1	1	0.829009	1	1
ENSG00000135775	COG2	3485.5	0.307677	1	1	0.395114	1	1	0.461247	1	1	0.379621	1	1	0.491975	1	1	0.421775	1	1	0.560286	1	1	0.393706	1	1	0.631993	1	1	0.503717	1	1	0.761348	1	1	0.639138	1	1
ENSG00000119280	C1orf198	663.668	-0.0049164	1	1	0.128219	1	1	0.125668	1	1	0.297533	1	1	0.110752	1	1	0.252536	1	1	0.0455541	1	1	0.253735	1	1	0.201625	1	1	0.244979	1	1	0.16234	1	1	0.379861	1	1
ENSG00000143643	TTC13	1569.63	-1.0302	0.656772	1	-0.754427	1	1	-1.34298	5.56997e-07	3.50664e-06	-0.892494	1	1	-1.16671	0.0360481	0.26498	-0.546081	1	1	-1.27867	0.000479335	0.00407961	-0.690474	1	1	-1.43719	4.80802e-08	4.86161e-07	-0.798107	1	1	-1.44232	3.60229e-08	2.60458e-07	-1.03509	0.659794	1
ENSG00000173409	ARV1	653.806	0.021759	1	1	-0.00144621	1	1	0.619151	1	1	0.378147	1	1	0.104647	1	1	-0.0402297	1	1	0.0387198	1	1	-0.114036	1	1	0.0975357	1	1	-0.0820116	1	1	0.0931205	1	1	0.00331992	1	1
ENSG00000182118	FAM89A	588.756	0.518706	1	1	0.786698	1	1	1.47315	3.20617e-05	0.000166349	1.30042	0.0076237	0.0523703	0.600264	1	1	0.243269	1	1	0.810532	1	1	0.629309	1	1	0.974744	1	1	0.784275	1	1	1.29566	0.0248015	0.0885501	1.49404	0.000174779	0.00117044
ENSG00000143633	C1orf131	1053.8	-0.00121294	1	1	0.0687584	1	1	0.372006	1	1	-0.0727283	1	1	0.156983	1	1	-0.010582	1	1	0.208749	1	1	0.00174454	1	1	0.405704	1	1	0.141586	1	1	0.594426	1	1	0.303562	1	1
ENSG00000116906	GNPAT	3437.01	0.217302	1	1	0.306727	1	1	0.546029	1	1	0.250951	1	1	0.0665922	1	1	0.0828589	1	1	0.155054	1	1	0.144994	1	1	0.227348	1	1	0.11034	1	1	0.318578	1	1	0.272193	1	1
ENSG00000116903	EXOC8	1918.56	-0.0799764	1	1	-0.177276	1	1	-0.426846	1	1	-0.473738	1	1	-0.276443	1	1	-0.190868	1	1	-0.222902	1	1	-0.157709	1	1	-0.186027	1	1	-0.266793	1	1	-0.101221	1	1	-0.259867	1	1
ENSG00000010072	SPRTN	848.405	0.178417	1	1	0.313955	1	1	0.409874	1	1	0.205742	1	1	0.142797	1	1	0.0996008	1	1	0.280784	1	1	0.191246	1	1	0.282668	1	1	0.189766	1	1	0.458121	1	1	0.382935	1	1
ENSG00000135766	EGLN1	2564.43	-0.5427	1	1	-0.413642	1	1	-0.437465	1	1	-0.308271	1	1	-0.638736	1	1	-0.351169	1	1	-0.549039	1	1	-0.271389	1	1	-0.697124	1	1	-0.61473	1	1	-0.531209	1	1	-0.394868	1	1
ENSG00000116918	TSNAX	1980.2	0.336496	1	1	0.610771	1	1	0.69037	1	1	0.49629	1	1	0.141103	1	1	-0.0848914	1	1	0.481629	1	1	0.047739	1	1	0.35361	1	1	0.129554	1	1	0.605023	1	1	0.406872	1	1
ENSG00000162946	DISC1	290.599	-1.13206	0.457092	1	-1.28896	0.0990916	0.558064	-2.45281	1.58036e-15	2.0032e-14	-1.64597	0.000245418	0.00231045	-1.24593	0.232243	1	-0.462784	1	1	-1.38193	0.0641495	0.338806	-0.582786	1	1	-2.07408	2.78012e-07	2.56088e-06	-1.16651	0.419129	1	-2.29972	6.70879e-10	5.68915e-09	-1.55964	0.00702654	0.03499
ENSG00000116991	SIPA1L2	217.584	1.00309	0.992659	1	0.692791	1	1	2.84321	2.90534e-08	2.05249e-07	2.59334	4.16434e-07	6.10187e-06	0.082291	1	1	0.0189404	1	1	0.369335	1	1	-0.0326048	1	1	0.858742	1	1	0.87939	1	1	1.46153	0.218673	0.636655	1.42438	0.242725	0.837711
ENSG00000212916	MAP10	197.798	0.462255	1	1	0.629694	1	1	0.171343	1	1	0.633381	1	1	0.291155	1	1	0.328194	1	1	0.273049	1	1	0.383659	1	1	0.227788	1	1	0.412451	1	1	-0.10951	1	1	0.413546	1	1
ENSG00000135778	NTPCR	1122.62	0.269036	1	1	0.249999	1	1	0.117455	1	1	0.282162	1	1	-0.00987192	1	1	0.124375	1	1	-0.101172	1	1	0.0682998	1	1	-0.133309	1	1	0.145001	1	1	-0.22847	1	1	0.0793957	1	1
ENSG00000135749	PCNX2	3356.67	-0.971426	1	1	-1.37458	0.000706265	0.00654667	-1.1573	0.163226	0.504336	-1.0442	0.689141	1	-1.0636	0.627797	1	-0.58633	1	1	-1.33112	0.0117256	0.0752509	-0.969303	1	1	-1.5445	3.47849e-05	0.00024906	-1.05993	0.646709	1	-1.68211	2.23816e-07	1.48828e-06	-1.65443	5.9158e-07	5.60119e-06
ENSG00000143674	RP5-862P8.2	216.724	-0.65584	1	1	0.0727296	1	1	-0.554655	1	1	0.0151078	1	1	-1.35211	0.138967	0.835189	-0.114964	1	1	-0.977027	1	1	-0.262504	1	1	-1.03412	0.885052	1	-0.0261885	1	1	-0.617554	1	1	0.323661	1	1
ENSG00000135750	KCNK1	11.4394	0.706671	1	1	2.48716	9.13266e-06	0.00012085	0.0669493	1	1	2.01066	0.0029108	0.0221461	-0.134434	1	1	0.32151	1	1	0.0958523	1	1	1.24515	0.524698	1	-0.0989305	1	1	2.15541	0.00177339	0.0201981	0.317797	1	1	2.32975	0.000310635	0.00198202
ENSG00000183780	SLC35F3	245.825	0.535377	1	1	1.38865	0.289683	1	1.13692	0.715997	1	1.38822	0.290411	1	-1.02021	0.962297	1	-0.115958	1	1	-0.708952	1	1	0.138877	1	1	-0.666531	1	1	0.357652	1	1	-0.729212	1	1	0.952265	1	1
ENSG00000168275	COA6	945.093	0.791048	1	1	1.0608	0.663917	1	1.77283	5.55185e-08	3.81035e-07	1.33005	0.0182099	0.112926	0.927457	1	1	0.372277	1	1	1.13194	0.423745	1	0.655497	1	1	1.33477	0.0421669	0.175685	0.87433	1	1	1.46073	0.00515686	0.020643	1.37435	0.0228272	0.102014
ENSG00000059588	TARBP1	4025.87	-0.255606	1	1	0.109027	1	1	-0.199137	1	1	0.0863002	1	1	-0.150435	1	1	0.1409	1	1	-0.124442	1	1	0.125599	1	1	-0.302359	1	1	0.235122	1	1	-0.113827	1	1	0.286315	1	1
ENSG00000168264	IRF2BP2	7826.41	-0.330628	1	1	-0.257972	1	1	0.0264395	1	1	0.215398	1	1	0.171207	1	1	0.229434	1	1	0.0498604	1	1	0.338798	1	1	0.206668	1	1	0.175323	1	1	0.0189518	1	1	0.223971	1	1
ENSG00000173726	TOMM20	7534.65	-0.0801592	1	1	0.150015	1	1	0.311997	1	1	0.0884345	1	1	0.0290453	1	1	-0.122704	1	1	0.150457	1	1	-0.0276227	1	1	0.341504	1	1	0.112325	1	1	0.589127	1	1	0.488626	1	1
ENSG00000188739	RBM34	159.407	-0.251923	1	1	-0.0871273	1	1	-0.0722152	1	1	-0.183863	1	1	-0.179318	1	1	-0.103546	1	1	-0.0838428	1	1	-0.410687	1	1	-0.0189582	1	1	-0.0188508	1	1	0.0341058	1	1	-0.228272	1	1
ENSG00000054267	ARID4B	10236.7	0.128773	1	1	0.129123	1	1	-0.190657	1	1	-0.0395498	1	1	-0.0126245	1	1	-0.0330809	1	1	0.0477467	1	1	0.0989699	1	1	0.000698192	1	1	0.071589	1	1	-0.107138	1	1	0.0665729	1	1
ENSG00000152904	GGPS1	2034.09	-0.355351	1	1	-0.339932	1	1	-0.307241	1	1	-0.467411	1	1	-0.169418	1	1	-0.213678	1	1	-0.268446	1	1	-0.339172	1	1	-0.152323	1	1	-0.35371	1	1	-0.328995	1	1	-0.455143	1	1
ENSG00000168243	GNG4	173.365	2.32553	0.00168493	0.018248	2.34033	0.000219401	0.00227046	7.11237	2.17251e-50	2.59252e-48	5.008	5.89584e-29	7.58217e-27	4.70177	9.15277e-17	5.61285e-15	2.23409	0.00253817	0.0980191	4.78513	1.8092e-17	8.37924e-16	2.69044	3.373e-05	0.00124108	5.66228	8.16452e-26	4.17557e-24	3.02954	5.95744e-07	1.37478e-05	5.54986	1.20952e-24	3.18514e-23	3.58745	1.79668e-10	2.6861e-09
ENSG00000143669	LYST	11542.9	-0.161997	1	1	-0.585702	1	1	1.67332	5.35621e-05	0.000271002	1.28029	0.0864559	0.452825	0.460145	1	1	0.201736	1	1	0.592824	1	1	0.294867	1	1	0.254516	1	1	-0.0166526	1	1	0.270032	1	1	0.00655856	1	1
ENSG00000116962	NID1	24.4702	1.60931	0.161635	1	-0.272491	1	1	2.14992	0.00743525	0.0284399	-0.209236	1	1	0.846228	1	1	0.117483	1	1	1.18875	0.692097	1	0.314372	1	1	1.85915	0.0647881	0.25927	0.15352	1	1	2.50854	0.00096822	0.00427644	0.49454	1	1
ENSG00000077585	GPR137B	373.997	-1.06403	0.684017	1	-1.29511	0.0510251	0.30961	0.238231	1	1	-0.137328	1	1	-0.965981	1	1	-0.434869	1	1	-1.40973	0.0272481	0.158789	-0.798298	1	1	-1.17417	0.344579	1	-1.02087	0.90682	1	-1.42163	0.0235197	0.0841096	-1.39187	0.0291659	0.127713
ENSG00000086619	ERO1B	828.647	-0.75431	1	1	-0.820474	1	1	-1.27771	0.0230664	0.0820237	-0.810477	1	1	-0.963947	1	1	-0.490929	1	1	-1.11372	0.421907	1	-0.744737	1	1	-1.39641	0.00527666	0.0263433	-0.865118	1	1	-1.60423	2.30421e-05	0.000123719	-1.31328	0.027579	0.121285
ENSG00000186197	EDARADD	101.921	0.620137	1	1	-0.283523	1	1	0.834783	1	1	0.000968579	1	1	-0.266725	1	1	-0.520786	1	1	-0.255165	1	1	-0.391107	1	1	0.0678011	1	1	-0.511146	1	1	0.061532	1	1	-0.558366	1	1
ENSG00000116977	LGALS8	5676.22	-0.569447	1	1	-0.818862	1	1	-0.813869	1	1	-0.903368	1	1	-0.675226	1	1	-0.383617	1	1	-0.81988	1	1	-0.57936	1	1	-0.87197	1	1	-0.747592	1	1	-0.904559	1	1	-1.1758	0.0389541	0.16634
ENSG00000119285	HEATR1	9531.38	1.18478	0.0892757	0.61784	1.3757	0.000443056	0.0043216	1.7332	1.53033e-11	1.43662e-10	1.47812	7.7821e-06	9.33711e-05	1.72089	1.17831e-08	2.89571e-07	1.28687	0.0233319	0.633308	1.8085	1.59505e-10	3.4636e-09	1.41052	0.00117067	0.0287694	2.06418	3.74785e-17	9.109e-16	1.71318	1.68188e-08	5.0176e-07	2.30144	7.13056e-25	1.91585e-23	2.06102	4.64891e-17	1.37148e-15
ENSG00000116984	MTR	6037.33	-0.364416	1	1	-0.466099	1	1	-0.601244	1	1	-0.461819	1	1	-0.444569	1	1	-0.13535	1	1	-0.586227	1	1	-0.289446	1	1	-0.581384	1	1	-0.359921	1	1	-0.718648	1	1	-0.610867	1	1
ENSG00000180875	GREM2	25.7947	0.430108	1	1	-0.150781	1	1	-1.26229	0.596322	1	-0.811253	1	1	-0.398705	1	1	-0.0194034	1	1	-0.301882	1	1	0.0727305	1	1	-0.8177	1	1	-0.443017	1	1	-0.861274	1	1	-1.33921	0.476582	1
ENSG00000091483	FH	2346.65	0.983701	1	1	1.22001	0.00579184	0.0444671	1.44962	2.7177e-08	1.92816e-07	1.07238	0.36438	1	1.04019	0.669561	1	0.648283	1	1	1.21638	0.0214709	0.128399	0.844551	1	1	1.42553	5.92916e-06	4.68882e-05	0.972707	1	1	1.56835	1.43798e-09	1.18014e-08	1.34747	0.000217027	0.00142667
ENSG00000117009	KMO	9.08229	-0.617123	1	1	-1.38043	0.267943	1	-0.64861	1	1	-1.38053	0.267586	1	-1.56637	0.155889	0.917331	-1.15415	0.696223	1	-1.11974	0.756976	1	-1.71896	0.083107	1	-0.612761	1	1	-0.92219	1	1	-1.44542	0.265298	0.755885	-1.30757	0.440283	1
ENSG00000054277	OPN3	302.018	0.0796761	1	1	-0.00986652	1	1	0.408393	1	1	0.389698	1	1	-0.633864	1	1	-0.21297	1	1	-0.448215	1	1	-0.0611141	1	1	-0.224067	1	1	-0.0547867	1	1	-0.391585	1	1	0.109522	1	1
ENSG00000203668	CHML	2646.94	0.698209	1	1	0.767384	1	1	1.34402	0.0899066	0.290677	1.14417	0.469033	1	0.165072	1	1	0.238785	1	1	0.584501	1	1	0.570326	1	1	0.727983	1	1	0.658701	1	1	0.8066	1	1	0.99811	1	1
ENSG00000162843	WDR64	12.3189	0.534889	1	1	1.31019	0.371959	1	-1.20709	0.565148	1	0.532595	1	1	-0.928915	1	1	0.900361	1	1	-0.573398	1	1	1.0452	0.908877	1	-0.194755	1	1	1.09467	0.80892	1	-1.03787	0.92452	1	1.1171	0.76559	1
ENSG00000174371	EXO1	26.0546	0.0881405	1	1	0.480739	1	1	0.714815	1	1	-0.185607	1	1	-0.431427	1	1	-0.134724	1	1	-0.507327	1	1	0.110502	1	1	-0.163217	1	1	0.129806	1	1	0.807784	1	1	0.618902	1	1
ENSG00000054282	SDCCAG8	44.142	-0.61229	1	1	-0.706979	1	1	-0.882746	1	1	-0.796563	1	1	-0.825612	1	1	-0.535389	1	1	-1.05472	0.776193	1	-0.63699	1	1	-0.956815	1	1	-0.981488	1	1	-1.35222	0.0812023	0.263823	-0.800682	1	1
ENSG00000117020	AKT3	62.537	-0.708977	1	1	-0.722644	1	1	-0.523114	1	1	-0.745528	1	1	-0.70948	1	1	-0.270839	1	1	-0.836301	1	1	-0.507641	1	1	-0.934576	1	1	-0.794473	1	1	-0.954954	1	1	-0.870844	1	1
ENSG00000179456	ZBTB18	3568.38	-1.54264	2.97907e-05	0.000441889	-1.69402	5.81233e-08	1.06047e-06	-2.75034	5.06771e-41	3.49619e-39	-1.89643	2.51222e-12	7.58016e-11	-1.14679	0.330751	1	-0.816079	1	1	-1.2656	0.0785362	0.405571	-0.937063	1	1	-1.63505	2.63141e-05	0.000191304	-1.39637	0.00873669	0.0843485	-2.07621	1.13829e-12	1.23588e-11	-1.80078	1.22391e-07	1.28056e-06
ENSG00000173728	C1orf100	23.9797	0.102856	1	1	-0.514769	1	1	-0.0599391	1	1	-0.307581	1	1	-0.0568493	1	1	0.07829	1	1	-0.0848754	1	1	-0.313545	1	1	0.239081	1	1	0.197959	1	1	-0.165247	1	1	-0.625574	1	1
ENSG00000035687	ADSS	5182.88	0.439701	1	1	0.489583	1	1	1.05027	0.548603	1	0.703717	1	1	0.478497	1	1	0.170573	1	1	0.608911	1	1	0.238171	1	1	0.718928	1	1	0.381559	1	1	0.871521	1	1	0.58993	1	1
ENSG00000179397	C1orf101	33.9106	-1.37991	0.0564402	0.415799	-1.59133	0.0038176	0.0305731	-1.63752	0.00193034	0.00803308	-1.39734	0.0481715	0.269801	-1.45791	0.0488349	0.344078	-1.02305	0.920578	1	-1.78761	0.00106982	0.00855209	-0.968025	1	1	-1.85514	0.000418571	0.00252133	-1.21196	0.361395	1	-2.01478	4.54524e-05	0.000235457	-2.06126	3.20898e-05	0.000240828
ENSG00000121644	DESI2	2983.57	0.634314	1	1	0.696914	1	1	1.04978	0.599118	1	0.713549	1	1	0.618244	1	1	0.253884	1	1	0.872338	1	1	0.456002	1	1	1.0664	0.546217	1	0.576724	1	1	1.37538	0.000639912	0.00289194	1.01235	0.910514	1
ENSG00000203667	COX20	392.965	-0.601735	1	1	-0.427532	1	1	-0.892369	1	1	-0.420667	1	1	-0.152039	1	1	-0.042647	1	1	-0.36854	1	1	-0.3148	1	1	-0.329962	1	1	-0.0693279	1	1	-0.699688	1	1	-0.375363	1	1
ENSG00000153187	HNRNPU	45511.7	0.629089	1	1	0.763357	1	1	0.97957	1	1	0.846865	1	1	0.769899	1	1	0.56036	1	1	0.792462	1	1	0.680003	1	1	0.984131	1	1	0.854631	1	1	1.09524	0.191318	0.563781	1.07203	0.323085	1
ENSG00000203666	EFCAB2	94.5504	-0.49513	1	1	-0.852612	1	1	-1.29257	0.0362817	0.125186	-1.13275	0.309816	1	-0.455061	1	1	-0.444406	1	1	-0.958426	1	1	-0.971444	1	1	-0.956277	1	1	-0.999115	1	1	-0.975174	1	1	-1.21647	0.159813	0.584613
ENSG00000185420	SMYD3	477.296	0.180079	1	1	0.225253	1	1	-0.196794	1	1	-0.0150756	1	1	-0.300431	1	1	0.084026	1	1	-0.0734375	1	1	0.161266	1	1	-0.499193	1	1	-0.1222	1	1	-0.26941	1	1	-0.0928848	1	1
ENSG00000162851	TFB2M	1255.55	0.792423	1	1	1.36254	0.00108524	0.00975246	1.96665	8.58887e-18	1.28843e-16	1.67381	1.18092e-09	2.45565e-08	1.36272	0.00549839	0.0510026	0.905296	1	1	1.45958	0.00043348	0.00373577	1.02359	0.857128	1	1.77672	2.52979e-09	2.97464e-08	1.50545	0.000105462	0.00160201	1.98267	4.52835e-14	5.4929e-13	1.98305	4.07423e-14	9.07012e-13
ENSG00000162852	CNST	4015.21	-1.02379	0.715362	1	-0.992952	1	1	-0.928558	1	1	-0.895761	1	1	-0.794996	1	1	-0.543411	1	1	-0.91595	1	1	-0.689825	1	1	-0.872433	1	1	-0.753746	1	1	-0.912484	1	1	-0.852898	1	1
ENSG00000143653	SCCPDH	700.083	1.83246	5.96801e-08	1.2689e-06	2.19838	3.23263e-15	1.35934e-13	2.36543	5.28869e-19	8.65933e-18	2.07336	1.72766e-12	5.48697e-11	1.21554	0.224409	1	1.2413	0.177139	1	1.49346	0.00532898	0.0371905	1.56888	0.00141962	0.0342518	1.61319	0.000530026	0.00314267	1.61535	0.000547338	0.00705256	1.93175	1.34159e-07	9.15545e-07	2.19335	1.76559e-11	2.91246e-10
ENSG00000153207	AHCTF1	6551.85	-0.0431634	1	1	0.0177141	1	1	-0.222095	1	1	-0.204092	1	1	-0.0378491	1	1	0.0415306	1	1	0.00434828	1	1	0.0630666	1	1	0.0946083	1	1	0.0944037	1	1	0.276579	1	1	0.255415	1	1
ENSG00000277462	ZNF670	171.54	-0.0471946	1	1	0.330877	1	1	0.987752	1	1	0.660374	1	1	0.0450829	1	1	0.0302763	1	1	0.148545	1	1	0.0807528	1	1	0.127373	1	1	0.0663201	1	1	0.414159	1	1	0.400421	1	1
ENSG00000188295	ZNF669	668.859	-0.0157833	1	1	-0.0269169	1	1	0.0490623	1	1	-0.114401	1	1	-0.0277402	1	1	-0.207089	1	1	0.0220905	1	1	-0.160483	1	1	-0.1047	1	1	-0.23669	1	1	-0.0298151	1	1	-0.0788729	1	1
ENSG00000196418	ZNF124	453.529	0.016704	1	1	0.186334	1	1	0.28206	1	1	0.201261	1	1	0.2406	1	1	0.185593	1	1	0.339058	1	1	0.169025	1	1	0.475945	1	1	0.29541	1	1	0.541783	1	1	0.426263	1	1
ENSG00000162714	ZNF496	1653.72	-0.556775	1	1	-0.0555058	1	1	-0.280442	1	1	0.442477	1	1	-0.561639	1	1	0.00877063	1	1	-0.613886	1	1	-0.0195557	1	1	-0.538059	1	1	0.0836973	1	1	-0.497989	1	1	0.175425	1	1
ENSG00000162711	NLRP3	315.217	-1.62319	0.00257693	0.0266256	-2.07105	6.68109e-08	1.20593e-06	-1.4514	0.0288973	0.101335	-1.65888	0.000854597	0.00723784	-1.34262	0.147951	0.87842	-0.726768	1	1	-1.05856	0.803972	1	-0.569083	1	1	-1.43185	0.0689164	0.273805	-1.24279	0.294524	1	-1.88484	0.00022925	0.00109587	-2.12022	1.60323e-06	1.43878e-05
ENSG00000169224	GCSAML	19.749	0.581357	1	1	-0.201545	1	1	1.85469	0.0570636	0.190634	0.340871	1	1	0.164254	1	1	0.994065	1	1	0.230299	1	1	1.15907	0.726986	1	0.681525	1	1	1.22987	0.613202	1	0.853462	1	1	0.723677	1	1
ENSG00000162722	TRIM58	7.80827	-0.59492	1	1	-0.511853	1	1	-0.734999	1	1	-0.91086	1	1	-0.424194	1	1	-0.457732	1	1	-0.836479	1	1	-0.262303	1	1	-0.857786	1	1	-0.766967	1	1	-0.603014	1	1	-0.981628	1	1
ENSG00000175137	SH3BP5L	2274.47	-0.301114	1	1	-0.110939	1	1	0.0137921	1	1	0.15852	1	1	-0.293894	1	1	-0.0405443	1	1	-0.41152	1	1	-0.0772864	1	1	-0.377913	1	1	-0.152104	1	1	-0.490212	1	1	-0.225705	1	1
ENSG00000171161	ZNF672	2049.96	0.263075	1	1	0.13981	1	1	0.823644	1	1	0.548158	1	1	0.0276445	1	1	0.0206589	1	1	0.0776293	1	1	0.167585	1	1	0.296245	1	1	0.0174841	1	1	0.330839	1	1	0.275722	1	1
ENSG00000171163	ZNF692	1610.2	-0.407748	1	1	-0.424315	1	1	-0.469822	1	1	-0.449974	1	1	-0.0165878	1	1	-0.0702319	1	1	-0.135179	1	1	-0.208737	1	1	-0.257523	1	1	-0.130617	1	1	-0.0695706	1	1	-0.256096	1	1
ENSG00000185220	PGBD2	591.888	-0.52325	1	1	-0.554855	1	1	-1.42085	4.65382e-07	2.95232e-06	-0.802562	1	1	-0.802086	1	1	-0.300079	1	1	-0.843008	1	1	-0.463214	1	1	-1.08059	0.401909	1	-0.711416	1	1	-1.02125	0.82529	1	-0.916647	1	1
ENSG00000184731	FAM110C	37.0283	-0.418913	1	1	-0.529626	1	1	-0.687771	1	1	-0.88384	1	1	-0.180353	1	1	-0.382754	1	1	-0.232668	1	1	-0.534759	1	1	-0.303639	1	1	-0.656011	1	1	-0.381121	1	1	-1.21381	0.7078	1
ENSG00000035115	SH3YL1	2111.05	-1.09695	0.258859	1	-0.925078	1	1	-1.11806	0.169753	0.52304	-0.860125	1	1	-0.781366	1	1	-0.455556	1	1	-0.968161	1	1	-0.735738	1	1	-0.928002	1	1	-0.663805	1	1	-1.07181	0.473785	1	-0.981835	1	1
ENSG00000143727	ACP1	4549.88	0.0910346	1	1	0.317311	1	1	0.787506	1	1	0.459531	1	1	0.425322	1	1	0.104226	1	1	0.461231	1	1	0.177862	1	1	0.677464	1	1	0.325463	1	1	0.836428	1	1	0.623108	1	1
ENSG00000151353	TMEM18	1321.4	-0.0138811	1	1	0.0272897	1	1	-0.109534	1	1	-0.000425405	1	1	0.232641	1	1	0.241476	1	1	0.101385	1	1	0.11392	1	1	0.238777	1	1	0.195087	1	1	0.0526342	1	1	0.133645	1	1
ENSG00000172554	SNTG2	19.3676	0.721622	1	1	1.28305	0.399746	1	0.597196	1	1	1.78615	0.0172464	0.107838	0.381913	1	1	0.461748	1	1	0.427667	1	1	1.48626	0.191789	1	1.09604	0.77831	1	1.75848	0.0381826	0.304495	0.777153	1	1	1.8199	0.025316	0.112253
ENSG00000130508	PXDN	60.8993	-1.37243	0.232788	1	-1.70022	0.0351154	0.22341	-1.08258	0.790827	1	-0.755898	1	1	-1.28866	0.414166	1	-1.12012	0.749105	1	-1.22026	0.532937	1	-1.01959	0.958306	1	-1.14197	0.687379	1	-1.1212	0.745994	1	-0.957534	1	1	-0.745949	1	1
ENSG00000186487	MYT1L	17.8008	-3.03105	3.76023e-09	9.32735e-08	-2.66642	5.2812e-05	0.0006131	-2.56145	4.12591e-06	2.36383e-05	-1.53369	0.154198	0.746802	-2.38966	0.000247122	0.00302251	-1.88879	0.0425448	1	-2.63506	2.01511e-05	0.00021843	-1.6704	0.121298	1	-2.98422	3.58033e-07	3.25945e-06	-2.3632	0.00235179	0.0260685	-2.72298	8.21129e-06	4.62837e-05	-1.81122	0.0621041	0.253039
ENSG00000032389	TSSC1	1496.77	0.660416	1	1	0.758599	1	1	0.975519	1	1	0.812684	1	1	0.584848	1	1	0.413961	1	1	0.743944	1	1	0.480266	1	1	0.70865	1	1	0.532259	1	1	0.781283	1	1	0.77611	1	1
ENSG00000171853	TRAPPC12	1343.61	-0.0202966	1	1	-0.0696899	1	1	-0.194002	1	1	-0.0919534	1	1	0.0772452	1	1	0.177537	1	1	0.0371362	1	1	0.130182	1	1	0.00258863	1	1	0.0839823	1	1	-0.0383637	1	1	0.0513435	1	1
ENSG00000182551	ADI1	726.377	-0.320916	1	1	-0.279735	1	1	-1.21506	0.052322	0.176216	-0.772837	1	1	-0.146634	1	1	-0.0183647	1	1	-0.228617	1	1	-0.121475	1	1	-0.365136	1	1	-0.37736	1	1	-0.333912	1	1	-0.509134	1	1
ENSG00000171865	RNASEH1	1477.31	0.330514	1	1	0.438202	1	1	0.581361	1	1	0.425088	1	1	0.568791	1	1	0.338354	1	1	0.5673	1	1	0.363115	1	1	0.704909	1	1	0.531813	1	1	0.697811	1	1	0.623391	1	1
ENSG00000171863	RPS7	48182.4	-0.0728147	1	1	-0.0148245	1	1	0.477339	1	1	0.111307	1	1	0.245254	1	1	-0.26946	1	1	0.372513	1	1	-0.309003	1	1	0.308063	1	1	-0.266904	1	1	0.388609	1	1	0.151546	1	1
ENSG00000134326	CMPK2	2879.91	4.36263	1.58076e-30	2.13661e-28	4.38545	3.59076e-32	4.95451e-30	2.98146	1.33914e-11	1.26612e-10	3.59201	1.59683e-19	1.00722e-17	1.8692	0.00890855	0.0785115	2.57535	2.16572e-06	0.000159373	2.93049	6.11142e-09	1.10741e-07	3.61808	3.33111e-15	3.83686e-13	2.78822	7.2555e-08	7.12426e-07	3.58521	7.29549e-15	4.39255e-13	3.32348	2.59232e-12	2.73608e-11	4.27156	7.09531e-23	3.52877e-21
ENSG00000134321	RSAD2	5442.69	4.73868	4.81781e-32	7.01283e-30	4.91281	2.06539e-36	3.64776e-34	1.79563	0.0122175	0.0452048	3.35372	3.4845e-14	1.31874e-12	2.09361	0.00226226	0.0228748	3.00092	2.35712e-08	2.27901e-06	3.10724	3.96789e-09	7.29981e-08	3.98928	7.21229e-17	9.74836e-15	2.7794	6.71646e-07	5.94297e-06	3.92705	3.08606e-16	2.18599e-14	3.0828	5.98709e-09	4.65132e-08	4.41996	1.34387e-21	6.09618e-20
ENSG00000151692	RNF144A	12375.4	2.1026	1.49633e-11	4.90602e-10	2.14625	8.89087e-13	2.81928e-11	-1.02393	0.883749	1	0.474855	1	1	1.39471	0.0369705	0.270858	1.82038	1.4597e-05	0.000929576	1.54531	0.00395039	0.0281025	1.96655	3.27013e-07	1.69203e-05	1.27639	0.144096	0.52581	1.91379	1.37541e-06	3.02636e-05	1.04259	0.821921	1	1.76241	5.61748e-05	0.000408169
ENSG00000115738	ID2	5946.09	1.77509	0.000492314	0.00585385	2.42111	6.44303e-11	1.67014e-09	2.21951	4.16294e-08	2.89765e-07	2.33502	8.39962e-10	1.78877e-08	2.33752	1.63275e-07	3.48267e-06	1.55434	0.0298978	0.768984	2.37666	7.03763e-08	1.09542e-06	1.71118	0.0053374	0.105837	2.96559	1.38799e-14	2.68791e-13	2.415	2.94462e-08	8.38805e-07	3.14777	4.0601e-17	6.30482e-16	2.77762	3.25894e-12	5.84932e-11
ENSG00000134313	KIDINS220	6048.52	-0.111907	1	1	-0.0791613	1	1	-0.524239	1	1	-0.252343	1	1	-0.392432	1	1	-0.0700846	1	1	-0.466847	1	1	-0.101243	1	1	-0.353481	1	1	-0.177392	1	1	-0.338018	1	1	-0.241981	1	1
ENSG00000143797	MBOAT2	175.281	0.143485	1	1	0.720431	1	1	-1.36012	0.0408741	0.140046	0.00121789	1	1	-0.492116	1	1	0.539853	1	1	-0.568517	1	1	0.443498	1	1	-1.03339	0.868494	1	0.110912	1	1	-0.751759	1	1	0.130189	1	1
ENSG00000151693	ASAP2	6.36218	-2.47468	0.000119106	0.00158721	-1.42152	0.227499	1	-1.71912	0.0456281	0.155131	-1.46753	0.181866	0.859723	-2.16924	0.00590064	0.0544289	-1.25054	0.535215	1	-2.03438	0.0141716	0.0887973	-0.966989	1	1	-3.15424	3.09129e-06	2.52916e-05	-1.81336	0.0520749	0.399643	-2.44901	0.0010029	0.0044149	-2.17039	0.00721188	0.0358322
ENSG00000119185	ITGB1BP1	2074.95	0.0283071	1	1	0.347061	1	1	0.248372	1	1	0.187807	1	1	-0.120878	1	1	0.0670555	1	1	-0.0255938	1	1	0.0482129	1	1	-0.0590083	1	1	0.150465	1	1	0.154275	1	1	0.327628	1	1
ENSG00000119203	CPSF3	2834.2	0.719552	1	1	0.878944	1	1	1.22067	0.00467805	0.0183942	0.995599	1	1	0.59717	1	1	0.351592	1	1	0.64775	1	1	0.512575	1	1	0.869258	1	1	0.618415	1	1	1.00937	0.917939	1	0.922632	1	1
ENSG00000134330	IAH1	1808.89	0.460495	1	1	0.623622	1	1	0.667367	1	1	0.47365	1	1	0.270576	1	1	0.194216	1	1	0.369279	1	1	0.208079	1	1	0.398961	1	1	0.321909	1	1	0.493234	1	1	0.484647	1	1
ENSG00000151694	ADAM17	2163.6	-0.0159114	1	1	0.00722923	1	1	0.282937	1	1	0.393099	1	1	0.286171	1	1	0.341128	1	1	0.120587	1	1	0.114396	1	1	0.27842	1	1	0.441133	1	1	0.00178297	1	1	0.0906361	1	1
ENSG00000134308	YWHAQ	13950.9	0.910875	1	1	1.15904	0.217939	1	1.99471	3.77865e-14	4.27795e-13	1.50978	7.8302e-05	0.000812843	0.844368	1	1	0.457025	1	1	1.07544	0.621259	1	0.705258	1	1	1.37303	0.0145429	0.0667946	1.08007	0.599771	1	1.63141	3.52853e-05	0.000184593	1.39376	0.00986148	0.0475173
ENSG00000115750	TAF1B	1128.02	0.936273	1	1	0.978945	1	1	1.34249	0.000518544	0.00231112	0.925586	1	1	0.767115	1	1	0.48811	1	1	1.01991	0.861908	1	0.674564	1	1	1.13193	0.248515	0.849066	0.782726	1	1	1.34609	0.00244202	0.0101944	1.08228	0.470081	1
ENSG00000134317	GRHL1	33.2049	1.7836	0.00185087	0.0198355	1.63804	0.00706576	0.0532687	1.96533	0.000122505	0.000589501	1.70229	0.00296094	0.022476	1.2615	0.359741	1	0.817292	1	1	1.36713	0.197257	0.891459	1.0492	0.858636	1	1.19392	0.500174	1	1.14076	0.60488	1	1.40117	0.16009	0.482712	1.25476	0.348794	1
ENSG00000172059	KLF11	523.648	-0.354191	1	1	-0.135003	1	1	-0.353669	1	1	-0.39895	1	1	-0.619444	1	1	-0.0166686	1	1	-0.622345	1	1	-0.00695315	1	1	-0.727966	1	1	-0.0763489	1	1	-0.323047	1	1	-0.0862973	1	1
ENSG00000171848	RRM2	15.0522	0.556678	1	1	2.26652	0.00124271	0.0110033	2.07187	0.00225695	0.00928724	2.41126	0.000303041	0.00278971	1.49957	0.202372	1	1.66386	0.134212	1	1.62773	0.108409	0.537619	2.11341	0.010417	0.18719	1.65693	0.0923592	0.35709	2.35144	0.00159059	0.0183208	2.16586	0.00246112	0.0102709	3.04222	1.19815e-06	1.09077e-05
ENSG00000115756	HPCAL1	2644.57	-0.84761	1	1	-0.857537	1	1	-0.624071	1	1	-0.563323	1	1	-1.07586	0.560435	1	-0.560401	1	1	-1.2767	0.0339299	0.193555	-0.609767	1	1	-1.2864	0.028151	0.121343	-0.91071	1	1	-1.36963	0.00464793	0.018736	-1.09707	0.45682	1
ENSG00000115758	ODC1	14847	2.37644	1.25723e-12	4.73103e-11	2.13658	2.14426e-09	4.54446e-08	3.42937	5.02953e-36	2.50456e-34	2.1744	6.18287e-10	1.3448e-08	3.12524	2.00407e-21	1.88269e-19	1.56126	0.012037	0.36908	3.18039	1.81855e-22	1.31631e-20	1.74188	0.000902268	0.0230723	3.76686	3.55394e-35	3.53951e-33	2.30634	5.03982e-09	1.64833e-07	4.06832	7.29216e-43	6.23174e-41	2.92229	7.7718e-18	2.5356e-16
ENSG00000115761	NOL10	2899.22	1.14753	0.158205	1	1.38806	0.000156868	0.00167166	2.13561	1.29101e-27	3.65401e-26	1.6371	5.29363e-10	1.16284e-08	1.4904	5.24817e-05	0.000736649	0.946342	1	1	1.68668	1.46056e-08	2.51255e-07	1.15896	0.190139	1	2.01202	6.30282e-17	1.50699e-15	1.52993	1.19883e-05	0.000217828	2.42246	6.30432e-32	2.69377e-30	2.0793	4.31935e-19	1.59816e-17
ENSG00000143882	ATP6V1C2	138.132	0.855944	1	1	1.18336	0.164405	0.858378	1.05666	0.680481	1	1.23905	0.0693968	0.373215	0.91658	1	1	0.659565	1	1	0.945744	1	1	0.681272	1	1	1.06991	0.652472	1	1.05835	0.700243	1	1.17552	0.257617	0.736207	1.03951	0.795275	1
ENSG00000143870	PDIA6	7558.76	1.9513	1.00256e-18	6.5742e-17	2.37971	4.98198e-39	1.08182e-36	2.41815	1.21632e-39	7.49369e-38	2.09082	5.16362e-25	5.47179e-23	1.94457	4.37173e-14	2.16884e-12	1.33782	0.00685437	0.222532	2.10212	1.24868e-18	6.3372e-17	1.62059	6.71664e-07	3.3096e-05	2.28808	7.08539e-25	3.27014e-23	1.89392	7.9168e-13	4.00252e-11	2.56281	7.52766e-36	4.12031e-34	2.4234	3.70843e-30	3.34162e-28
ENSG00000150873	C2orf50	20.1346	-0.468553	1	1	-0.895953	1	1	-0.624543	1	1	-0.765649	1	1	-0.674623	1	1	-0.153404	1	1	-0.718796	1	1	-0.267667	1	1	-1.068	0.807103	1	-0.934467	1	1	-1.06088	0.828425	1	-1.0717	0.805197	1
ENSG00000162976	PQLC3	1088.51	-0.0205521	1	1	-0.115451	1	1	-0.480895	1	1	-0.382895	1	1	-0.453956	1	1	-0.239361	1	1	-0.357232	1	1	-0.276603	1	1	-0.617646	1	1	-0.510219	1	1	-0.774155	1	1	-0.655452	1	1
ENSG00000134318	ROCK2	2962.56	0.0426475	1	1	0.119508	1	1	-0.0705728	1	1	-0.0792786	1	1	-0.358441	1	1	-0.132434	1	1	-0.14899	1	1	-0.0261771	1	1	-0.274607	1	1	-0.07066	1	1	-0.0227198	1	1	0.0964047	1	1
ENSG00000169016	E2F6	1068.78	0.624338	1	1	0.893515	1	1	1.4052	7.15465e-07	4.45559e-06	1.18781	0.0200615	0.123082	1.11133	0.240239	1	0.609476	1	1	1.12616	0.18351	0.838198	0.719247	1	1	1.51654	4.35327e-08	4.43224e-07	1.05699	0.54774	1	1.60431	1.49191e-10	1.34985e-09	1.47998	3.63399e-07	3.5368e-06
ENSG00000196208	GREB1	10.1243	-0.837767	1	1	-1.01286	0.971623	1	-1.06955	0.854013	1	-1.49141	0.18423	0.868748	-0.814293	1	1	-0.95018	1	1	-1.02052	0.961105	1	-1.24408	0.563288	1	-1.57342	0.185983	0.657466	-1.31172	0.458317	1	-1.37188	0.387872	1	-1.76066	0.07909	0.314037
ENSG00000134324	LPIN1	4807.31	0.0249128	1	1	-0.173765	1	1	-0.871378	1	1	-0.67108	1	1	-0.309497	1	1	0.00746827	1	1	-0.330667	1	1	-0.0812349	1	1	-0.571526	1	1	-0.0969723	1	1	-0.736587	1	1	-0.417874	1	1
ENSG00000071575	TRIB2	3042.35	-2.75818	2.09575e-19	1.42361e-17	-2.57259	1.93201e-16	8.97946e-15	-2.83693	5.09068e-21	9.31369e-20	-1.69725	0.000261197	0.00244164	-2.46929	6.70348e-11	2.34905e-09	-1.21347	0.342236	1	-2.96919	2.37863e-18	1.18005e-16	-1.4995	0.0262984	0.416188	-3.319	8.71373e-25	3.98007e-23	-1.85604	0.000140752	0.0020808	-4.34554	3.04743e-49	3.8444e-47	-2.95918	3.4484e-18	1.16524e-16
ENSG00000151779	NBAS	3844.29	0.39355	1	1	0.381763	1	1	0.189258	1	1	0.328829	1	1	0.190024	1	1	0.313682	1	1	0.20994	1	1	0.336392	1	1	0.214221	1	1	0.179348	1	1	0.200866	1	1	0.255893	1	1
ENSG00000079785	DDX1	6992.36	0.750733	1	1	1.14215	0.147654	0.784211	1.33195	0.000878982	0.00380739	1.05767	0.556966	1	0.966654	1	1	0.521314	1	1	1.15407	0.184605	0.842037	0.761232	1	1	1.34375	0.00306747	0.0160093	0.941845	1	1	1.65891	1.36947e-08	1.03421e-07	1.45901	7.65838e-05	0.000543056
ENSG00000197872	FAM49A	13.2098	-2.60316	0.000439133	0.00529277	-1.62484	0.175069	0.906555	-2.15147	0.010919	0.040696	-1.3312	0.468044	1	-2.74113	0.000480169	0.0054991	-1.00009	0.999857	1	-2.94192	0.00010828	0.00104255	-0.633982	1	1	-3.64718	2.1965e-07	2.04031e-06	-1.5055	0.316927	1	-3.43738	1.69629e-06	1.03449e-05	-1.78455	0.123661	0.467343
ENSG00000163029	SMC6	2619.47	0.266963	1	1	0.448159	1	1	0.294919	1	1	0.151296	1	1	0.207676	1	1	0.134325	1	1	0.294731	1	1	0.202061	1	1	0.336736	1	1	0.197542	1	1	0.406604	1	1	0.309699	1	1
ENSG00000178295	GEN1	830.103	0.995449	1	1	1.1916	0.181156	0.93297	0.523198	1	1	0.739429	1	1	0.677975	1	1	0.73899	1	1	0.664621	1	1	0.776911	1	1	0.991255	1	1	1.23498	0.16311	1	1.07929	0.638438	1	1.19595	0.245199	0.844927
ENSG00000240857	RDH14	1090.99	0.369577	1	1	0.588004	1	1	0.415364	1	1	0.406418	1	1	0.271821	1	1	0.162735	1	1	0.468466	1	1	0.328995	1	1	0.458102	1	1	0.299061	1	1	0.533241	1	1	0.651792	1	1
ENSG00000185013	NT5C1B	36.7008	-0.428207	1	1	-0.50794	1	1	-1.26887	0.244983	0.726937	-0.804669	1	1	-1.04322	0.86842	1	-0.197272	1	1	-0.787526	1	1	-0.206273	1	1	-0.620884	1	1	-0.179428	1	1	-1.11785	0.65685	1	-0.363103	1	1
ENSG00000183891	TTC32	720.301	-0.396375	1	1	-0.343178	1	1	-1.34982	0.00156387	0.00656994	-0.8534	1	1	-0.54561	1	1	-0.247855	1	1	-0.541714	1	1	-0.334869	1	1	-0.765745	1	1	-0.404885	1	1	-1.1212	0.342254	0.946253	-0.825422	1	1
ENSG00000118965	WDR35	1045.7	-0.0798835	1	1	-0.0430915	1	1	0.106682	1	1	0.00201237	1	1	0.02739	1	1	0.0506962	1	1	-0.187679	1	1	-0.0755589	1	1	-0.0233364	1	1	-0.0194228	1	1	-0.124898	1	1	-0.0620798	1	1
ENSG00000068697	LAPTM4A	2292.62	-0.340597	1	1	-0.111524	1	1	-0.196163	1	1	-0.0824731	1	1	-0.238205	1	1	-0.266483	1	1	-0.303446	1	1	-0.298651	1	1	-0.199607	1	1	-0.372578	1	1	-0.283775	1	1	-0.237905	1	1
ENSG00000055917	PUM2	15147.9	-0.0695512	1	1	-0.0214704	1	1	0.00580987	1	1	-0.0317253	1	1	-0.0853715	1	1	-0.12056	1	1	-0.045821	1	1	-0.0987096	1	1	0.0413624	1	1	-0.116326	1	1	0.0256682	1	1	-0.0186996	1	1
ENSG00000143878	RHOB	929.357	0.840856	1	1	-0.141661	1	1	1.194	0.344732	0.98774	-0.106715	1	1	0.536177	1	1	0.333339	1	1	0.625065	1	1	0.205654	1	1	0.708609	1	1	0.291231	1	1	0.675621	1	1	-0.274349	1	1
ENSG00000118960	HS1BP3	589.555	-0.377521	1	1	-0.490602	1	1	-0.814214	1	1	-0.558619	1	1	-0.80801	1	1	-0.311534	1	1	-0.89671	1	1	-0.410075	1	1	-1.01544	0.865416	1	-0.669108	1	1	-1.30655	0.000996482	0.00438956	-0.990692	1	1
ENSG00000143869	GDF7	131.801	0.158139	1	1	-1.25189	0.286656	1	-0.166133	1	1	-0.813978	1	1	-0.33921	1	1	-0.682966	1	1	-0.574682	1	1	-0.747102	1	1	-0.850689	1	1	-1.22502	0.414054	1	-0.644298	1	1	-1.5945	0.0319303	0.13849
ENSG00000118961	LDAH	1053.82	0.652463	1	1	0.518335	1	1	1.25428	0.00126215	0.00535504	0.680302	1	1	0.456907	1	1	0.195243	1	1	0.515613	1	1	0.186644	1	1	0.643339	1	1	0.259049	1	1	0.782469	1	1	0.406062	1	1
ENSG00000119771	KLHL29	512.829	-0.110906	1	1	-0.599773	1	1	-0.0288487	1	1	-0.193156	1	1	0.38322	1	1	0.166642	1	1	0.323377	1	1	0.051446	1	1	0.471776	1	1	0.196893	1	1	0.232115	1	1	-0.0456333	1	1
ENSG00000119778	ATAD2B	2113.05	-0.241557	1	1	-0.508184	1	1	-0.650047	1	1	-0.509938	1	1	-0.345559	1	1	-0.13197	1	1	-0.327194	1	1	-0.220663	1	1	-0.540384	1	1	-0.421348	1	1	-0.596643	1	1	-0.631681	1	1
ENSG00000173960	UBXN2A	1651.97	0.305952	1	1	0.411663	1	1	0.0583251	1	1	0.244119	1	1	-0.134009	1	1	0.0487518	1	1	-0.118533	1	1	0.178608	1	1	-0.139121	1	1	0.114958	1	1	-0.0984554	1	1	0.227968	1	1
ENSG00000205639	MFSD2B	31.0231	-0.609476	1	1	-0.816519	1	1	-0.45238	1	1	-0.656278	1	1	-0.188445	1	1	-0.23753	1	1	-0.319246	1	1	-0.602762	1	1	-0.217618	1	1	-0.387925	1	1	-0.2394	1	1	-0.570902	1	1
ENSG00000163026	WDCP	1006.16	0.14828	1	1	0.138862	1	1	0.460179	1	1	0.188642	1	1	0.242518	1	1	0.0768514	1	1	0.301177	1	1	0.107846	1	1	0.412939	1	1	0.154305	1	1	0.593326	1	1	0.414274	1	1
ENSG00000119782	FKBP1B	9.0642	0.4719	1	1	0.503013	1	1	0.812595	1	1	0.352695	1	1	-0.629761	1	1	-0.0304092	1	1	-0.000218147	1	1	-0.345982	1	1	-0.44136	1	1	-1.11277	0.774189	1	-0.382243	1	1	-0.681539	1	1
ENSG00000115128	SF3B6	3598.02	0.690115	1	1	1.01839	0.909891	1	1.54204	0.00107079	0.00458575	0.993805	1	1	0.91514	1	1	0.28329	1	1	1.17277	0.367716	1	0.363509	1	1	1.25069	0.191172	0.673832	0.633885	1	1	1.50747	0.00813257	0.0317022	1.20746	0.278975	0.947512
ENSG00000219626	FAM228B	358.614	-0.871425	1	1	-0.810392	1	1	-1.91585	1.50742e-18	2.39129e-17	-1.0675	0.496792	1	-0.907893	1	1	-0.321984	1	1	-1.24205	0.0401303	0.224447	-0.654793	1	1	-1.34684	0.00341675	0.0176446	-0.778922	1	1	-1.7017	7.01138e-09	5.42481e-08	-1.2004	0.0912199	0.356641
ENSG00000115129	TP53I3	55.0189	-0.482545	1	1	-0.279276	1	1	-1.20965	0.210159	0.634212	-0.52384	1	1	-0.600713	1	1	0.0409323	1	1	-0.464468	1	1	-0.383296	1	1	-0.906856	1	1	-0.25204	1	1	-1.09679	0.61527	1	-0.762911	1	1
ENSG00000176732	PFN4	9.32806	-0.376392	1	1	-0.410301	1	1	-1.64722	0.0723795	0.238019	-0.946395	1	1	-0.397363	1	1	-0.421506	1	1	-0.888137	1	1	-0.945319	1	1	-1.10822	0.776464	1	-0.652457	1	1	-1.24664	0.526146	1	-0.860727	1	1
ENSG00000198399	ITSN2	8906.33	-0.0966958	1	1	-0.156298	1	1	-0.587731	1	1	-0.403699	1	1	-0.273366	1	1	0.0207218	1	1	-0.252086	1	1	-0.0610537	1	1	-0.451711	1	1	-0.149532	1	1	-0.462184	1	1	-0.306763	1	1
ENSG00000084676	NCOA1	6164.72	0.0449083	1	1	-0.0148079	1	1	-0.489416	1	1	-0.246858	1	1	-0.199868	1	1	0.121519	1	1	-0.267337	1	1	0.0399813	1	1	-0.0471137	1	1	0.0939707	1	1	-0.0646923	1	1	-0.0140527	1	1
ENSG00000184924	PTRHD1	277.886	-0.195129	1	1	0.104968	1	1	0.0151426	1	1	-0.0787965	1	1	0.0300414	1	1	-0.000783546	1	1	0.0694899	1	1	-0.100392	1	1	-0.00265304	1	1	-0.138926	1	1	-0.0726311	1	1	-0.0332316	1	1
ENSG00000138092	CENPO	400.333	0.877542	1	1	0.941281	1	1	1.00127	0.986624	1	0.751605	1	1	0.872296	1	1	0.662257	1	1	0.887132	1	1	0.764783	1	1	1.19416	0.0235786	0.103067	0.859023	1	1	1.42908	4.73531e-07	3.05523e-06	1.14597	0.083159	0.328421
ENSG00000138031	ADCY3	884.911	0.677351	1	1	0.879557	1	1	1.41383	0.00195488	0.00812753	0.944074	1	1	1.04746	0.759428	1	0.498126	1	1	1.35738	0.0207953	0.124809	0.675971	1	1	1.44142	0.00426189	0.0216295	1.13511	0.373186	1	2.18559	1.24288e-14	1.57392e-13	1.65078	1.72748e-05	0.000135478
ENSG00000115137	DNAJC27	678.49	-0.519956	1	1	-0.595956	1	1	-0.639804	1	1	-0.524937	1	1	-0.409482	1	1	-0.328438	1	1	-0.575188	1	1	-0.471181	1	1	-0.552566	1	1	-0.446541	1	1	-0.679935	1	1	-0.661089	1	1
ENSG00000084710	EFR3B	40.7329	-1.0222	0.892087	1	-0.702178	1	1	-1.03341	0.840494	1	-0.066396	1	1	-0.434806	1	1	0.0953591	1	1	-0.944569	1	1	-0.484785	1	1	-0.997311	1	1	-0.233827	1	1	-1.56058	0.00748054	0.0293244	-0.823641	1	1
ENSG00000115138	POMC	140.244	0.168483	1	1	0.288479	1	1	0.892678	1	1	0.770266	1	1	0.654055	1	1	0.147759	1	1	0.718269	1	1	0.238068	1	1	0.590299	1	1	0.220668	1	1	0.580328	1	1	0.33653	1	1
ENSG00000119772	DNMT3A	7323.67	-0.0146214	1	1	0.0827721	1	1	0.493114	1	1	0.625359	1	1	0.358423	1	1	0.315894	1	1	0.315633	1	1	0.290178	1	1	0.374999	1	1	0.545981	1	1	0.51262	1	1	0.597348	1	1
ENSG00000138101	DTNB	713.877	-0.427474	1	1	-0.54508	1	1	-0.358261	1	1	-0.423117	1	1	-0.602677	1	1	-0.308925	1	1	-0.606772	1	1	-0.394838	1	1	-0.877485	1	1	-0.703369	1	1	-0.714093	1	1	-0.895148	1	1
ENSG00000143970	ASXL2	7136.23	0.173195	1	1	-0.162698	1	1	0.49056	1	1	0.155472	1	1	-0.144724	1	1	0.0301394	1	1	-0.0805866	1	1	-0.00911957	1	1	-0.114617	1	1	-0.121379	1	1	-0.113993	1	1	-0.31717	1	1
ENSG00000084731	KIF3C	418.608	-0.693891	1	1	-0.597166	1	1	-1.36174	0.0304382	0.106241	-0.909117	1	1	-1.52267	0.00705712	0.0637644	-0.418125	1	1	-1.57025	0.00333581	0.0241322	-0.5081	1	1	-2.20595	9.14365e-10	1.12772e-08	-1.11024	0.566571	1	-2.34549	1.10832e-11	1.10715e-10	-1.53607	0.00563148	0.0285913
ENSG00000084733	RAB10	8456.13	0.844172	1	1	1.17571	0.128092	0.694799	1.38052	0.0012028	0.00511624	1.11327	0.32665	1	0.842808	1	1	0.496836	1	1	1.12815	0.348202	1	0.74162	1	1	1.23641	0.0835092	0.325725	0.910537	1	1	1.49574	0.000283709	0.00134455	1.34695	0.0110399	0.0526594
ENSG00000157833	GAREM2	334.252	0.403942	1	1	0.393039	1	1	0.504471	1	1	0.691668	1	1	0.155381	1	1	0.229601	1	1	0.159605	1	1	0.349437	1	1	0.136675	1	1	0.400598	1	1	0.28453	1	1	0.609275	1	1
ENSG00000084754	HADHA	9692.61	0.126869	1	1	0.188602	1	1	0.179422	1	1	0.294952	1	1	-0.199352	1	1	0.00111846	1	1	-0.150058	1	1	0.0732333	1	1	-0.140994	1	1	-0.082397	1	1	-0.0932945	1	1	0.00461982	1	1
ENSG00000138029	HADHB	3621.83	-0.01175	1	1	0.0316889	1	1	0.148628	1	1	0.108881	1	1	-0.105077	1	1	-0.020822	1	1	-0.157303	1	1	-0.00991338	1	1	-0.0498457	1	1	-0.145941	1	1	-0.0149132	1	1	-0.0990757	1	1
ENSG00000173567	ADGRF3	183.09	-0.208229	1	1	-0.193995	1	1	-0.609962	1	1	0.146556	1	1	0.139744	1	1	0.299211	1	1	-0.0297984	1	1	0.210922	1	1	-0.278036	1	1	0.0497901	1	1	-0.563198	1	1	-0.25066	1	1
ENSG00000138018	SELENOI	4591.55	1.15128	0.285749	1	1.55403	6.88879e-05	0.00078258	2.04032	2.03804e-13	2.21459e-12	1.73372	1.35037e-07	2.12688e-06	1.3153	0.0549747	0.379664	0.819987	1	1	1.6359	0.000108087	0.00104201	1.13551	0.409823	1	1.85553	1.88742e-07	1.76186e-06	1.49034	0.00284031	0.0307702	2.25551	2.04207e-14	2.54222e-13	2.02637	4.10553e-10	5.86011e-09
ENSG00000115155	OTOF	41.9794	1.44624	0.214707	1	0.964775	1	1	1.89198	0.0120855	0.0447289	1.36471	0.152424	0.741192	-0.477794	1	1	-0.23904	1	1	0.301766	1	1	0.070201	1	1	0.182545	1	1	0.413287	1	1	0.802053	1	1	0.703982	1	1
ENSG00000213699	SLC35F6	919.471	0.0791117	1	1	-0.0404763	1	1	0.566814	1	1	0.390095	1	1	0.147022	1	1	0.0828801	1	1	0.138942	1	1	0.124716	1	1	0.096095	1	1	0.0686405	1	1	0.101675	1	1	0.0258638	1	1
ENSG00000084764	MAPRE3	225.418	0.166275	1	1	0.105186	1	1	-0.698118	1	1	-0.343564	1	1	-0.118582	1	1	-0.00112082	1	1	-0.176954	1	1	-0.0258021	1	1	-0.325917	1	1	-0.197889	1	1	-0.141339	1	1	-0.274321	1	1
ENSG00000119777	TMEM214	3082.51	0.505645	1	1	0.623572	1	1	0.652807	1	1	0.730426	1	1	0.444036	1	1	0.474612	1	1	0.444003	1	1	0.450318	1	1	0.531171	1	1	0.569422	1	1	0.656402	1	1	0.648676	1	1
ENSG00000084693	AGBL5	1118.04	-0.271985	1	1	-0.458799	1	1	-0.936516	1	1	-0.612456	1	1	-0.182436	1	1	-0.0276108	1	1	-0.30243	1	1	-0.161227	1	1	-0.473534	1	1	-0.288883	1	1	-0.575193	1	1	-0.618883	1	1
ENSG00000228474	OST4	3666.57	0.172434	1	1	0.325263	1	1	0.185234	1	1	0.194311	1	1	0.0281741	1	1	-0.0651812	1	1	0.146702	1	1	-0.050469	1	1	-0.0178555	1	1	-0.160269	1	1	0.0974565	1	1	0.124413	1	1
ENSG00000138080	EMILIN1	64.2126	0.0160403	1	1	0.282441	1	1	0.709647	1	1	0.26615	1	1	-0.238914	1	1	0.00445458	1	1	-0.261212	1	1	-0.113988	1	1	-0.133477	1	1	-0.132373	1	1	-0.403017	1	1	-0.0562496	1	1
ENSG00000138030	KHK	133.766	-0.811506	1	1	-0.635654	1	1	-0.961855	1	1	-0.945527	1	1	-1.23766	0.26312	1	-0.330947	1	1	-1.40195	0.0600763	0.319587	-0.442759	1	1	-1.63054	0.00349978	0.0180311	-1.07004	0.741003	1	-1.50913	0.0180713	0.066125	-0.955888	1	1
ENSG00000138028	CGREF1	59.7523	1.12562	0.595717	1	1.62105	0.0106743	0.0773052	2.6285	8.58767e-13	8.94983e-12	2.21406	3.69388e-07	5.43657e-06	1.92448	0.000306628	0.00366901	1.49306	0.0719643	1	1.97685	0.000136145	0.00128538	1.48768	0.0755284	0.984615	2.34041	1.22484e-07	1.16053e-06	2.24098	2.72453e-06	5.65661e-05	2.81948	4.22202e-13	4.73539e-12	2.78769	7.98679e-12	1.3686e-10
ENSG00000143994	ABHD1	70.7073	-1.06429	0.727362	1	-1.07836	0.672058	1	-2.0177	1.82939e-07	1.20318e-06	-1.25733	0.167789	0.800622	-0.99032	1	1	-0.426254	1	1	-1.2928	0.175459	0.808393	-0.944396	1	1	-1.68879	0.00182168	0.00989745	-0.967387	1	1	-1.96957	1.87884e-05	0.000101996	-1.43332	0.0516375	0.214148
ENSG00000138073	PREB	2923.09	0.299914	1	1	0.429485	1	1	0.794053	1	1	0.521922	1	1	0.227625	1	1	0.165015	1	1	0.332067	1	1	0.223854	1	1	0.384407	1	1	0.234345	1	1	0.688787	1	1	0.546243	1	1
ENSG00000138074	SLC5A6	3252.69	0.786074	1	1	0.998145	1	1	1.44839	3.78655e-06	2.18435e-05	1.08721	0.361256	1	1.3388	0.00265842	0.0265757	0.79185	1	1	1.3819	0.00070735	0.00584501	0.94147	1	1	1.65743	5.367e-09	6.04004e-08	1.2747	0.0148163	0.134792	1.9212	2.83212e-16	4.11341e-15	1.68476	1.20003e-09	1.62366e-08
ENSG00000138085	ATRAID	2535.18	0.14112	1	1	0.244065	1	1	-0.0169957	1	1	-0.0775963	1	1	0.093842	1	1	0.0919224	1	1	0.081742	1	1	0.0334402	1	1	0.142459	1	1	-0.0151231	1	1	0.0402952	1	1	0.00953504	1	1
ENSG00000084774	CAD	10331	1.52174	4.26618e-09	1.05429e-07	1.50229	9.09396e-09	1.78722e-07	1.96392	1.88517e-27	5.29045e-26	1.53685	8.12612e-10	1.73891e-08	1.8479	2.30692e-16	1.38269e-14	1.34037	0.000994433	0.0433298	1.95503	2.41815e-20	1.44936e-18	1.47637	4.05652e-06	0.000177336	2.09391	3.3921e-26	1.78301e-24	1.7516	3.44446e-13	1.80337e-11	2.28034	2.8367e-35	1.47353e-33	2.01613	7.69806e-23	3.80479e-21
ENSG00000163794	UCN	48.473	-1.65091	0.00328087	0.033327	-1.84886	0.000155353	0.00165685	-1.88889	8.40408e-05	0.000414293	-1.58175	0.00843011	0.057441	-1.27132	0.276033	1	-0.905327	1	1	-1.66095	0.00939341	0.0618108	-1.12681	0.616059	1	-1.43442	0.0841195	0.327816	-1.00478	0.984722	1	-1.60804	0.0170744	0.0628942	-1.64695	0.0125715	0.0593871
ENSG00000115204	MPV17	2013.6	0.24927	1	1	0.0967581	1	1	0.51257	1	1	0.324491	1	1	0.339498	1	1	0.217842	1	1	0.270521	1	1	0.127249	1	1	0.373645	1	1	0.267977	1	1	0.307998	1	1	0.124763	1	1
ENSG00000115207	GTF3C2	3980.64	0.435358	1	1	0.413709	1	1	0.540864	1	1	0.319513	1	1	0.681683	1	1	0.4255	1	1	0.682386	1	1	0.438953	1	1	0.818076	1	1	0.574827	1	1	0.939744	1	1	0.698562	1	1
ENSG00000115211	EIF2B4	2193.18	-0.139979	1	1	-0.0175189	1	1	0.303236	1	1	0.146711	1	1	0.0479637	1	1	0.029233	1	1	0.0256687	1	1	0.0456931	1	1	0.121444	1	1	0.0926983	1	1	0.362451	1	1	0.22123	1	1
ENSG00000115234	SNX17	6236.26	0.635071	1	1	0.649633	1	1	0.920994	1	1	0.676658	1	1	0.592696	1	1	0.347064	1	1	0.699019	1	1	0.488985	1	1	0.76525	1	1	0.460517	1	1	0.748153	1	1	0.723873	1	1
ENSG00000163795	ZNF513	1066.44	0.281607	1	1	0.00193736	1	1	0.179884	1	1	0.182421	1	1	0.270983	1	1	0.205566	1	1	0.156351	1	1	0.184564	1	1	0.160887	1	1	0.147204	1	1	0.0880189	1	1	-0.0906155	1	1
ENSG00000115241	PPM1G	7437.47	0.682574	1	1	0.658865	1	1	1.23487	0.000243821	0.00113287	0.826626	1	1	0.792132	1	1	0.422188	1	1	0.845697	1	1	0.57241	1	1	1.08936	0.230909	0.796515	0.709254	1	1	1.35236	2.28394e-06	1.37402e-05	0.999236	1	1
ENSG00000115216	NRBP1	8118.5	0.447877	1	1	0.40058	1	1	0.982693	1	1	0.592832	1	1	0.239164	1	1	0.0150948	1	1	0.448641	1	1	0.164198	1	1	0.546383	1	1	0.146946	1	1	0.754369	1	1	0.492508	1	1
ENSG00000157992	KRTCAP3	144.048	-0.704657	1	1	-1.10611	0.466999	1	-0.99124	1	1	-0.827186	1	1	-0.813167	1	1	-0.819234	1	1	-0.998209	1	1	-0.931639	1	1	-1.09471	0.585932	1	-0.8874	1	1	-1.111	0.525434	1	-1.34568	0.0471546	0.197349
ENSG00000138002	IFT172	627.514	-0.995251	1	1	-0.96362	1	1	-2.21019	1.72779e-17	2.54292e-16	-1.51758	0.000195049	0.00186678	-0.894809	1	1	-0.482616	1	1	-1.21849	0.179594	0.82486	-0.823408	1	1	-1.45307	0.00550809	0.027408	-0.860241	1	1	-1.78223	1.89276e-06	1.14849e-05	-1.5529	0.000773941	0.00459714
ENSG00000221843	C2orf16	54.2447	1.94625	4.74414e-05	0.000678628	1.85292	0.000217859	0.00225802	2.53029	2.84662e-11	2.59864e-10	2.41345	4.97213e-10	1.10353e-08	2.06126	3.50357e-05	0.000512798	1.33205	0.211607	1	1.92485	0.000343834	0.00301817	1.24673	0.356428	1	2.57399	4.84397e-10	6.17548e-09	2.05986	3.37247e-05	0.00056762	2.46976	7.49243e-09	5.77676e-08	2.14596	7.43377e-06	6.18516e-05
ENSG00000243943	ZNF512	1453.49	-0.307998	1	1	-0.293345	1	1	-0.798317	1	1	-0.371975	1	1	-0.317913	1	1	-0.0708075	1	1	-0.487914	1	1	-0.182794	1	1	-0.465057	1	1	-0.308721	1	1	-0.672592	1	1	-0.571534	1	1
ENSG00000176714	CCDC121	36.3886	-0.193073	1	1	0.338353	1	1	-1.3334	0.0820767	0.266664	-0.640009	1	1	-0.0732882	1	1	0.0205964	1	1	-0.395568	1	1	-0.299256	1	1	-0.702252	1	1	-0.0715914	1	1	-0.825119	1	1	-0.290217	1	1
ENSG00000198522	GPN1	2420.95	0.497575	1	1	0.729699	1	1	0.749371	1	1	0.519055	1	1	0.656437	1	1	0.380295	1	1	0.741391	1	1	0.410627	1	1	0.854679	1	1	0.496943	1	1	1.01084	0.912785	1	0.785571	1	1
ENSG00000119760	SUPT7L	3221.53	-0.0959641	1	1	-0.156734	1	1	-0.369771	1	1	-0.197527	1	1	-0.0123905	1	1	0.074973	1	1	-0.194034	1	1	-0.0751634	1	1	-0.127069	1	1	-0.0166615	1	1	-0.260335	1	1	-0.260627	1	1
ENSG00000163798	SLC4A1AP	2835.27	0.467278	1	1	0.549267	1	1	0.47543	1	1	0.378532	1	1	0.406132	1	1	0.238347	1	1	0.416181	1	1	0.27951	1	1	0.566597	1	1	0.412379	1	1	0.731254	1	1	0.562657	1	1
ENSG00000243147	MRPL33	1252.41	0.264714	1	1	0.390128	1	1	0.642848	1	1	0.340511	1	1	0.244644	1	1	-0.1161	1	1	0.296075	1	1	-0.00517634	1	1	0.356999	1	1	0.0522033	1	1	0.610327	1	1	0.461515	1	1
ENSG00000171174	RBKS	95.5627	-0.0704187	1	1	-0.192847	1	1	-0.683023	1	1	-0.525569	1	1	-0.389922	1	1	-0.306408	1	1	-0.397023	1	1	-0.222534	1	1	-0.439818	1	1	-0.542544	1	1	-0.39912	1	1	-0.474283	1	1
ENSG00000158019	BRE	1293.18	0.788144	1	1	0.455918	1	1	0.623322	1	1	0.328576	1	1	0.599671	1	1	0.294203	1	1	0.651112	1	1	0.392137	1	1	0.655228	1	1	0.282543	1	1	0.600957	1	1	0.331015	1	1
ENSG00000075426	FOSL2	2523	-1.15165	0.654425	1	-0.766707	1	1	1.77634	0.0217461	0.0775994	0.228825	1	1	-0.653422	1	1	-1.09453	0.803417	1	-0.370624	1	1	-0.690967	1	1	0.0804167	1	1	-0.81405	1	1	0.935944	1	1	-0.213727	1	1
ENSG00000163803	PLB1	54.5869	-3.50173	1.13017e-19	7.79698e-18	-2.06033	4.08899e-05	0.000485765	-4.50165	2.00931e-31	7.09741e-30	-2.10807	1.85673e-05	0.000212202	-2.94464	2.43286e-10	8.01634e-09	-1.40392	0.174029	1	-3.22007	1.0937e-12	3.08238e-11	-1.87103	0.00383403	0.08023	-3.85459	1.30659e-18	3.53929e-17	-2.04479	0.000527219	0.00681987	-4.19931	1.23447e-21	2.68501e-20	-2.34771	1.0419e-05	8.48249e-05
ENSG00000213639	PPP1CB	9605.6	-0.2355	1	1	0.129812	1	1	0.160414	1	1	0.0884645	1	1	-0.130562	1	1	-0.369542	1	1	0.0834391	1	1	-0.216021	1	1	0.0981831	1	1	-0.19239	1	1	0.202456	1	1	0.129103	1	1
ENSG00000163806	SPDYA	86.6111	-1.05523	0.775038	1	-1.19422	0.304273	1	-1.47125	0.0172633	0.0624099	-1.51639	0.00697341	0.0482349	-0.784677	1	1	-0.679047	1	1	-0.895333	1	1	-0.882083	1	1	-0.997544	1	1	-0.989678	1	1	-1.00275	0.990161	1	-1.27113	0.223835	0.782094
ENSG00000171103	TRMT61B	727.872	-0.184989	1	1	0.0173876	1	1	0.0350882	1	1	0.0753081	1	1	0.0531735	1	1	0.16487	1	1	0.0266589	1	1	0.126005	1	1	0.0512153	1	1	0.132912	1	1	0.101221	1	1	0.112405	1	1
ENSG00000163811	WDR43	9792.51	1.29343	0.0188976	0.159032	1.66352	6.60577e-08	1.19536e-06	2.3569	1.75165e-27	4.92619e-26	1.91286	1.06548e-13	3.96442e-12	1.91026	3.5644e-10	1.14044e-08	1.1699	0.242159	1	2.08688	6.90871e-14	2.19982e-12	1.38933	0.00734278	0.139345	2.4461	2.12506e-23	8.68781e-22	1.94693	6.81108e-11	2.86411e-09	2.74321	2.92691e-33	1.34617e-31	2.44226	2.78364e-23	1.45166e-21
ENSG00000189350	FAM179A	48.829	-0.459355	1	1	-0.316822	1	1	0.961999	1	1	0.135731	1	1	-0.136541	1	1	-0.774093	1	1	-0.681646	1	1	-0.920815	1	1	-0.183188	1	1	-0.711519	1	1	-0.162168	1	1	-0.936398	1	1
ENSG00000115295	CLIP4	2031.37	-0.123286	1	1	-0.412365	1	1	-0.706966	1	1	-0.587868	1	1	-0.0150963	1	1	-0.112413	1	1	0.0516274	1	1	-0.189666	1	1	-0.0411423	1	1	-0.255028	1	1	-0.186732	1	1	-0.535887	1	1
ENSG00000171094	ALK	22.3773	0.0436819	1	1	-1.16827	0.450485	1	-1.25298	0.349323	0.999165	-1.04403	0.841766	1	-0.117029	1	1	-0.273168	1	1	0.21091	1	1	-0.46032	1	1	0.00364796	1	1	-0.493139	1	1	-0.515625	1	1	-0.878809	1	1
ENSG00000119801	YPEL5	3034.9	-1.09063	0.564554	1	-1.11873	0.441734	1	-1.64366	4.38829e-05	0.000224951	-1.31929	0.0386215	0.221848	-1.35777	0.049856	0.349599	-0.83917	1	1	-1.57365	0.00167328	0.0129087	-0.913174	1	1	-1.61035	0.000827629	0.0047335	-1.39735	0.0293096	0.243866	-2.229	1.85343e-11	1.82261e-10	-1.83689	4.54604e-06	3.86501e-05
ENSG00000213626	LBH	20066.9	-0.852336	1	1	-1.09313	0.496699	1	-0.0874582	1	1	0.566424	1	1	-0.568652	1	1	-0.484438	1	1	-0.635924	1	1	-0.499321	1	1	-0.44949	1	1	-0.727913	1	1	-1.07452	0.645351	1	-1.04191	0.795785	1
ENSG00000172954	LCLAT1	1256.69	-0.211682	1	1	0.0233098	1	1	0.481117	1	1	0.640503	1	1	0.10393	1	1	0.079383	1	1	0.142517	1	1	0.150398	1	1	0.146965	1	1	0.139395	1	1	0.0990023	1	1	0.28786	1	1
ENSG00000214711	CAPN14	58.1127	-0.0649063	1	1	-2.47878e-05	1	1	-0.991052	1	1	-0.278599	1	1	0.355265	1	1	0.615885	1	1	0.186761	1	1	0.55458	1	1	-0.370567	1	1	0.150424	1	1	-0.342636	1	1	-0.18774	1	1
ENSG00000013016	EHD3	484.964	0.101249	1	1	-0.0126316	1	1	0.762308	1	1	0.569565	1	1	-0.178122	1	1	0.0136067	1	1	-0.104989	1	1	0.137365	1	1	-0.241728	1	1	-0.281329	1	1	0.00777526	1	1	-0.15839	1	1
ENSG00000162959	MEMO1	239.645	-0.0269844	1	1	0.0831772	1	1	0.315522	1	1	0.14833	1	1	-0.0549958	1	1	-0.029354	1	1	0.234512	1	1	-0.140118	1	1	0.231422	1	1	0.132449	1	1	0.427854	1	1	0.154831	1	1
ENSG00000162961	DPY30	1243.56	0.232473	1	1	0.538459	1	1	0.549501	1	1	0.316434	1	1	0.297758	1	1	0.117082	1	1	0.423253	1	1	0.187472	1	1	0.384291	1	1	0.201777	1	1	0.580696	1	1	0.505862	1	1
ENSG00000021574	SPAST	1572.85	0.0343935	1	1	0.111514	1	1	0.29826	1	1	0.0831523	1	1	-0.15025	1	1	-0.157745	1	1	0.00834577	1	1	-0.0999621	1	1	0.0712222	1	1	-0.176217	1	1	0.322776	1	1	0.0575171	1	1
ENSG00000152683	SLC30A6	2121.02	0.517842	1	1	0.748702	1	1	0.429043	1	1	0.425347	1	1	0.351508	1	1	0.256265	1	1	0.532044	1	1	0.351112	1	1	0.550396	1	1	0.42849	1	1	0.800884	1	1	0.6939	1	1
ENSG00000091106	NLRC4	51.0063	0.535799	1	1	0.1391	1	1	0.59971	1	1	0.187105	1	1	0.496528	1	1	0.0303385	1	1	0.617244	1	1	-0.216392	1	1	0.496158	1	1	0.0586039	1	1	0.825503	1	1	0.169907	1	1
ENSG00000119820	YIPF4	3475.65	-0.533283	1	1	-0.411547	1	1	-0.649109	1	1	-0.506444	1	1	-0.482596	1	1	-0.330808	1	1	-0.518055	1	1	-0.441364	1	1	-0.592583	1	1	-0.444266	1	1	-0.73024	1	1	-0.580422	1	1
ENSG00000115760	BIRC6	16371.4	0.110387	1	1	-0.117484	1	1	-0.168179	1	1	-0.127743	1	1	-0.202581	1	1	0.0104586	1	1	-0.149916	1	1	-0.0856156	1	1	-0.142887	1	1	-0.106202	1	1	-0.0544978	1	1	-0.13509	1	1
ENSG00000018699	TTC27	3283.86	1.4694	4.04854e-07	7.84019e-06	1.85349	8.57101e-21	5.53813e-19	1.91294	5.94021e-23	1.23136e-21	1.84639	1.77912e-20	1.24033e-18	1.73439	8.31192e-12	3.25739e-10	1.42787	7.20403e-05	0.00402719	1.79859	1.08204e-13	3.38834e-12	1.60096	2.41545e-08	1.44122e-06	2.01531	3.24872e-21	1.07851e-19	1.88523	1.79662e-16	1.30758e-14	2.07921	9.35184e-24	2.34611e-22	2.17698	6.2117e-28	4.81171e-26
ENSG00000049323	LTBP1	14.9564	1.87553	0.0202103	0.168793	1.74816	0.0284167	0.184604	-0.354953	1	1	-0.364216	1	1	-0.968807	1	1	-0.0562111	1	1	0.390067	1	1	0.227434	1	1	-0.90425	1	1	0.199136	1	1	-0.031181	1	1	0.901845	1	1
ENSG00000152689	RASGRP3	1367.83	4.04133	6.47258e-49	1.78616e-46	3.69055	2.02766e-40	4.88333e-38	1.36871	0.0766715	0.251197	2.03273	3.47519e-07	5.16637e-06	2.05556	9.26639e-06	0.000150604	2.22915	2.18779e-07	1.90655e-05	2.85057	6.79084e-15	2.43771e-13	2.92058	5.01119e-16	6.32174e-14	2.52812	1.30319e-10	1.78696e-09	3.07013	2.18261e-18	1.92739e-16	2.98636	6.23632e-17	9.52783e-16	3.45745	2.8217e-25	1.76303e-23
ENSG00000119812	FAM98A	2695.28	1.02444	0.83969	1	1.25432	0.0323136	0.207478	1.68631	1.29761e-08	9.50675e-08	1.30748	0.00964738	0.0646379	1.03729	0.79035	1	0.655619	1	1	1.28689	0.0407259	0.227235	0.912029	1	1	1.56673	5.22289e-05	0.000361266	1.30136	0.0315665	0.259547	2.09169	6.21582e-15	8.07204e-14	1.85735	9.19293e-10	1.25536e-08
ENSG00000150938	CRIM1	450.468	0.0678569	1	1	-0.098104	1	1	2.43233	4.31349e-13	4.60407e-12	1.6405	0.000792663	0.00675216	0.207289	1	1	0.0584785	1	1	0.296367	1	1	-0.0677151	1	1	0.796078	1	1	0.318882	1	1	1.08185	0.720481	1	0.311498	1	1
ENSG00000171055	FEZ2	571.221	-0.238004	1	1	-0.203005	1	1	0.235974	1	1	0.0102092	1	1	-0.283977	1	1	-0.163843	1	1	-0.267109	1	1	-0.173224	1	1	-0.243747	1	1	-0.200397	1	1	-0.136071	1	1	-0.165908	1	1
ENSG00000115808	STRN	3919.38	-0.129293	1	1	-0.0980965	1	1	0.0306236	1	1	-0.0043611	1	1	-0.427297	1	1	-0.230637	1	1	-0.307261	1	1	-0.202819	1	1	-0.333915	1	1	-0.346744	1	1	-0.246566	1	1	-0.239201	1	1
ENSG00000008869	HEATR5B	3663.21	-1.02753	0.717838	1	-0.925129	1	1	-1.07547	0.32239	0.93199	-0.870236	1	1	-1.15125	0.0891849	0.572356	-0.550671	1	1	-1.32493	0.000267286	0.00239382	-0.76369	1	1	-1.32758	0.000238106	0.00149335	-0.948327	1	1	-1.41077	4.20321e-06	2.45809e-05	-1.2543	0.00429379	0.0223041
ENSG00000152133	GPATCH11	1646.26	-0.662857	1	1	-0.564737	1	1	-0.550832	1	1	-0.684908	1	1	-0.669706	1	1	-0.502612	1	1	-0.645874	1	1	-0.593658	1	1	-0.638534	1	1	-0.719913	1	1	-0.390944	1	1	-0.719421	1	1
ENSG00000055332	EIF2AK2	9345.79	1.73539	0.00132652	0.0146548	1.78741	0.000445123	0.00433218	1.2997	0.190832	0.580826	1.68546	0.00223534	0.017407	0.479187	1	1	0.874112	1	1	1.07481	0.776052	1	1.49051	0.0621171	0.844595	0.711213	1	1	1.36002	0.170938	1	1.21864	0.405766	1	1.88645	0.000747583	0.00445857
ENSG00000218739	CEBPZOS	2090.39	0.102323	1	1	0.305263	1	1	0.029155	1	1	-0.014086	1	1	0.00695725	1	1	-0.0238169	1	1	0.146808	1	1	0.0958882	1	1	0.10064	1	1	-0.00307534	1	1	0.187921	1	1	0.175846	1	1
ENSG00000115816	CEBPZ	6471.06	0.0552687	1	1	0.384348	1	1	0.970702	1	1	0.696135	1	1	0.49266	1	1	0.104114	1	1	0.556245	1	1	0.161166	1	1	0.738927	1	1	0.3392	1	1	0.858152	1	1	0.687	1	1
ENSG00000003509	NDUFAF7	1066.74	-0.738312	1	1	-0.696836	1	1	-0.783331	1	1	-0.66243	1	1	-0.503313	1	1	-0.258849	1	1	-0.639554	1	1	-0.49585	1	1	-0.940351	1	1	-0.611958	1	1	-0.992248	1	1	-0.983445	1	1
ENSG00000115825	PRKD3	3718.4	-1.00831	0.943632	1	-0.796479	1	1	-0.666668	1	1	-0.228074	1	1	-0.338281	1	1	0.0357326	1	1	-0.464255	1	1	-0.14456	1	1	-0.723696	1	1	-0.448703	1	1	-1.02767	0.839644	1	-0.708571	1	1
ENSG00000115828	QPCT	73.7302	-1.16259	0.57754	1	-0.154447	1	1	1.58085	0.0294474	0.103054	1.10006	0.686871	1	1.46383	0.124639	0.761869	0.800001	1	1	0.930571	1	1	0.606733	1	1	0.585893	1	1	0.468734	1	1	0.114139	1	1	-0.169203	1	1
ENSG00000163171	CDC42EP3	2149.76	-0.625071	1	1	-0.216858	1	1	-0.628801	1	1	-0.289406	1	1	-0.442598	1	1	0.0699217	1	1	-0.595903	1	1	-0.133335	1	1	-0.71428	1	1	-0.205127	1	1	-0.831324	1	1	-0.455456	1	1
ENSG00000115841	RMDN2	141.245	-0.677647	1	1	-0.70522	1	1	-0.0851728	1	1	0.159424	1	1	0.29781	1	1	-0.0251746	1	1	0.451296	1	1	-0.0226967	1	1	0.247676	1	1	-0.136139	1	1	-0.4106	1	1	-0.389369	1	1
ENSG00000138061	CYP1B1	114.948	3.01217	5.1212e-08	1.10302e-06	3.06294	1.4017e-09	3.05376e-08	3.70226	2.05579e-13	2.23205e-12	3.39631	1.85069e-12	5.79659e-11	2.36413	0.000901062	0.00981536	2.26635	0.00113194	0.0486807	2.71855	2.59883e-05	0.000277167	2.3174	0.000708883	0.0186307	4.31835	1.8061e-16	4.08951e-15	3.64264	6.52838e-12	3.01306e-10	4.03214	5.84598e-14	7.02684e-13	3.56618	2.63725e-11	4.30209e-10
ENSG00000119787	ATL2	2881.04	-0.432692	1	1	-0.13452	1	1	0.0341265	1	1	-0.00650111	1	1	-0.0791288	1	1	-0.17862	1	1	-0.0169997	1	1	-0.134684	1	1	0.107441	1	1	-0.0604719	1	1	0.359159	1	1	0.243441	1	1
ENSG00000143889	HNRNPLL	4365.6	1.338	0.00930123	0.0843863	0.973172	1	1	1.5284	4.77703e-05	0.000243278	0.931372	1	1	1.13765	0.3616	1	0.534183	1	1	1.38815	0.0100569	0.0657848	0.668343	1	1	1.8007	1.07092e-07	1.02348e-06	0.943608	1	1	2.1733	6.65996e-15	8.64033e-14	1.21475	0.15187	0.559419
ENSG00000143891	GALM	1915.91	0.301365	1	1	0.607685	1	1	-0.21212	1	1	0.263433	1	1	-0.529923	1	1	0.020897	1	1	-0.445766	1	1	0.0827745	1	1	-0.237751	1	1	0.212967	1	1	0.132671	1	1	0.325777	1	1
ENSG00000115875	SRSF7	16255.8	0.205102	1	1	0.579648	1	1	0.618604	1	1	0.410017	1	1	0.453477	1	1	0.156128	1	1	0.548132	1	1	0.199525	1	1	0.754205	1	1	0.518425	1	1	0.880398	1	1	0.793131	1	1
ENSG00000152147	GEMIN6	979.627	0.165052	1	1	0.375591	1	1	0.839822	1	1	0.483106	1	1	0.540566	1	1	0.194655	1	1	0.675056	1	1	0.205889	1	1	0.813537	1	1	0.389726	1	1	1.00465	0.97135	1	0.831093	1	1
ENSG00000163214	DHX57	1708.68	0.204341	1	1	0.272621	1	1	0.555104	1	1	0.334546	1	1	0.287557	1	1	0.170958	1	1	0.229981	1	1	0.192254	1	1	0.433143	1	1	0.182213	1	1	0.526321	1	1	0.303267	1	1
ENSG00000188010	MORN2	87.8224	0.848852	1	1	1.4753	0.0219278	0.14729	1.75966	0.000102799	0.000499696	1.51604	0.0127426	0.0826581	1.23897	0.286262	1	0.966235	1	1	1.44344	0.0469175	0.258105	0.966261	1	1	1.65682	0.00310554	0.0161635	1.36879	0.119541	0.802149	1.82275	0.000206136	0.000990381	1.8769	0.000177135	0.00118322
ENSG00000214694	ARHGEF33	37.5851	0.908652	1	1	0.819199	1	1	-0.295936	1	1	0.0373215	1	1	0.498805	1	1	0.689193	1	1	0.838104	1	1	0.577586	1	1	0.149189	1	1	1.17598	0.432774	1	0.466245	1	1	0.849033	1	1
ENSG00000115904	SOS1	18063.3	2.09292	1.25099e-08	2.857e-07	2.12233	2.42869e-09	5.11453e-08	-0.772586	1	1	0.440499	1	1	0.993837	1	1	1.52635	0.0174962	0.496264	1.25206	0.255307	1	1.66073	0.00285673	0.0626493	0.809715	1	1	1.76982	0.000510213	0.00661928	0.684803	1	1	1.44505	0.0445296	0.187787
ENSG00000011566	MAP4K3	601.735	-0.801202	1	1	-0.760999	1	1	-0.962597	1	1	-0.663747	1	1	-0.752853	1	1	-0.419421	1	1	-0.818328	1	1	-0.514863	1	1	-0.983267	1	1	-0.647878	1	1	-0.993684	1	1	-0.81478	1	1
ENSG00000138050	THUMPD2	624.056	-0.0827236	1	1	0.445434	1	1	0.887206	1	1	0.531546	1	1	0.340221	1	1	0.0446814	1	1	0.428464	1	1	0.133727	1	1	0.58344	1	1	0.458727	1	1	0.847107	1	1	0.873593	1	1
ENSG00000143924	EML4	12815.7	-0.518685	1	1	-0.976815	1	1	-1.1961	0.0433483	0.147835	-1.37582	8.118e-05	0.000840743	-0.573516	1	1	-0.367658	1	1	-0.606259	1	1	-0.461477	1	1	-0.76308	1	1	-0.886858	1	1	-0.760945	1	1	-1.21009	0.0627442	0.255255
ENSG00000115944	COX7A2L	3626.74	0.147714	1	1	0.29524	1	1	0.50573	1	1	0.245378	1	1	0.382261	1	1	0.126851	1	1	0.374385	1	1	0.0543785	1	1	0.438097	1	1	0.119842	1	1	0.371599	1	1	0.288006	1	1
ENSG00000171126	KCNG3	34.0313	1.06826	0.855742	1	0.261822	1	1	3.43125	1.56317e-11	1.46544e-10	1.50065	0.198981	0.928062	2.83688	3.94528e-06	6.7781e-05	0.981612	1	1	3.23948	1.61001e-08	2.74468e-07	1.48267	0.265427	1	3.3279	4.16247e-09	4.78612e-08	1.93582	0.0278311	0.232881	3.68457	1.0763e-11	1.07761e-10	2.64201	9.04609e-05	0.000634328
ENSG00000057935	MTA3	1635.79	-0.0593766	1	1	0.00704135	1	1	-0.434265	1	1	-0.172354	1	1	-0.327651	1	1	-0.14298	1	1	-0.233562	1	1	0.0197162	1	1	-0.323392	1	1	-0.132307	1	1	-0.354192	1	1	-0.0389524	1	1
ENSG00000162881	OXER1	14.3124	-0.720349	1	1	-0.597929	1	1	-1.10484	0.736677	1	-0.575149	1	1	-0.476767	1	1	0.180829	1	1	-0.945629	1	1	0.219888	1	1	-1.23911	0.498894	1	-0.539785	1	1	-1.40462	0.260783	0.744469	-0.64979	1	1
ENSG00000162882	HAAO	21.7513	-0.708337	1	1	-0.709715	1	1	-1.14361	0.518565	1	-0.501807	1	1	-0.583165	1	1	-0.367989	1	1	-0.793148	1	1	-0.499155	1	1	-1.21201	0.404364	1	-0.283938	1	1	-1.39938	0.127528	0.395791	-0.920361	1	1
ENSG00000152518	ZFP36L2	18805.5	-2.12202	1.16368e-08	2.66681e-07	-2.51932	3.1831e-15	1.34278e-13	-2.44547	2.00231e-13	2.17755e-12	-1.94566	9.22604e-07	1.29048e-05	-2.05581	3.25022e-06	5.63513e-05	-1.10447	0.64506	1	-2.21904	7.71638e-08	1.19266e-06	-1.14969	0.509259	1	-3.04081	2.39829e-19	6.87614e-18	-2.23066	5.78478e-08	1.57019e-06	-3.49528	4.14165e-28	1.3995e-26	-2.95152	7.88137e-18	2.55874e-16
ENSG00000115970	THADA	3434.69	0.450758	1	1	0.331962	1	1	0.704513	1	1	0.508475	1	1	0.61501	1	1	0.360739	1	1	0.615722	1	1	0.366956	1	1	0.722055	1	1	0.428336	1	1	0.799003	1	1	0.513953	1	1
ENSG00000152527	PLEKHH2	129.957	-2.16742	2.26503e-06	3.97912e-05	-2.09068	9.49612e-06	0.000125035	-2.46456	3.88826e-09	2.9771e-08	-1.54755	0.0245739	0.147354	-2.32096	3.59613e-06	6.20238e-05	-1.34651	0.225264	1	-2.48432	2.21414e-07	3.22291e-06	-1.45434	0.112605	1	-3.17075	1.13759e-13	2.08417e-12	-1.99854	0.000553451	0.00712441	-3.62019	1.73906e-18	2.95327e-17	-2.6335	3.67778e-08	4.16731e-07
ENSG00000138036	DYNC2LI1	283.485	-0.409787	1	1	-0.352233	1	1	-0.678123	1	1	-0.681602	1	1	-0.451665	1	1	-0.277565	1	1	-0.570747	1	1	-0.559811	1	1	-0.652133	1	1	-0.712625	1	1	-0.792427	1	1	-0.772119	1	1
ENSG00000138095	LRPPRC	14262.4	0.873949	1	1	1.02992	0.730357	1	1.41011	3.28405e-06	1.90625e-05	1.19444	0.0250966	0.150014	1.19369	0.0592231	0.403949	0.750744	1	1	1.31345	0.00226435	0.0169551	0.925155	1	1	1.58029	1.57042e-08	1.68299e-07	1.16856	0.100732	0.694402	1.83802	3.19705e-16	4.60806e-15	1.6452	3.28598e-10	4.75176e-09
ENSG00000138032	PPM1B	3399.7	-0.07821	1	1	-0.0292892	1	1	-0.0964351	1	1	-0.0484318	1	1	-0.139309	1	1	-0.0386524	1	1	-0.155535	1	1	-0.061647	1	1	-0.123847	1	1	-0.128427	1	1	-0.220618	1	1	-0.215815	1	1
ENSG00000138079	SLC3A1	46.3262	-1.09629	0.643474	1	-1.25175	0.224775	1	-1.20503	0.330962	0.953027	-1.30654	0.14061	0.690419	-0.70879	1	1	-0.575316	1	1	-1.09981	0.676926	1	-0.90431	1	1	-1.19034	0.429152	1	-0.768192	1	1	-1.50534	0.0410261	0.140385	-1.46334	0.0607193	0.248179
ENSG00000138078	PREPL	3183.61	0.0300201	1	1	-0.0177758	1	1	0.112203	1	1	-0.0149525	1	1	0.0326086	1	1	0.0779307	1	1	-0.0494991	1	1	-0.0713889	1	1	0.206062	1	1	0.0262537	1	1	0.198639	1	1	-0.000457685	1	1
ENSG00000143919	CAMKMT	362.214	-0.101277	1	1	0.0538532	1	1	0.130697	1	1	-0.00383844	1	1	0.147376	1	1	0.16735	1	1	0.197288	1	1	0.171378	1	1	0.211222	1	1	0.0414559	1	1	0.395862	1	1	0.195623	1	1
ENSG00000068784	SRBD1	1533.64	0.80579	1	1	0.73302	1	1	0.967638	1	1	0.756619	1	1	0.74737	1	1	0.551809	1	1	0.808651	1	1	0.58632	1	1	0.721423	1	1	0.549408	1	1	0.623698	1	1	0.519733	1	1
ENSG00000171132	PRKCE	619.122	-0.675106	1	1	-0.660289	1	1	-0.0798503	1	1	-0.125623	1	1	-1.07151	0.54897	1	-0.55591	1	1	-0.920005	1	1	-0.426632	1	1	-1.11904	0.319892	1	-0.829595	1	1	-1.03819	0.749657	1	-0.676506	1	1
ENSG00000116016	EPAS1	70.6531	0.061957	1	1	1.86501	0.00333285	0.0270509	2.7071	2.68202e-08	1.90386e-07	3.6848	2.59053e-20	1.7597e-18	0.50962	1	1	1.69355	0.0399375	0.983295	0.266225	1	1	1.5566	0.100233	1	1.18483	0.598757	1	2.14508	0.000625257	0.00798665	1.34479	0.325461	0.905305	2.15151	0.000590951	0.00358906
ENSG00000250565	ATP6V1E2	461.466	-0.317968	1	1	-0.285358	1	1	-1.12424	0.159329	0.492757	-0.679548	1	1	0.0453368	1	1	0.0755316	1	1	-0.301609	1	1	-0.0188503	1	1	-0.208003	1	1	0.0747576	1	1	-0.640818	1	1	-0.331673	1	1
ENSG00000119729	RHOQ	943.427	-0.455306	1	1	-0.383702	1	1	-0.594668	1	1	-0.349667	1	1	-0.0701489	1	1	-0.0810196	1	1	-0.305186	1	1	-0.277876	1	1	-0.109663	1	1	-0.0737571	1	1	-0.192693	1	1	-0.334901	1	1
ENSG00000151665	PIGF	470.856	-0.356456	1	1	-0.226681	1	1	-0.564356	1	1	-0.549343	1	1	-0.464185	1	1	-0.246221	1	1	-0.329769	1	1	-0.427496	1	1	-0.501911	1	1	-0.321799	1	1	-0.377522	1	1	-0.442038	1	1
ENSG00000119878	CRIPT	496.244	-0.214229	1	1	0.126587	1	1	0.447074	1	1	0.251099	1	1	-0.200157	1	1	-0.264216	1	1	-0.095602	1	1	-0.234501	1	1	-0.0384652	1	1	-0.141947	1	1	0.0686191	1	1	0.159963	1	1
ENSG00000171150	SOCS5	1152.71	0.0714971	1	1	0.116454	1	1	-0.0417611	1	1	0.0390988	1	1	-0.0774174	1	1	-0.0177851	1	1	0.187014	1	1	0.114388	1	1	0.0658003	1	1	-0.0884577	1	1	0.128737	1	1	0.112896	1	1
ENSG00000180398	MCFD2	3630.77	-0.0481003	1	1	-0.0356278	1	1	0.0463883	1	1	0.0189122	1	1	-0.00365925	1	1	-0.127443	1	1	0.0602879	1	1	-0.0724799	1	1	0.0893641	1	1	-0.175179	1	1	0.153114	1	1	0.0346188	1	1
ENSG00000068724	TTC7A	4534.86	1.14964	0.190842	1	1.13099	0.243551	1	0.116286	1	1	0.854391	1	1	0.954944	1	1	1.1453	0.27393	1	0.925202	1	1	1.13841	0.297336	1	0.610837	1	1	0.999921	1	1	0.6214	1	1	0.900637	1	1
ENSG00000239605	C2orf61	13.0983	-0.0153574	1	1	-0.165812	1	1	-1.32964	0.333222	0.95891	-0.13583	1	1	0.171581	1	1	0.26148	1	1	-0.125653	1	1	0.262639	1	1	-0.462778	1	1	0.344991	1	1	-0.224326	1	1	-0.179108	1	1
ENSG00000143933	CALM2	13514.4	0.29573	1	1	0.548033	1	1	1.09977	0.509105	1	0.644786	1	1	0.383703	1	1	-0.191091	1	1	0.694306	1	1	-0.0314077	1	1	0.802789	1	1	0.125237	1	1	1.10895	0.534012	1	0.768284	1	1
ENSG00000095002	MSH2	2986.12	-0.33202	1	1	-0.00911715	1	1	0.310436	1	1	0.255404	1	1	-0.170799	1	1	-0.197368	1	1	-0.238531	1	1	-0.262528	1	1	-0.0641434	1	1	-0.275281	1	1	-0.072346	1	1	-0.0753064	1	1
ENSG00000184261	KCNK12	52.6515	-0.840301	1	1	-0.962721	1	1	-1.24448	0.223732	0.670487	-0.685256	1	1	-0.801637	1	1	-0.408423	1	1	-1.11005	0.630463	1	-0.691857	1	1	-1.22785	0.32247	1	-0.59892	1	1	-1.25428	0.272962	0.775226	-1.14263	0.547225	1
ENSG00000116062	MSH6	5302.88	0.129144	1	1	0.228607	1	1	0.670083	1	1	0.333004	1	1	0.194771	1	1	0.0832087	1	1	0.229965	1	1	0.175889	1	1	0.382713	1	1	0.200155	1	1	0.70146	1	1	0.545471	1	1
ENSG00000138081	FBXO11	3005.04	-0.304173	1	1	-0.372933	1	1	0.0885701	1	1	-0.0187316	1	1	-0.3333	1	1	-0.0916526	1	1	-0.434374	1	1	-0.195213	1	1	-0.413732	1	1	-0.193674	1	1	-0.569071	1	1	-0.46218	1	1
ENSG00000170802	FOXN2	4024.95	0.477739	1	1	0.563796	1	1	1.25181	0.140161	0.438803	0.713135	1	1	-0.0346085	1	1	-0.138864	1	1	0.347108	1	1	-0.0141412	1	1	0.35121	1	1	0.0828157	1	1	0.740146	1	1	0.423361	1	1
ENSG00000162869	PPP1R21	2001.2	-0.0850598	1	1	-0.161102	1	1	-0.707207	1	1	-0.499321	1	1	-0.363198	1	1	-0.176172	1	1	-0.377908	1	1	-0.24658	1	1	-0.455889	1	1	-0.268097	1	1	-0.539547	1	1	-0.396808	1	1
ENSG00000243244	STON1	93.6206	-0.241684	1	1	-1.28686	0.0557436	0.33517	-1.38075	0.0243553	0.0863055	-1.21607	0.148287	0.723464	-0.61364	1	1	-0.596047	1	1	-0.642675	1	1	-0.714352	1	1	-0.968384	1	1	-0.947678	1	1	-1.03938	0.838332	1	-1.63576	0.000495194	0.00305228
ENSG00000115239	ASB3	100.194	-0.7688	1	1	-0.540048	1	1	-0.72509	1	1	-0.605732	1	1	-0.903096	1	1	-0.415561	1	1	-0.8279	1	1	-0.38491	1	1	-0.947746	1	1	-0.532338	1	1	-0.934546	1	1	-0.797996	1	1
ENSG00000270898	GPR75-ASB3	15.6412	-0.470035	1	1	-0.310778	1	1	-0.660849	1	1	-0.491228	1	1	-0.383835	1	1	0.221657	1	1	-0.445693	1	1	0.0583516	1	1	-0.260096	1	1	-0.23423	1	1	-0.487914	1	1	-0.257614	1	1
ENSG00000143942	CHAC2	554.649	1.77032	1.26845e-05	0.00020074	2.22865	1.08345e-12	3.40887e-11	2.66282	2.98301e-21	5.55738e-20	2.06977	5.8791e-10	1.28294e-08	2.1945	3.24726e-09	8.76033e-08	1.18945	0.351623	1	2.71076	1.92699e-17	8.88291e-16	1.58636	0.00379055	0.0794457	2.79895	3.90292e-19	1.0953e-17	1.93471	3.56617e-06	7.16806e-05	3.32521	5.57097e-31	2.18971e-29	2.80795	2.16306e-19	8.13974e-18
ENSG00000068912	ERLEC1	2121.17	0.00989969	1	1	0.108371	1	1	0.214928	1	1	0.230284	1	1	-0.148524	1	1	-0.0841177	1	1	-0.169977	1	1	-0.0908806	1	1	-0.129552	1	1	-0.169555	1	1	-0.2669	1	1	-0.193926	1	1
ENSG00000119737	GPR75	305.111	-0.436637	1	1	-0.442542	1	1	-0.517508	1	1	-0.241202	1	1	-0.300372	1	1	-0.00310299	1	1	-0.283517	1	1	-0.209474	1	1	-0.332178	1	1	-0.0744357	1	1	-0.196052	1	1	-0.237012	1	1
ENSG00000068878	PSME4	6519.38	-0.259351	1	1	-0.103662	1	1	-0.0827106	1	1	-0.0562212	1	1	-0.20038	1	1	-0.0615555	1	1	-0.131499	1	1	-0.0898197	1	1	-0.117711	1	1	-0.0557573	1	1	0.0313027	1	1	0.0569814	1	1
ENSG00000170634	ACYP2	395.904	-0.408024	1	1	-0.502027	1	1	-0.9734	1	1	-0.718769	1	1	-0.294772	1	1	-0.288162	1	1	-0.480868	1	1	-0.381358	1	1	-0.450284	1	1	-0.320488	1	1	-0.786743	1	1	-0.496161	1	1
ENSG00000115306	SPTBN1	12885.6	-1.00197	0.989628	1	-1.20956	0.158517	0.831571	-1.47407	0.00173908	0.00726683	-1.13168	0.375591	1	-1.14355	0.413407	1	-0.653859	1	1	-1.28949	0.0990772	0.496548	-0.759357	1	1	-1.67404	0.000123253	0.000810228	-1.36973	0.0352003	0.28448	-1.83879	1.77615e-06	1.0807e-05	-1.63382	0.000306646	0.00195845
ENSG00000214595	EML6	86.2183	-1.37881	0.0536238	0.397928	-2.00826	1.05684e-07	1.86404e-06	-1.63745	0.00142552	0.00601925	-1.83709	8.87755e-06	0.000105748	-1.14417	0.523671	1	-0.688447	1	1	-1.71193	0.00228155	0.017055	-1.19409	0.376409	1	-1.64155	0.00577011	0.0285509	-1.34521	0.115458	0.778465	-2.21613	5.70407e-07	3.64302e-06	-2.3813	2.05006e-09	2.68596e-08
ENSG00000115310	RTN4	5100.65	0.0966658	1	1	0.573482	1	1	-0.0147707	1	1	0.393838	1	1	-0.15608	1	1	0.16366	1	1	-0.196836	1	1	0.28284	1	1	-0.05173	1	1	0.336389	1	1	-0.282759	1	1	0.383901	1	1
ENSG00000162994	CLHC1	108.623	-1.42642	0.000661499	0.00768616	-1.54746	1.25656e-05	0.000162068	-1.79132	1.34794e-09	1.073e-08	-1.37724	0.00230389	0.0178978	-1.29963	0.0368613	0.270657	-0.913247	1	1	-1.58207	7.96914e-05	0.000784244	-1.26505	0.068303	0.912038	-1.60335	4.4603e-05	0.000314429	-1.33783	0.0192547	0.169919	-1.76274	4.58841e-07	2.96334e-06	-1.59899	5.68886e-05	0.000412902
ENSG00000143947	RPS27A	82740	-0.277724	1	1	-0.227549	1	1	-0.317096	1	1	-0.277337	1	1	-0.139706	1	1	-0.340627	1	1	-0.086255	1	1	-0.395962	1	1	-0.188199	1	1	-0.455428	1	1	-0.294617	1	1	-0.244455	1	1
ENSG00000085760	MTIF2	2383.29	0.151006	1	1	0.314042	1	1	0.794084	1	1	0.4342	1	1	0.340385	1	1	0.0739153	1	1	0.34436	1	1	0.0599314	1	1	0.604787	1	1	0.219213	1	1	0.741944	1	1	0.429526	1	1
ENSG00000115355	CCDC88A	1066.09	-0.444611	1	1	-0.058831	1	1	-0.936145	1	1	-0.431666	1	1	-0.448104	1	1	-0.165921	1	1	-0.427136	1	1	-0.196712	1	1	-0.722014	1	1	-0.439164	1	1	-0.666229	1	1	-0.45632	1	1
ENSG00000163001	CFAP36	1903.93	-0.705223	1	1	-0.847101	1	1	-0.702171	1	1	-0.861435	1	1	-0.770053	1	1	-0.618679	1	1	-0.957969	1	1	-0.836745	1	1	-0.965014	1	1	-1.05428	0.560937	1	-1.08656	0.357994	0.984427	-1.30121	0.00131454	0.00749241
ENSG00000275052	PPP4R3B	10728.3	0.246673	1	1	0.267702	1	1	0.220514	1	1	0.201303	1	1	0.282132	1	1	0.087158	1	1	0.390925	1	1	0.19843	1	1	0.490765	1	1	0.22109	1	1	0.578336	1	1	0.428434	1	1
ENSG00000138035	PNPT1	5499.22	1.34013	0.0165586	0.14159	1.67264	1.40497e-06	2.12445e-05	2.10074	8.55104e-15	1.01767e-13	1.91819	4.49874e-11	1.13505e-09	1.57	0.000533523	0.00603691	1.13142	0.425053	1	1.74329	6.2786e-06	7.36637e-05	1.43947	0.00761563	0.143495	2.03947	2.64415e-10	3.46433e-09	1.8032	1.0587e-06	2.36885e-05	2.38519	3.72177e-17	5.79982e-16	2.36021	1.36129e-16	3.83652e-15
ENSG00000115380	EFEMP1	38.6543	0.364084	1	1	0.546127	1	1	-0.167119	1	1	0.225906	1	1	-1.87235	0.0525563	0.366015	-1.63047	0.163202	1	0.577652	1	1	0.648368	1	1	-2.29896	0.00435589	0.0220643	-2.22312	0.00756228	0.074255	-0.415139	1	1	-0.137512	1	1
ENSG00000028116	VRK2	1094.21	0.964489	1	1	1.24985	0.0130396	0.0925632	1.22897	0.0265462	0.0935903	1.09174	0.362454	1	0.881039	1	1	0.694406	1	1	1.05678	0.635336	1	0.840106	1	1	1.25352	0.0338445	0.143146	0.983776	1	1	1.31773	0.00784105	0.030647	1.22571	0.0568478	0.233418
ENSG00000115392	FANCL	321.732	0.477484	1	1	0.850806	1	1	0.972348	1	1	0.84293	1	1	0.381094	1	1	0.325425	1	1	0.710822	1	1	0.568654	1	1	0.726835	1	1	0.615595	1	1	0.852847	1	1	0.793262	1	1
ENSG00000119866	BCL11A	46.2696	-1.51826	0.14621	0.944963	-2.09238	0.00563948	0.0434053	-1.34911	0.327777	0.945089	-1.84684	0.0295406	0.174141	-0.661148	1	1	-0.542717	1	1	-0.862948	1	1	-0.516684	1	1	-0.61554	1	1	-0.227147	1	1	-0.907376	1	1	-0.628338	1	1
ENSG00000115421	PAPOLG	3086.38	-0.123939	1	1	-0.0152712	1	1	-0.381381	1	1	-0.186639	1	1	-0.12736	1	1	-0.00650319	1	1	-0.162857	1	1	0.00650384	1	1	-0.0941336	1	1	-0.0622786	1	1	-0.116397	1	1	-0.010294	1	1
ENSG00000162924	REL	7136.84	0.787696	1	1	0.819176	1	1	2.51248	1.36219e-12	1.39548e-11	1.65827	0.00162961	0.0131621	2.44956	3.5173e-09	9.36784e-08	1.34082	0.164982	1	2.47556	1.84026e-09	3.57421e-08	1.42132	0.0860703	1	2.81151	1.57787e-13	2.84748e-12	1.62922	0.0103531	0.0978852	2.88416	1.63608e-14	2.04996e-13	1.9447	0.000118369	0.000812393
ENSG00000162927	PUS10	776.295	0.259395	1	1	0.330735	1	1	1.10679	0.406915	1	0.597043	1	1	0.883315	1	1	0.204344	1	1	1.07666	0.606973	1	0.40356	1	1	1.20604	0.166444	0.596032	0.454126	1	1	1.41334	0.00547423	0.021808	0.681456	1	1
ENSG00000162928	PEX13	1458.28	-0.107463	1	1	-0.0391053	1	1	-0.126563	1	1	-0.185715	1	1	-0.179329	1	1	-0.240041	1	1	0.00392553	1	1	-0.216551	1	1	-0.0213551	1	1	-0.276627	1	1	0.144581	1	1	-0.125184	1	1
ENSG00000162929	KIAA1841	156.528	-1.04887	0.780809	1	-0.896209	1	1	-2.49863	1.44281e-15	1.83941e-14	-1.85688	5.92929e-07	8.50914e-06	-1.43909	0.0334071	0.248601	-0.704074	1	1	-1.46217	0.0255762	0.150037	-0.818797	1	1	-1.83411	7.39983e-05	0.000500093	-1.23565	0.237689	1	-2.01681	1.90051e-06	1.15224e-05	-1.82702	4.7226e-05	0.00034542
ENSG00000237651	C2orf74	59.4438	-0.851346	1	1	-1.03729	0.800298	1	-1.58341	0.000161704	0.000766343	-1.56437	0.000271013	0.00252272	-0.828861	1	1	-0.502829	1	1	-1.08746	0.611883	1	-1.27091	0.134336	1	-1.20202	0.246503	0.843063	-1.15544	0.376076	1	-1.39766	0.0268783	0.0955271	-1.2977	0.0986127	0.382272
ENSG00000173209	AHSA2	3917.13	-1.06998	0.652676	1	-1.26444	0.0833534	0.478379	-1.94098	1.52806e-09	1.21057e-08	-1.33678	0.0274511	0.162692	-1.07134	0.692216	1	-0.585585	1	1	-1.31994	0.075959	0.393797	-0.927187	1	1	-1.60606	0.00077888	0.00448372	-0.926079	1	1	-1.82204	5.24386e-06	3.03452e-05	-1.73005	5.23427e-05	0.00038158
ENSG00000115464	USP34	12771.1	-0.223007	1	1	-0.386062	1	1	-0.794816	1	1	-0.505931	1	1	-0.343262	1	1	-0.0747992	1	1	-0.339128	1	1	-0.142759	1	1	-0.431239	1	1	-0.252147	1	1	-0.473189	1	1	-0.353866	1	1
ENSG00000082898	XPO1	19955	0.764551	1	1	0.990412	1	1	0.905045	1	1	0.782631	1	1	0.680269	1	1	0.444642	1	1	0.894319	1	1	0.663934	1	1	0.930815	1	1	0.732894	1	1	1.21207	0.0599678	0.198782	1.13607	0.227482	0.793162
ENSG00000170264	FAM161A	222.434	-1.25291	0.0259768	0.209555	-0.846104	1	1	-1.97776	1.5371e-16	2.10552e-15	-1.69708	1.81518e-09	3.67083e-08	-1.23876	0.0718022	0.475784	-0.62182	1	1	-1.43673	0.0011367	0.00904306	-0.880851	1	1	-1.62694	3.76917e-06	3.05361e-05	-1.09829	0.459902	1	-1.60297	9.37093e-06	5.24629e-05	-1.49419	0.000291594	0.00187407
ENSG00000115484	CCT4	16291	1.04223	0.671687	1	1.45701	3.11779e-06	4.4359e-05	1.92643	1.38346e-20	2.48647e-19	1.53889	3.82859e-08	6.46856e-07	1.32578	0.00496708	0.0464975	0.825469	1	1	1.58606	4.32004e-07	6.02985e-06	1.10187	0.379856	1	1.76715	3.66817e-11	5.29864e-10	1.38481	0.000905461	0.0110745	2.09426	3.74535e-21	7.81273e-20	1.96387	9.22143e-17	2.64961e-15
ENSG00000173163	COMMD1	651.895	0.694396	1	1	0.908057	1	1	1.05489	0.587304	1	0.859772	1	1	1.01649	0.887965	1	0.726424	1	1	0.961764	1	1	0.778472	1	1	1.17425	0.135866	0.499635	0.989334	1	1	1.16068	0.169737	0.507942	1.0955	0.412822	1
ENSG00000170340	B3GNT2	2683.18	0.863303	1	1	0.993184	1	1	1.5607	2.89842e-06	1.69429e-05	1.32032	0.00646246	0.0449589	0.917979	1	1	0.556346	1	1	1.13248	0.34139	1	0.829464	1	1	1.22654	0.103677	0.395197	0.76792	1	1	1.4091	0.00328684	0.0135378	1.2052	0.13965	0.521218
ENSG00000115504	EHBP1	1278.4	0.246989	1	1	0.362861	1	1	-0.177716	1	1	0.063023	1	1	0.199034	1	1	0.252949	1	1	0.244399	1	1	0.274431	1	1	0.258478	1	1	0.313329	1	1	0.387834	1	1	0.367451	1	1
ENSG00000143951	WDPCP	341.985	-0.476987	1	1	-0.308609	1	1	-0.287231	1	1	-0.153812	1	1	-0.246608	1	1	0.0580888	1	1	-0.407158	1	1	-0.215805	1	1	-0.373922	1	1	-0.217005	1	1	-0.659711	1	1	-0.455984	1	1
ENSG00000014641	MDH1	6003.65	0.866127	1	1	1.00791	0.94088	1	1.28567	0.00850363	0.0322102	0.928214	1	1	0.855214	1	1	0.410299	1	1	1.04103	0.745225	1	0.496271	1	1	1.03543	0.779069	1	0.576938	1	1	1.13917	0.270438	0.768553	0.932344	1	1
ENSG00000169764	UGP2	5448.73	0.504479	1	1	0.644936	1	1	0.316263	1	1	0.375753	1	1	0.0772578	1	1	0.111324	1	1	0.157578	1	1	0.240946	1	1	0.0471428	1	1	0.118267	1	1	-0.0182795	1	1	0.195267	1	1
ENSG00000143952	VPS54	2357.84	0.603971	1	1	0.528768	1	1	0.00924084	1	1	0.265177	1	1	0.653656	1	1	0.465352	1	1	0.795726	1	1	0.608615	1	1	0.742091	1	1	0.647135	1	1	0.528138	1	1	0.577136	1	1
ENSG00000197329	PELI1	5884.98	1.50175	0.00162743	0.0177132	1.22066	0.157864	0.828669	0.5836	1	1	0.836292	1	1	2.23961	1.75798e-11	6.63425e-10	1.50866	0.00579398	0.192832	2.13154	8.35328e-10	1.68928e-08	1.53732	0.00356041	0.0757002	1.87937	1.84625e-06	1.55076e-05	1.6072	0.00098671	0.0119469	1.48894	0.00802533	0.0313303	1.51207	0.00547274	0.0278922
ENSG00000119862	LGALSL	76.1401	1.0541	0.806641	1	1.13343	0.534936	1	1.55187	0.011669	0.0432962	1.59428	0.00520644	0.0370578	1.45781	0.0642201	0.431588	1.08686	0.726899	1	1.33115	0.183181	0.837274	1.15829	0.523434	1	1.74415	0.00246152	0.013084	1.49016	0.0448743	0.350268	2.1539	2.2322e-06	1.344e-05	1.99002	4.32927e-05	0.000318056
ENSG00000119844	AFTPH	3128	-0.00395728	1	1	0.0940528	1	1	0.592101	1	1	0.622748	1	1	0.241397	1	1	0.00288201	1	1	0.304455	1	1	0.0934951	1	1	0.472625	1	1	0.16515	1	1	0.429728	1	1	0.268652	1	1
ENSG00000179833	SERTAD2	4309.49	0.63491	1	1	1.00027	0.99757	1	0.0356766	1	1	0.396146	1	1	0.351392	1	1	0.606744	1	1	0.462924	1	1	0.854776	1	1	0.387313	1	1	1.03064	0.77288	1	0.240311	1	1	1.08467	0.425207	1
ENSG00000115902	SLC1A4	1785.97	2.31678	1.80795e-07	3.6562e-06	1.10202	0.677938	1	1.46836	0.0637152	0.211245	0.232623	1	1	2.18958	3.69729e-05	0.000537588	0.918749	1	1	1.60099	0.037281	0.210138	0.744636	1	1	2.43852	6.04343e-07	5.37617e-06	1.18652	0.515977	1	1.71424	0.0133152	0.0500209	0.537828	1	1
ENSG00000011523	CEP68	2381.36	-1.88714	2.05356e-09	5.26633e-08	-1.83742	8.16983e-09	1.62002e-07	-2.95709	1.64773e-39	9.87593e-38	-1.89145	8.44856e-10	1.7963e-08	-1.87903	3.0813e-07	6.33772e-06	-0.861202	1	1	-2.22073	1.26238e-12	3.50555e-11	-1.07447	0.663893	1	-2.60997	9.28697e-21	2.97138e-19	-1.64147	0.000184144	0.00263409	-3.01904	1.5652e-31	6.41879e-30	-2.28325	8.34422e-14	1.79428e-12
ENSG00000138069	RAB1A	3212.15	0.254383	1	1	0.581955	1	1	0.603868	1	1	0.528666	1	1	0.199013	1	1	0.147178	1	1	0.316469	1	1	0.306555	1	1	0.485308	1	1	0.358574	1	1	0.673363	1	1	0.66789	1	1
ENSG00000138071	ACTR2	25920.1	0.709754	1	1	0.795304	1	1	0.896834	1	1	0.702449	1	1	0.368666	1	1	0.212991	1	1	0.623537	1	1	0.404608	1	1	0.635525	1	1	0.401001	1	1	0.784255	1	1	0.643981	1	1
ENSG00000198369	SPRED2	277.749	0.930984	1	1	1.50786	0.0293343	0.190006	4.32052	6.79755e-42	5.05845e-40	3.06123	5.68549e-19	3.45459e-17	1.39896	0.158051	0.927989	0.470478	1	1	1.92032	0.00104586	0.00837067	1.06843	0.801955	1	2.07613	0.00012339	0.000810727	1.46172	0.0888681	0.62415	2.6308	5.10718e-09	3.99113e-08	1.97489	0.000314963	0.00200577
ENSG00000143971	ETAA1	1131.51	-0.215584	1	1	-0.0260116	1	1	-0.439562	1	1	-0.360957	1	1	-0.0282433	1	1	-0.065418	1	1	-0.0207617	1	1	-0.0582921	1	1	-0.107089	1	1	-0.138484	1	1	-0.150485	1	1	-0.0373151	1	1
ENSG00000197223	C1D	1150.79	0.666736	1	1	0.939205	1	1	1.33737	0.0128551	0.047405	0.833772	1	1	0.623084	1	1	0.185568	1	1	1.03537	0.822	1	0.326747	1	1	1.08681	0.580803	1	0.584015	1	1	1.43608	0.00548579	0.0218475	1.04314	0.783646	1
ENSG00000243667	WDR92	261.51	-0.277095	1	1	-0.140596	1	1	0.151474	1	1	-0.00799515	1	1	-0.311484	1	1	-0.0417647	1	1	-0.298795	1	1	-0.114138	1	1	-0.291872	1	1	-0.170403	1	1	-0.354965	1	1	-0.267022	1	1
[truncated: 11,611 more rows]
