# Supplementary material for: Genomic profiling of T-cell activation suggests increased sensitivity of memory T cells to CD28 costimulation
Source: Genes Immun. 2020 Nov 23;21(6):390–408. doi: 10.1038/s41435-020-00118-0 (PMC7785515; doi:10.1038/s41435-020-00118-0)
Supplement: Supplementary file 10 — Suppl. Table 3 [file 41435_2020_118_MOESM10_ESM.xls]

## Sheet: naive
			CD28_sensitive						TCR_sensitive
			Switch			Linear			Switch			Linear
ensembl	symbol	baseMean	log2FoldChange	pvalue	padj	log2FoldChange	pvalue	padj	log2FoldChange	pvalue	padj	log2FoldChange	pvalue	padj
ENSG00000279457	FO538757.1	293.155	0.0194325	0.88321	0.920039	-0.00697975	0.921579	0.952447	-0.405316	0.000144489	0.000276069	-0.279693	3.4925e-09	1.05598e-08
ENSG00000187634	SAMD11	15.0333	-0.0787842	0.651407	0.744449	-0.00628398	0.946664	0.96645	-0.308133	0.0703639	0.0900361	-0.185961	0.0425949	0.0551806
ENSG00000188976	NOC2L	8440.4	0.257649	0.352886	0.480187	0.1035	0.481262	0.627508	1.24551	1.32496e-13	1.29311e-12	0.6779	6.93931e-17	5.71887e-16
ENSG00000187961	KLHL17	767.632	-0.592476	5.3018e-09	7.6561e-08	-0.244877	0.000146921	0.00101768	-0.454299	0.000180844	0.000340598	-0.193479	0.00512345	0.00748446
ENSG00000187583	PLEKHN1	25.2523	-0.36173	0.176586	0.286103	-0.0591331	0.679912	0.790513	-0.971491	2.57493e-06	6.37452e-06	-0.435433	0.000358824	0.000600568
ENSG00000187642	PERM1	5.63346	-0.722218	0.0785012	0.152578	-0.169417	0.441618	0.593249	-1.25966	0.000185012	0.000347902	-0.606811	0.0018255	0.00281348
ENSG00000188290	HES4	65.0871	1.38062	0.000598318	0.0025875	0.693543	0.00109953	0.00545928	1.04297	0.0128817	0.0185218	0.549488	0.0115362	0.0161561
ENSG00000187608	ISG15	2798.01	0.741934	0.0230064	0.057115	0.468922	0.00445739	0.0171819	0.0226298	0.947143	0.955543	0.054287	0.762148	0.789997
ENSG00000188157	AGRN	2853.18	1.19839	0.000142658	0.000746967	0.546428	0.00193739	0.00866331	0.956894	0.00362957	0.00566479	0.455651	0.00997288	0.014068
ENSG00000237330	RNF223	14.8261	2.24339	2.97111e-15	1.15376e-13	0.955371	7.08446e-07	1.02158e-05	0.591819	0.174074	0.208374	0.120678	0.620915	0.6607
ENSG00000131591	C1orf159	1276.09	0.551429	8.20919e-08	9.61163e-07	0.238896	0.000173771	0.00116999	0.337671	0.00771218	0.0114688	0.140297	0.0469722	0.0605249
ENSG00000162571	TTLL10	17.3379	2.18967	2.45088e-06	2.05019e-05	0.751664	0.0120695	0.0388437	2.17481	2.67187e-06	6.60088e-06	0.729032	0.0148656	0.0205167
ENSG00000186891	TNFRSF18	4165.25	3.38018	7.93487e-05	0.000448266	1.10236	0.0259746	0.0721887	2.37865	0.00842529	0.0124478	0.835826	0.0887691	0.109811
ENSG00000186827	TNFRSF4	12674.1	2.55253	0.000939333	0.00381086	0.859183	0.0578315	0.134019	2.66263	0.000979505	0.00165657	0.907575	0.0457061	0.0590029
ENSG00000078808	SDF4	7071.67	0.34041	0.00684756	0.0208641	0.110752	0.127011	0.242359	0.582198	2.74684e-11	1.67103e-10	0.27581	2.43916e-07	5.86668e-07
ENSG00000176022	B3GALT6	2754.88	0.559314	0.0118329	0.0330713	0.195318	0.11965	0.231821	1.03409	1.6564e-11	1.05433e-10	0.492026	1.07888e-07	2.72142e-07
ENSG00000184163	FAM132A	29.4825	0.464758	0.0396143	0.089289	0.148047	0.241137	0.388266	0.228539	0.31673	0.361777	0.0683505	0.580712	0.621976
ENSG00000160087	UBE2J2	3415.01	0.162202	0.138018	0.238035	0.0468455	0.433034	0.585981	0.495261	2.74342e-16	4.72577e-15	0.257709	1.62103e-14	9.66549e-14
ENSG00000162572	SCNN1D	236.201	-0.499956	0.0940005	0.176311	-0.278596	0.0831503	0.176619	-1.14071	1.21938e-06	3.16027e-06	-0.748083	2.46801e-12	1.09884e-11
ENSG00000131584	ACAP3	1203.35	-0.3397	0.174645	0.283822	-0.191426	0.152249	0.276906	-0.912258	5.2884e-06	1.25437e-05	-0.547004	2.63792e-08	7.11792e-08
ENSG00000169972	PUSL1	588.012	0.195297	0.0437044	0.0967459	0.0703771	0.18853	0.323973	0.411937	1.27393e-09	5.6144e-09	0.215409	2.70538e-09	8.28025e-09
ENSG00000127054	CPSF3L	5989.27	0.175481	0.0125484	0.0346831	0.0594541	0.13679	0.256217	0.247559	4.17664e-05	8.64347e-05	0.121696	0.000283071	0.000478935
ENSG00000224051	CPTP	898.964	-0.112376	0.107359	0.195657	-0.037923	0.319029	0.475241	-0.257074	1.41009e-06	3.6255e-06	-0.116397	0.000208531	0.000357717
ENSG00000169962	TAS1R3	36.8575	-1.07901	0.00204481	0.00745113	-0.459793	0.016562	0.0504213	-1.67304	1.69198e-10	8.84536e-10	-0.888933	5.78651e-10	1.91469e-09
ENSG00000107404	DVL1	2665.93	-0.0490276	0.588657	0.692771	-0.0273573	0.567816	0.703498	0.380811	2.85112e-13	2.5662e-12	0.219934	7.71958e-25	1.81253e-23
ENSG00000162576	MXRA8	204.787	0.042815	0.792456	0.854033	0.0360392	0.678372	0.789418	-0.629822	8.1437e-08	2.5738e-07	-0.395479	7.45156e-15	4.66614e-14
ENSG00000175756	AURKAIP1	3275.68	0.187588	0.34669	0.474165	0.0698778	0.51109	0.653337	0.846828	1.51563e-11	9.72703e-11	0.456091	9.7465e-13	4.5639e-12
ENSG00000221978	CCNL2	10404.5	-0.43648	0.045761	0.100442	-0.244623	0.0363801	0.0938721	-0.836028	1.42732e-06	3.66553e-06	-0.490512	1.44078e-08	4.00963e-08
ENSG00000242485	MRPL20	4135.48	0.190578	0.348967	0.476001	0.07165	0.509031	0.652153	0.892432	5.04713e-13	4.32167e-12	0.477499	5.50841e-14	3.06462e-13
ENSG00000215915	ATAD3C	25.345	-0.350747	0.0646897	0.131182	-0.123823	0.234228	0.37982	-0.597482	0.000337248	0.000611263	-0.30393	0.000861949	0.00137926
ENSG00000160072	ATAD3B	4363.49	0.270382	0.135957	0.235401	0.0837594	0.395113	0.549381	0.863356	3.25408e-21	1.5501e-19	0.446785	4.71881e-18	4.59675e-17
ENSG00000197785	ATAD3A	2596.77	0.382914	0.224232	0.343587	0.142867	0.394804	0.549182	1.50948	1.5284e-17	3.32793e-16	0.786167	6.56965e-17	5.43116e-16
ENSG00000205090	TMEM240	18.7687	-1.19178	0.00012357	0.000663819	-0.590431	0.000620113	0.00340326	-1.24792	1.80037e-05	3.95535e-05	-0.698277	8.17893e-06	1.65115e-05
ENSG00000160075	SSU72	5938.85	-0.0825669	0.277005	0.401675	-0.0768085	0.0470802	0.114454	0.306861	2.50412e-10	1.25874e-09	0.164975	7.72831e-11	2.85285e-10
ENSG00000228594	FNDC10	218.68	-0.232704	0.0265893	0.0643685	-0.0915088	0.112514	0.222158	-0.141422	0.199066	0.236085	-0.0923764	0.112141	0.136689
ENSG00000197530	MIB2	1595.44	-0.724279	0.000111093	0.000601922	-0.372007	0.000266423	0.00168658	-0.84637	2.60188e-07	7.52395e-07	-0.470052	4.35017e-08	1.14529e-07
ENSG00000248333	CDK11B	3328.89	-0.072648	0.223999	0.34331	-0.0450265	0.15206	0.276639	0.143242	0.00762655	0.0113504	0.0939594	0.000360737	0.000603465
ENSG00000189339	SLC35E2B	4760	-0.434903	0.0609161	0.125198	-0.205725	0.101509	0.205361	-1.09136	2.36078e-13	2.16473e-12	-0.651397	1.14451e-24	2.63117e-23
ENSG00000008128	CDK11A	474.281	-0.228252	0.0923144	0.173739	-0.141048	0.0488749	0.117778	-0.362756	0.00267885	0.00424594	-0.21249	0.000724278	0.00117059
ENSG00000215790	SLC35E2	261.464	-0.432891	0.133007	0.231472	-0.213833	0.168825	0.298084	-1.26401	6.51422e-10	3.02233e-09	-0.811401	1.8916e-22	3.26011e-21
ENSG00000008130	NADK	2858.21	0.103205	0.571108	0.679908	0.0235419	0.8081	0.879488	0.858311	4.04361e-22	2.20477e-20	0.473377	2.85233e-36	2.49701e-34
ENSG00000078369	GNB1	20020.4	0.245247	0.0174957	0.045714	0.151411	0.00382437	0.0151386	0.220141	0.0356066	0.0479026	0.14482	0.00581035	0.00843569
ENSG00000169885	CALML6	11.5374	-0.430736	0.171683	0.279947	-0.27881	0.0993432	0.202091	-0.809458	0.00357092	0.00558142	-0.44685	0.00310708	0.00466257
ENSG00000178821	TMEM52	34.2262	-0.0177479	0.975975	0.983102	0.0596256	0.844771	0.904346	2.74026	1.72238e-16	3.12182e-15	1.44912	7.24686e-23	1.33794e-21
ENSG00000067606	PRKCZ	769.91	0.105268	0.143014	0.24436	0.0853824	0.0175446	0.0527693	-0.0850315	0.247856	0.288732	-0.0294214	0.454785	0.497625
ENSG00000162585	FAAP20	1686.87	0.0845386	0.0857634	0.163997	0.0515455	0.0445447	0.109823	-0.0245805	0.635448	0.674774	-0.0335001	0.214181	0.249077
ENSG00000157933	SKI	5861.06	-0.698647	8.61171e-08	1.00296e-06	-0.329393	1.42077e-05	0.000135985	-0.63991	3.64703e-06	8.82658e-06	-0.303998	9.96443e-05	0.000177808
ENSG00000116151	MORN1	314.544	0.0491041	0.748556	0.821718	-0.0292254	0.723802	0.820358	-0.373168	0.00557485	0.00846687	-0.291775	2.79951e-06	5.98911e-06
ENSG00000157916	RER1	4402.34	0.0158521	0.773625	0.839425	-0.0045644	0.876496	0.925952	0.091635	0.0761063	0.0968392	0.052823	0.0514634	0.0658626
ENSG00000157911	PEX10	650.25	0.355671	0.0625119	0.12773	0.117698	0.266268	0.418052	0.804808	5.11366e-09	2.01839e-08	0.400124	2.69494e-07	6.44237e-07
ENSG00000149527	PLCH2	17.157	-1.94348	9.89675e-05	0.000545345	-0.900432	0.00135112	0.00648234	-2.95094	1.02511e-16	1.94624e-15	-1.6184	5.44395e-16	3.97259e-15
ENSG00000142611	PRDM16	22.5315	-1.03773	0.018465	0.0477472	-0.384747	0.111433	0.22022	-2.0755	5.13993e-12	3.62293e-11	-1.11394	7.30252e-11	2.70853e-10
ENSG00000162591	MEGF6	1531.85	-2.93317	1.00287e-06	9.19033e-06	-1.45805	1.32112e-05	0.000128303	-3.84026	1.23119e-16	2.29134e-15	-2.13531	3.85118e-17	3.28444e-16
ENSG00000158109	TPRG1L	2998.97	-0.401222	0.000569818	0.00247964	-0.200198	0.0016933	0.00777459	-0.53981	8.59676e-09	3.23636e-08	-0.289043	7.6181e-09	2.20165e-08
ENSG00000116213	WRAP73	2084.12	-0.0895355	0.218832	0.337186	-0.0540242	0.159208	0.285444	0.250157	8.90429e-06	2.03944e-05	0.149031	2.5309e-08	6.84732e-08
ENSG00000078900	TP73	11.1101	-0.626989	0.0981238	0.182673	-0.306499	0.137626	0.257311	-1.43379	9.99793e-07	2.61907e-06	-0.882357	6.65731e-09	1.94181e-08
ENSG00000235169	SMIM1	42.8988	-0.480968	0.00531265	0.0168786	-0.10695	0.281616	0.434151	-0.351346	0.0586773	0.0760259	-0.114013	0.260729	0.298716
ENSG00000130764	LRRC47	3236.11	0.18245	0.00206194	0.00750321	0.058239	0.0967586	0.198271	0.236272	3.72581e-06	9.00568e-06	0.116672	4.29123e-05	7.98168e-05
ENSG00000116198	CEP104	3394.6	0.336325	1.46978e-10	2.87911e-09	0.179111	7.80631e-11	2.87833e-09	-0.101262	0.213036	0.251027	-0.0595826	0.162424	0.192944
ENSG00000169598	DFFB	892.253	-0.264756	0.000254944	0.00123798	-0.0985958	0.0206144	0.0596835	-0.188598	0.0173456	0.024442	-0.0781754	0.0735089	0.092158
ENSG00000198912	C1orf174	2026.63	0.369848	0.00108771	0.00432407	0.152378	0.0183633	0.0546112	0.511247	1.37201e-08	4.9749e-08	0.250581	1.13842e-06	2.53689e-06
ENSG00000196581	AJAP1	44.5957	-4.01555	1.10861e-14	4.02199e-13	-2.05236	7.42155e-12	3.45912e-10	-2.43128	0.000505044	0.000892347	-1.13703	NA	NA
ENSG00000131697	NPHP4	581.762	0.00718057	0.946272	0.964333	-0.0199603	0.725824	0.821736	-0.293294	0.00108592	0.00182461	-0.173419	0.000153007	0.000266517
ENSG00000069424	KCNAB2	10124	-0.131925	0.189157	0.301603	-0.010057	0.853044	0.910404	-0.392079	2.58594e-08	8.93412e-08	-0.18436	9.46234e-06	1.89404e-05
ENSG00000116254	CHD5	32.7124	0.345086	0.014311	0.0385647	0.145031	0.0606997	0.139011	0.0157397	0.916695	0.930411	-0.00914958	0.909619	0.921399
ENSG00000116251	RPL22	22450.6	-0.133305	0.02779	0.0667416	-0.0764046	0.0161083	0.0493578	0.103482	0.097984	0.122654	0.0499465	0.135991	0.163454
ENSG00000158286	RNF207	345.84	1.71702	9.81268e-08	1.12599e-06	0.840454	4.33344e-06	4.9578e-05	0.283764	0.496257	0.541524	-0.0275691	0.903536	0.916571
ENSG00000116237	ICMT	2817.64	0.0292371	0.84656	0.893952	0.0155155	0.84578	0.905133	0.631251	1.91475e-11	1.20223e-10	0.367688	3.69645e-21	5.43531e-20
ENSG00000158292	GPR153	41.1157	-0.884324	1.92754e-05	0.000129763	-0.47499	1.84687e-05	0.000170244	0.652484	0.00746734	0.0111285	0.415339	0.000515236	0.000847127
ENSG00000097021	ACOT7	1842.62	0.613823	0.122789	0.21758	0.403284	0.0455251	0.111616	0.579966	0.137794	0.167668	0.395128	0.045086	0.0582307
ENSG00000187017	ESPN	47.8353	-0.860704	0.0140357	0.0379932	-0.450614	0.0172076	0.0519684	-1.55844	7.12771e-09	2.72451e-08	-0.885364	2.3514e-10	8.1992e-10
ENSG00000215788	TNFRSF25	10529.9	0.308487	0.122915	0.217774	0.0988914	0.371683	0.528575	-0.457222	0.0162975	0.0230636	-0.382469	1.64046e-05	3.18947e-05
ENSG00000171680	PLEKHG5	289.267	-0.690084	0.0142759	0.0384894	-0.252262	0.10167	0.20556	-1.4899	3.47983e-18	8.77942e-17	-0.815356	2.6371e-20	3.50351e-19
ENSG00000162408	NOL9	4897.81	0.0252861	0.81711	0.872665	-0.0207447	0.720844	0.817776	0.465295	2.46879e-14	2.83267e-13	0.266777	1.99327e-26	5.66172e-25
ENSG00000204859	ZBTB48	1355.17	-0.153381	0.215144	0.332819	-0.0863514	0.190849	0.326602	-0.472159	1.49075e-07	4.49404e-07	-0.284855	8.35371e-12	3.49455e-11
ENSG00000162413	KLHL21	2330.29	-0.28688	0.00236083	0.00842646	-0.132594	0.0105212	0.0348086	-0.223001	0.0236914	0.032751	-0.0828982	0.126543	0.152904
ENSG00000116273	PHF13	1359.68	0.0479639	0.374193	0.501524	0.0188153	0.514344	0.656482	0.195054	7.41097e-07	1.98433e-06	0.101183	1.93736e-06	4.2205e-06
ENSG00000041988	THAP3	649.658	-0.187189	0.00450598	0.0146713	-0.0862213	0.0176099	0.0528698	-0.21151	0.000673904	0.00116802	-0.117024	0.000358175	0.000599634
ENSG00000007923	DNAJC11	2765.79	0.407243	0.0145489	0.0390635	0.170552	0.0625463	0.142291	0.747959	7.2104e-11	4.03825e-10	0.392254	1.39126e-10	4.99892e-10
ENSG00000171735	CAMTA1	879.887	-0.100187	0.490337	0.61134	-0.0699673	0.361207	0.517833	0.625857	4.57751e-13	3.95289e-12	0.355716	3.67648e-21	5.41755e-20
ENSG00000049245	VAMP3	1419.8	-0.195095	0.00105261	0.00420219	-0.0688641	0.0481801	0.116592	-0.258985	1.39599e-07	4.23742e-07	-0.113032	0.000175132	0.000303178
ENSG00000049246	PER3	609.624	0.299049	0.0515122	0.110198	0.103955	0.220901	0.363418	0.702282	8.05081e-12	5.47297e-11	0.374204	6.32e-13	3.03466e-12
ENSG00000049247	UTS2	53.0044	-3.25511	9.04023e-06	6.592e-05	-1.58009	6.64619e-06	7.14088e-05	2.20318	0.00804166	0.0119278	1.39929	0.000432007	0.000716255
ENSG00000049249	TNFRSF9	7344.25	-2.77663	0.000769893	0.00321708	-1.44301	0.000946263	0.00482313	5.23979	3.51308e-09	1.43115e-08	2.78311	5.4709e-12	2.32989e-11
ENSG00000116288	PARK7	8519.25	-0.11249	0.690907	0.775535	-0.0705494	0.637704	0.757949	1.18337	2.24719e-09	9.51899e-09	0.647382	5.31891e-11	2.00487e-10
ENSG00000116285	ERRFI1	314.603	-1.06485	0.000193427	0.000967282	-0.536434	0.000515166	0.0029167	1.45653	8.01197e-09	3.03352e-08	0.857877	2.0968e-15	1.41272e-14
ENSG00000162426	SLC45A1	66.3282	-0.195986	0.103324	0.190028	-0.0643807	0.327546	0.483036	-0.396348	8.28354e-05	0.000164437	-0.235584	4.90142e-06	1.01826e-05
ENSG00000142599	RERE	5931.04	-0.471133	1.84152e-10	3.53609e-09	-0.203424	2.01519e-05	0.00018422	-0.253095	0.0159575	0.0226286	-0.0904683	0.121021	0.146728
ENSG00000074800	ENO1	101287	0.459686	0.255758	0.379581	0.232048	0.275395	0.427864	1.28167	0.000225891	0.000419572	0.700499	8.17481e-05	0.000147265
ENSG00000131686	CA6	434.353	1.11658	5.95987e-05	0.000352769	0.617526	2.3051e-05	0.000208067	-1.04927	0.000199936	0.000374076	-0.803783	8.10861e-11	2.9849e-10
ENSG00000180758	GPR157	346.104	-0.511277	0.0322902	0.0756123	-0.158765	0.224593	0.367811	-1.29699	2.4608e-33	9.83946e-31	-0.651479	3.74414e-20	4.88104e-19
ENSG00000049239	H6PD	4087.06	0.17841	0.245417	0.36821	0.0825406	0.320116	0.476377	-0.62384	1.45457e-08	5.24831e-08	-0.398638	2.28109e-20	3.06022e-19
ENSG00000171621	SPSB1	234.271	0.00979755	0.957783	0.972172	0.101199	0.287389	0.440604	-0.690241	1.1102e-07	3.4283e-07	-0.314725	4.09643e-05	7.63439e-05
ENSG00000171612	SLC25A33	1271.97	0.20482	0.51875	0.636163	0.0693088	0.679545	0.790295	1.4851	1.5597e-16	2.86633e-15	0.80465	2.44968e-21	3.6882e-20
ENSG00000188807	TMEM201	997.796	0.0281823	0.905556	0.935948	0.0146162	0.906657	0.943388	1.08443	5.5859e-17	1.12036e-15	0.617193	2.70986e-36	2.38811e-34
ENSG00000171608	PIK3CD	19095	0.426375	0.0061163	0.0189367	0.23621	0.00394245	0.0155039	-0.605011	1.03538e-05	2.34901e-05	-0.416875	1.20635e-13	6.37616e-13
ENSG00000171603	CLSTN1	7435.72	-0.00114638	0.994321	0.997032	0.0508102	0.543946	0.683262	-0.742208	1.03577e-19	3.67391e-18	-0.427662	5.31151e-41	7.46946e-39
ENSG00000178585	CTNNBIP1	309.857	-0.542156	0.00167395	0.00625639	-0.226352	0.0193575	0.0569538	-0.859879	6.83349e-13	5.70683e-12	-0.441731	8.25102e-11	3.03563e-10
ENSG00000162441	LZIC	2321.94	0.160944	0.094916	0.177651	0.0565676	0.283734	0.436618	0.427339	2.78949e-12	2.07396e-11	0.217714	2.09158e-10	7.33969e-10
ENSG00000173614	NMNAT1	365.035	0.0930704	0.289225	0.415777	0.0453183	0.334319	0.490022	-0.282514	6.12124e-05	0.000123709	-0.156875	1.96528e-05	3.78482e-05
ENSG00000130939	UBE4B	3542.87	0.14842	0.0647721	0.131289	0.0921143	0.0272882	0.0750028	-0.350033	6.83663e-11	3.84852e-10	-0.201623	7.74206e-17	6.32914e-16
ENSG00000054523	KIF1B	1657.48	-0.320588	0.0507125	0.108879	-0.0828916	0.358401	0.515354	-0.826356	2.0488e-19	6.82674e-18	-0.39892	1.04233e-11	4.29238e-11
ENSG00000142657	PGD	4998.78	0.659868	9.01811e-06	6.58312e-05	0.31312	0.000196275	0.00130165	0.466191	0.00587363	0.00888995	0.220806	0.0158981	0.0218571
ENSG00000251503	APITD1-CORT	15.3173	0.119219	0.584625	0.689921	0.0652932	0.572358	0.707009	0.203008	0.347627	0.393661	0.0582961	0.615512	0.655373
ENSG00000175279	CENPS	61.3908	0.612248	7.38912e-06	5.53119e-05	0.243586	0.00331311	0.013432	0.437772	0.00464909	0.00714225	0.173447	0.0465915	0.0600637
ENSG00000241563	CORT	19.2395	-0.219706	0.224796	0.344372	-0.163599	0.0842744	0.178201	-0.0995083	0.58545	0.627744	-0.113414	0.241829	0.278777
ENSG00000160049	DFFA	4012.06	0.297547	0.01249	0.0345504	0.127495	0.0511559	0.121999	0.543722	5.354e-12	3.75377e-11	0.281934	5.83838e-11	2.18944e-10
ENSG00000142655	PEX14	1110.56	0.130519	0.001003	0.00402355	0.0739204	0.000295408	0.00184275	-0.0342818	0.465468	0.511863	-0.0105399	0.67381	0.709918
ENSG00000130940	CASZ1	698.712	1.3365	1.11164e-24	1.20658e-22	0.627322	6.62958e-11	2.50731e-09	0.124525	0.65066	0.689152	-0.118545	0.420854	0.463567
ENSG00000120948	TARDBP	6493.65	0.0135213	0.837438	0.887152	0.00411906	0.906226	0.943282	0.185638	0.000731521	0.00125994	0.115456	1.26292e-05	2.49508e-05
ENSG00000009724	MASP2	513.399	-0.46214	0.0822994	0.158633	-0.248404	0.0831284	0.176619	-1.09589	2.5732e-08	8.89763e-08	-0.646027	1.75414e-11	7.03093e-11
ENSG00000116649	SRM	8869.13	0.257804	0.527515	0.642981	0.066887	0.757028	0.844923	1.82127	3.78935e-12	2.75636e-11	0.967763	4.43529e-13	2.17309e-12
ENSG00000171824	EXOSC10	4877.94	0.169667	0.000131435	0.00069842	0.0807627	0.00116623	0.00573239	0.101191	0.0502623	0.0659911	0.0560027	0.0393707	0.0512902
ENSG00000198793	MTOR	7820.6	0.326851	5.59371e-05	0.000333207	0.145715	0.00189261	0.00850231	0.313619	0.000191575	0.000359681	0.152122	0.000974123	0.00154864
ENSG00000171819	ANGPTL7	20.0426	0.344519	0.062767	0.128147	0.147775	0.141151	0.26172	-0.0840486	0.669389	0.706494	-0.109767	0.291608	0.331137
ENSG00000120942	UBIAD1	3102.77	-0.042483	0.574724	0.682678	-0.051112	0.194406	0.330638	0.33014	5.87501e-16	9.58182e-15	0.185859	1.51358e-26	4.34012e-25
ENSG00000204624	DISP3	21.2596	0.412193	0.0601161	0.123977	0.284539	0.0101328	0.0338109	-0.293748	0.194068	0.230488	-0.163899	0.172788	0.204282
ENSG00000116661	FBXO2	259.297	0.0279874	0.91923	0.945671	0.195063	0.154584	0.279426	-0.956641	1.22616e-05	2.7619e-05	-0.429326	0.000504931	0.000831513
ENSG00000132879	FBXO44	1461.11	-0.320959	0.0636995	0.129611	-0.0904032	0.339711	0.495347	-0.894963	1.2515e-32	4.34566e-30	-0.46702	1.86032e-25	4.74741e-24
ENSG00000116663	FBXO6	1352.74	0.573511	0.162928	0.269283	0.376519	0.0730437	0.159921	0.400232	0.324128	0.369268	0.323791	0.114426	0.139307
ENSG00000116670	MAD2L2	1088.34	-0.0999375	0.604655	0.706195	-0.00815188	0.936193	0.96061	0.535205	0.00124737	0.0020774	0.3558	3.46917e-06	7.31986e-06
ENSG00000162490	DRAXIN	23.2074	-0.0237952	0.886055	0.92162	-0.087833	0.31999	0.476297	-0.0610044	0.709698	0.744215	-0.052011	0.552127	0.594442
ENSG00000177674	AGTRAP	485.101	-0.439815	0.0200687	0.0511449	-0.240796	0.0175753	0.0528016	-0.59403	0.000702413	0.00121377	-0.433882	8.21184e-08	2.10088e-07
ENSG00000177000	MTHFR	2082.13	-0.35394	0.0127428	0.0351088	-0.133032	0.0921689	0.191169	-0.702794	1.98072e-16	3.51284e-15	-0.367918	1.09989e-14	6.70018e-14
ENSG00000011021	CLCN6	1341.18	0.0924274	0.425229	0.551885	0.0556416	0.365681	0.522791	-0.447871	2.77285e-08	9.53304e-08	-0.277949	2.58403e-16	1.97675e-15
ENSG00000175206	NPPA	22.2816	0.0903736	0.57854	0.685743	0.0540308	0.532366	0.672674	-0.244655	0.126977	0.155567	-0.208589	0.0117612	0.0164381
ENSG00000116685	KIAA2013	2056.01	-0.0367713	0.459735	0.584411	-0.0158549	0.549711	0.688803	0.144291	0.000513558	0.000906057	0.0821756	0.000108291	0.000192355
ENSG00000083444	PLOD1	274.975	-0.338501	0.224734	0.344316	-0.0590248	0.687952	0.796016	0.80873	0.00115323	0.00192961	0.546989	9.3407e-07	2.10277e-06
ENSG00000116688	MFN2	5830.15	0.234378	0.0984659	0.183207	0.101467	0.184081	0.31769	0.614039	6.50554e-11	3.68415e-10	0.340652	3.36153e-14	1.91534e-13
ENSG00000116691	MIIP	1182.67	0.204979	0.000310783	0.00147189	0.111528	0.000177977	0.00119467	0.033644	0.623599	0.663862	0.0133291	0.714529	0.747141
ENSG00000120949	TNFRSF8	21.755	0.637165	0.274987	0.399757	0.330134	0.275636	0.428138	2.30216	1.47368e-08	5.3129e-08	1.14758	9.73187e-08	2.4711e-07
ENSG00000028137	TNFRSF1B	7079.63	-0.906062	0.000824867	0.00341447	-0.436023	0.00298898	0.0123371	1.19988	7.43354e-07	1.98956e-06	0.714448	9.16173e-11	3.35296e-10
ENSG00000048707	VPS13D	8371.14	-0.163727	0.180258	0.290528	-0.0646475	0.326231	0.481848	-0.506314	3.2133e-09	1.31921e-08	-0.277335	2.40922e-10	8.38533e-10
ENSG00000162496	DHRS3	3768.7	-0.116385	0.371127	0.498455	-0.118595	0.0783716	0.168711	0.186315	0.131982	0.161191	0.0360082	0.602375	0.642524
ENSG00000116731	PRDM2	6475.63	0.104912	0.312172	0.438924	0.0569446	0.302532	0.457775	-0.369391	4.51752e-06	1.08052e-05	-0.228203	5.77464e-10	1.91172e-09
ENSG00000189337	KAZN	46.4658	0.229038	0.675876	0.764442	0.093766	0.740187	0.832937	2.7372	7.04798e-25	6.36973e-23	1.36445	1.31139e-19	1.59624e-18
ENSG00000142621	FHAD1	8.54215	0.11167	0.827658	0.879656	0.148481	0.570746	0.705622	0.495662	0.320439	0.365382	0.359075	0.153899	0.18356
ENSG00000142634	EFHD2	3400.45	0.0890489	0.588059	0.69237	-0.00583626	0.947134	0.966697	0.8033	1.84745e-32	6.09428e-30	0.407678	3.28499e-21	4.87143e-20
ENSG00000162438	CTRC	9.40636	-0.0266797	0.931379	0.954278	-0.0951327	0.567369	0.703263	-0.395611	0.182939	0.218095	-0.432787	0.00513155	0.00749547
ENSG00000215704	CELA2B	8.29546	-1.67469	5.92598e-06	4.5307e-05	-0.884111	2.44886e-05	0.000217117	-1.56389	2.7885e-05	5.93169e-05	-0.796238	0.000167988	0.00029146
ENSG00000132906	CASP9	568.281	-0.704693	1.03624e-08	1.44441e-07	-0.325589	1.10985e-05	0.000109717	-0.625707	5.05957e-06	1.2029e-05	-0.268677	0.000809285	0.00130056
ENSG00000116138	DNAJC16	2798	-0.179031	2.35021e-09	3.66999e-08	-0.0817969	1.09655e-05	0.000108564	0.00661775	0.887484	0.905253	0.0321363	0.177365	0.209207
ENSG00000116771	AGMAT	1656.08	-0.466513	0.068425	0.137036	-0.237247	0.0787774	0.169309	1.26353	4.28245e-18	1.07224e-16	0.714123	1.66801e-35	1.33633e-33
ENSG00000197312	DDI2	5589.17	0.149969	0.228876	0.349127	0.0839926	0.199639	0.336983	0.482137	1.2987e-07	3.96858e-07	0.281212	1.52412e-11	6.15561e-11
ENSG00000116786	PLEKHM2	5469.66	0.461162	5.64095e-19	3.42649e-17	0.238275	1.23631e-15	1.12863e-13	-0.023008	0.821635	0.846704	-0.0499358	0.351447	0.39351
ENSG00000162461	SLC25A34	159.5	0.722429	4.14634e-09	6.12105e-08	0.336063	8.40612e-06	8.72037e-05	-0.0806775	0.647627	0.68627	-0.115759	0.212924	0.247724
ENSG00000233954	UQCRHL	303.228	-0.243865	0.143061	0.244408	-0.130152	0.140621	0.260992	0.540892	8.58122e-05	0.000169912	0.329722	5.82159e-07	1.33952e-06
ENSG00000065526	SPEN	16131.1	0.191296	0.109319	0.198406	0.0758546	0.241433	0.3886	0.472491	1.65262e-07	4.94586e-07	0.259929	7.89556e-09	2.27537e-08
ENSG00000116809	ZBTB17	2340.18	0.306503	5.70666e-06	4.38073e-05	0.135022	0.000807326	0.00423902	0.249056	0.00128476	0.00213479	0.107706	0.013179	0.0183208
ENSG00000185519	FAM131C	10.4924	2.03388	0.0596773	0.123322	0.286884	0.623104	0.746698	4.91041	3.58846e-16	6.06271e-15	2.04219	1.34861e-08	3.7662e-08
ENSG00000142632	ARHGEF19	552.158	0.1761	0.193154	0.306647	0.0129688	0.862038	0.91653	0.627015	2.73168e-19	8.76994e-18	0.304222	2.26958e-11	8.9557e-11
ENSG00000132881	RSG1	188.675	-0.106178	0.305273	0.432345	-0.0574313	0.299457	0.454108	-0.390353	2.10653e-07	6.20161e-07	-0.210816	1.51956e-07	3.7588e-07
ENSG00000037637	FBXO42	1856.49	-0.111359	0.0988879	0.183779	-0.0666627	0.0609256	0.139408	-0.244569	3.43649e-06	8.35227e-06	-0.13611	4.91334e-07	1.13946e-06
ENSG00000055070	SZRD1	9005.08	0.560637	0.00167798	0.00626262	0.276511	0.00411433	0.0160796	0.591271	0.000606823	0.00105969	0.303249	0.00095721	0.00152303
ENSG00000187144	SPATA21	46.9256	0.301523	0.0274487	0.0660986	0.121575	0.10763	0.214596	-0.0429995	0.770376	0.799836	-0.13411	0.0773444	0.0966092
ENSG00000157191	NECAP2	7104.31	0.432025	0.000288137	0.00137943	0.234719	0.00018023	0.00120673	-0.443751	0.000162576	0.000308616	-0.325147	1.86115e-11	7.43053e-11
ENSG00000219481	NBPF1	591.339	-0.358855	0.0473836	0.103098	-0.169068	0.0836191	0.17722	-0.773553	9.71468e-09	3.62105e-08	-0.451124	4.50405e-12	1.94001e-11
ENSG00000058453	CROCC	2399.66	-0.590781	4.62934e-05	0.000281588	-0.243537	0.00385808	0.0152292	-0.704313	1.96502e-08	6.92558e-08	-0.357818	3.13858e-07	7.44771e-07
ENSG00000159363	ATP13A2	2819.14	0.0434902	0.351295	0.478389	0.0185906	0.456961	0.606578	0.0881046	0.0472505	0.0623034	0.0575322	0.0106854	0.0150202
ENSG00000117118	SDHB	3568.71	0.219483	0.25135	0.374859	0.124185	0.215133	0.356042	0.75613	2.29354e-08	7.97656e-08	0.426607	4.62823e-11	1.76008e-10
ENSG00000159423	ALDH4A1	95.6314	0.384181	0.00929185	0.0268946	0.233299	0.00191771	0.00858754	-0.24189	0.122717	0.150796	-0.126946	0.127309	0.153788
ENSG00000169991	IFFO2	1947.58	-0.177969	0.124222	0.219443	-0.0681846	0.275829	0.428174	-0.393987	3.73966e-05	7.78555e-05	-0.184294	0.000593335	0.000968787
ENSG00000127481	UBR4	23477.2	0.440671	3.14116e-06	2.55813e-05	0.232684	4.61999e-06	5.24034e-05	-0.282932	0.0158853	0.0225359	-0.187264	0.00142554	0.0022285
ENSG00000127463	EMC1	4478.72	0.201686	0.147661	0.250253	0.0766684	0.307188	0.462431	0.623908	2.13719e-14	2.49781e-13	0.348689	1.13491e-21	1.79367e-20
ENSG00000053372	MRTO4	6389.9	0.303576	0.478327	0.601006	0.0902109	0.690227	0.797603	1.97035	6.92505e-14	7.21199e-13	1.02833	1.23105e-13	6.49115e-13
ENSG00000162482	AKR7A3	19.1941	-0.975523	0.000485163	0.00215733	-0.447979	0.00424166	0.0164799	-1.19746	1.94382e-06	4.89233e-06	-0.670677	8.21373e-07	1.85888e-06
ENSG00000053371	AKR7A2	753.854	-0.309165	0.0365211	0.0836699	-0.13055	0.105949	0.212042	-0.699655	2.02736e-14	2.37365e-13	-0.389406	7.22849e-18	6.84971e-17
ENSG00000040487	PQLC2	228.163	-0.264405	0.0444028	0.0980952	-0.0999629	0.166829	0.295546	-0.619973	1.23435e-14	1.53654e-13	-0.331936	1.92632e-14	1.13173e-13
ENSG00000077549	CAPZB	11755	0.0914343	0.198206	0.31242	0.0744794	0.0383322	0.0978788	-0.051776	0.472714	0.518767	-0.018458	0.630621	0.669143
ENSG00000173436	MINOS1	841.647	-0.131006	0.099261	0.184246	-0.0961536	0.0175615	0.0528016	0.325107	7.08182e-09	2.71168e-08	0.179868	8.74514e-11	3.21117e-10
ENSG00000158747	NBL1	116.571	-0.726117	4.62251e-06	3.63056e-05	-0.277999	0.00354247	0.014201	0.243559	0.219457	0.257857	0.228422	0.0189565	0.0257804
ENSG00000158748	HTR6	19.1956	-0.81923	0.00394774	0.0131166	-0.371435	0.0185984	0.0551372	-1.27862	6.23604e-09	2.41658e-08	-0.691912	1.72362e-08	4.74974e-08
ENSG00000162542	TMCO4	980.368	0.0683119	0.413018	0.540219	0.0641201	0.136539	0.255965	-0.241574	0.000628831	0.00109508	-0.13107	0.000446669	0.0007401
ENSG00000169914	OTUD3	1639.18	0.00381404	0.9754	0.98276	-0.00406043	0.95095	0.969146	-0.389967	8.92317e-05	0.000176286	-0.256176	1.90992e-08	5.23583e-08
ENSG00000162543	UBXN10	15.8081	-1.42147	8.02941e-08	9.44276e-07	-0.685118	8.11854e-06	8.47978e-05	0.738421	0.0385445	0.0515608	0.583763	0.000387085	0.000645581
ENSG00000158816	VWA5B1	6.70946	-0.545406	0.383098	0.510258	-0.130345	0.693065	0.799278	-2.2455	7.19132e-07	1.93415e-06	-1.51046	5.89723e-11	2.21087e-10
ENSG00000162545	CAMK2N1	255.15	-0.900754	1.18774e-13	3.6492e-12	-0.444541	1.2731e-09	3.57792e-08	-0.49457	0.0066233	0.00994814	-0.23317	0.0185909	0.025317
ENSG00000090432	MUL1	1368.02	0.172244	0.112891	0.203471	0.0678529	0.249894	0.398631	0.445732	4.74786e-09	1.88869e-08	0.240497	6.50384e-10	2.13707e-09
ENSG00000158828	PINK1	381.241	-1.19077	1.3282e-09	2.18756e-08	-0.590538	1.82868e-07	3.01823e-06	-0.95072	3.38304e-05	7.09235e-05	-0.452291	0.000385373	0.000642888
ENSG00000244038	DDOST	8565.88	-0.0902735	0.59406	0.697095	-0.0415921	0.643076	0.761805	0.664026	2.85045e-08	9.78961e-08	0.384645	3.32064e-12	1.45542e-11
ENSG00000189410	SH2D5	13.7327	-1.47942	0.00159678	0.00601552	-0.666941	0.00837638	0.0289197	1.95052	5.51291e-06	1.30426e-05	1.17842	2.6998e-10	9.33279e-10
ENSG00000127483	HP1BP3	14122	-0.134063	0.13155	0.229631	-0.0692277	0.145588	0.267696	-0.36818	1.20396e-09	5.32904e-09	-0.201981	5.07388e-11	1.92072e-10
ENSG00000075151	EIF4G3	4278.02	0.301017	0.23064	0.351333	0.105762	0.434948	0.587671	1.20971	2.72122e-15	3.87341e-14	0.600608	1.85225e-11	7.39949e-11
ENSG00000117298	ECE1	9767.66	1.30641	2.63693e-18	1.46101e-16	0.550193	1.43853e-06	1.87419e-05	0.51962	0.0526694	0.0689047	0.155569	0.289142	0.328704
ENSG00000142794	NBPF3	841.644	-0.285692	0.0368441	0.0842932	-0.117182	0.116975	0.228344	-0.616483	1.50129e-11	9.63964e-11	-0.342798	5.83492e-14	3.23675e-13
ENSG00000076864	RAP1GAP	19.2999	0.854917	1.56597e-05	0.000107722	0.382379	0.000574185	0.00319412	-0.00726289	0.976123	0.980284	-0.0332246	0.796356	0.820694
ENSG00000090686	USP48	4125.3	-0.0705665	0.419581	0.546481	-0.0218972	0.640264	0.759628	-0.369294	6.76882e-12	4.66151e-11	-0.211422	5.64367e-18	5.42573e-17
ENSG00000142798	HSPG2	330.069	-1.64671	1.52965e-05	0.000105663	-0.88344	1.3297e-05	0.000129041	-1.53748	3.28288e-05	6.90101e-05	-0.904905	2.80262e-06	5.99382e-06
ENSG00000070831	CDC42	17315.2	0.357554	0.000799963	0.00332594	0.179884	0.00173741	0.00793311	0.399517	7.98793e-05	0.00015888	0.198341	0.000314568	0.000529447
ENSG00000162552	WNT4	42.7774	0.276206	0.235508	0.356758	0.176925	0.143079	0.264351	-0.638279	0.00155204	0.00254685	-0.463035	9.91016e-07	2.22113e-06
ENSG00000184677	ZBTB40	6410.94	-0.135193	0.473929	0.597066	-0.0737748	0.465349	0.614018	-0.749545	1.88402e-08	6.66659e-08	-0.462669	2.29183e-15	1.52931e-14
ENSG00000004487	KDM1A	5634.82	-0.132093	0.171228	0.279498	-0.0617875	0.229287	0.373639	0.407216	4.95325e-11	2.87162e-10	0.247893	7.12634e-30	3.20419e-28
ENSG00000169641	LUZP1	3375.34	-0.557821	0.00058016	0.00252215	-0.246173	0.00646354	0.0233701	0.529729	0.00172383	0.0028078	0.353461	6.64111e-06	1.35518e-05
ENSG00000197880	MDS2	158.559	-2.34166	1.34933e-05	9.43935e-05	-1.27604	1.53948e-05	0.000145975	-2.70372	2.56989e-09	1.07581e-08	-1.49455	5.00447e-10	1.66887e-09
ENSG00000142676	RPL11	71633.9	-0.35152	1.00574e-05	7.2736e-05	-0.182164	2.37341e-05	0.000211989	-0.173402	0.0727756	0.0928608	-0.0826182	0.112027	0.136563
ENSG00000011007	TCEB3	3906.06	0.270366	0.10171	0.187766	0.135124	0.122457	0.235879	0.701841	3.9098e-10	1.89529e-09	0.391	2.5847e-13	1.31362e-12
ENSG00000057757	PITHD1	3248.49	0.0633998	0.588968	0.692947	0.0142403	0.81953	0.88759	0.492281	1.83367e-12	1.40755e-11	0.287622	4.23842e-25	1.03382e-23
ENSG00000011009	LYPLA2	4048.89	0.0389219	0.840311	0.889267	0.0335148	0.741742	0.833767	0.689238	1.88218e-06	4.74683e-06	0.39756	1.32261e-08	3.69788e-08
ENSG00000117308	GALE	728.962	0.237367	0.314627	0.441391	0.130693	0.291692	0.445663	0.911564	1.53585e-07	4.62472e-07	0.50395	5.12392e-09	1.51698e-08
ENSG00000117305	HMGCL	715.723	0.0119786	0.932791	0.955373	0.00554406	0.941676	0.963647	-0.581013	8.50945e-11	4.698e-10	-0.3345	2.47132e-15	1.64081e-14
ENSG00000179163	FUCA1	571.295	0.0299141	0.644174	0.739438	0.0217623	0.526693	0.667737	-0.24418	5.08869e-08	1.67028e-07	-0.146175	5.8276e-13	2.81664e-12
ENSG00000188822	CNR2	4.36838	0.0699588	0.857385	0.901573	0.0260953	0.901617	0.941443	-1.10896	0.00133419	0.00221359	-0.722736	9.9249e-05	0.000177174
ENSG00000189266	PNRC2	8271.76	0.163294	0.00896394	0.0260944	0.0661724	0.0587905	0.135671	0.192782	0.00138885	0.00229907	0.0990129	0.00201918	0.00309574
ENSG00000188529	SRSF10	14981.4	0.221425	0.0689668	0.137954	0.0858351	0.196059	0.332595	0.560911	2.27931e-14	2.64052e-13	0.297828	4.84061e-15	3.10923e-14
ENSG00000185436	IFNLR1	598.558	2.25659	1.59799e-62	2.64508e-59	1.1288	2.75936e-25	1.58807e-22	-0.379841	0.362121	0.408637	-0.219579	0.308102	0.34846
ENSG00000001460	STPG1	432.742	0.411111	4.07049e-09	6.02251e-08	0.234499	9.16546e-13	5.07628e-11	-0.106873	0.302495	0.346719	-0.0980901	0.0646534	0.0817147
ENSG00000001461	NIPAL3	3739.79	-0.175082	0.380259	0.507486	-0.0487169	0.648412	0.765659	-0.898232	1.31029e-13	1.28069e-12	-0.558728	4.27244e-41	6.34577e-39
ENSG00000117602	RCAN3	12513.4	-0.287008	0.242711	0.365224	-0.120388	0.360798	0.517599	-1.0416	3.35248e-09	1.37119e-08	-0.659472	1.09641e-19	1.352e-18
ENSG00000184454	NCMAP	35.1934	0.296591	0.410702	0.537857	0.276529	0.132142	0.249488	-1.18906	9.26798e-05	0.000182551	-0.955414	1.6454e-14	9.7931e-14
ENSG00000133226	SRRM1	13442.7	0.0929727	0.167227	0.274401	0.038914	0.282192	0.43475	0.228672	1.70202e-05	3.75367e-05	0.129593	1.10996e-06	2.47763e-06
ENSG00000169504	CLIC4	1701.45	2.11305	0.000248968	0.00121207	0.647538	0.0604685	0.138529	1.54276	0.0134093	0.0192259	0.657004	0.0494299	0.0634266
ENSG00000020633	RUNX3	24794.8	0.736327	1.20978e-05	8.58513e-05	0.366569	7.44601e-05	0.00056483	0.419245	0.0339432	0.045805	0.229755	0.0258445	0.0344915
ENSG00000117614	SYF2	3442.28	-0.218044	4.66937e-06	3.66302e-05	-0.103124	0.000163172	0.00111278	-0.113377	0.0579385	0.0751719	-0.0404825	0.216558	0.25162
ENSG00000117616	RSRP1	4901.36	-0.687511	0.0196504	0.050292	-0.369328	0.020149	0.0587731	-1.2846	9.31704e-09	3.48168e-08	-0.790749	2.50033e-14	1.4471e-13
ENSG00000187010	RHD	138.261	-0.304861	0.3224	0.449533	-0.124697	0.452457	0.602986	-1.39123	4.58744e-12	3.26314e-11	-0.894329	7.08946e-33	4.39979e-31
ENSG00000183726	TMEM50A	4438.78	0.137498	0.16098	0.266829	0.0926305	0.0675173	0.150434	0.212451	0.0219976	0.0305375	0.130283	0.00584158	0.00847732
ENSG00000188672	RHCE	14.1542	-0.386087	0.158915	0.264432	-0.151673	0.306825	0.462183	-1.19001	5.20173e-10	2.46195e-09	-0.727178	3.08133e-13	1.54464e-12
ENSG00000204178	TMEM57	2241.7	-0.0433815	0.534671	0.648987	-0.0128762	0.730299	0.825531	-0.300117	7.8559e-14	8.11736e-13	-0.157806	4.68234e-13	2.28735e-12
ENSG00000157978	LDLRAP1	5937.09	-1.81839	3.80708e-06	3.03695e-05	-0.877125	6.63414e-05	0.000512047	-2.31103	2.94062e-14	3.32204e-13	-1.29453	3.06375e-16	2.31957e-15
ENSG00000117643	MAN1C1	7571.82	0.525043	0.00715895	0.0216436	0.296236	0.00392879	0.0154693	-0.830175	1.27417e-07	3.90176e-07	-0.527036	6.25066e-15	3.96295e-14
ENSG00000162430	SELENON	3856.21	-0.17126	0.0409944	0.0918213	-0.0873932	0.05124	0.1221	0.243946	0.00173495	0.00282521	0.123611	0.00323933	0.00484835
ENSG00000117640	MTFR1L	1314.72	-0.021576	0.814107	0.8703	0.00384181	0.937232	0.960897	-0.323263	1.62409e-06	4.13624e-06	-0.205921	2.14143e-12	9.62188e-12
ENSG00000127423	AUNIP	25.911	0.222904	0.13264	0.230992	0.140012	0.0694093	0.153718	-0.131224	0.386888	0.433582	-0.0224034	0.781988	0.807712
ENSG00000182749	PAQR7	343.86	0.249315	0.0323305	0.0756663	0.115713	0.0653713	0.146747	0.517987	1.0062e-10	5.47273e-10	0.226811	1.21183e-05	2.39845e-05
ENSG00000117632	STMN1	3450.5	-1.40553	1.23123e-38	4.07597e-36	-0.686098	2.07789e-18	3.53571e-16	-0.310013	0.237776	0.277823	-0.0511602	0.713715	0.746417
ENSG00000158006	PAFAH2	1457.35	-0.512392	0.00177862	0.00658994	-0.273652	0.00175589	0.00799415	-0.676594	1.00125e-06	2.62237e-06	-0.385716	5.02719e-08	1.31307e-07
ENSG00000175087	PDIK1L	1156.57	0.000571606	0.994584	0.997134	0.0128771	0.77459	0.856716	-0.209338	0.00631129	0.00950872	-0.118713	0.00279185	0.00421681
ENSG00000142684	ZNF593	60.048	0.0824343	0.769347	0.836807	-0.0637704	0.674236	0.786124	1.35252	6.38592e-17	1.26141e-15	0.691702	2.55919e-16	1.96002e-15
ENSG00000142675	CNKSR1	225.965	0.114325	0.323564	0.450824	0.00172867	0.978293	0.986116	0.360756	0.000196296	0.000367603	0.156373	0.00472055	0.00692651
ENSG00000130695	CEP85	1945.27	0.231607	4.18457e-08	5.1787e-07	0.114387	2.05966e-06	2.55997e-05	0.0331099	0.590022	0.631725	0.0188442	0.560987	0.603041
ENSG00000142669	SH3BGRL3	9556.31	-0.70061	4.86952e-10	8.69462e-09	-0.352114	3.28888e-08	6.5466e-07	0.236949	0.144343	0.175168	0.184631	0.0240784	0.0322779
ENSG00000158062	UBXN11	1350.07	-1.06898	0.000140253	0.000737877	-0.55655	0.000279431	0.00175586	-1.35587	2.87145e-09	1.18997e-08	-0.772651	4.24901e-11	1.62334e-10
ENSG00000169442	CD52	5866.11	-2.13009	1.07224e-15	4.49324e-14	-1.10235	3.85205e-13	2.24623e-11	-1.27819	0.000466352	0.000829204	-0.62271	0.00186586	0.00287301
ENSG00000176092	AIM1L	75.9969	-2.2792	3.9572e-08	4.91109e-07	-1.21416	1.32168e-07	2.28098e-06	-2.25206	1.66601e-08	5.94939e-08	-1.24455	7.94455e-09	2.28799e-08
ENSG00000176083	ZNF683	3.43701	-1.58007	0.10195	0.188051	-0.741851	0.165417	0.293594	-1.46989	0.120563	0.148356	-0.979588	0.051317	0.065688
ENSG00000117682	DHDDS	1601.88	0.0394621	0.645559	0.740258	0.0122703	0.788193	0.86677	0.331977	5.98096e-09	2.32251e-08	0.197025	6.94334e-16	4.99369e-15
ENSG00000198830	HMGN2	9703.93	0.0672325	0.523712	0.640012	0.0172293	0.760389	0.847316	0.282052	0.00175264	0.0028519	0.167218	0.000242617	0.000413666
ENSG00000117713	ARID1A	16062.8	0.176035	0.000140979	0.000740809	0.0996295	2.32308e-05	0.000208762	0.0212677	0.713715	0.74767	0.0143005	0.639998	0.678167
ENSG00000060642	PIGV	657.562	0.769984	2.90249e-09	4.40261e-08	0.344238	2.57935e-05	0.000226712	-0.237931	0.199832	0.236865	-0.293796	0.000961445	0.00152922
ENSG00000204160	ZDHHC18	3558.5	0.263574	3.47715e-06	2.80759e-05	0.156867	3.31044e-09	8.4738e-08	0.0913123	0.220562	0.258925	0.0514505	0.189376	0.222245
ENSG00000175793	SFN	11.7652	-0.131148	0.545352	0.65818	-0.0208183	0.857466	0.913356	-0.518522	0.00891281	0.0131197	-0.315865	0.00285088	0.00429958
ENSG00000142751	GPN2	2182.34	-0.162572	0.00128677	0.00499836	-0.0921564	0.000417295	0.00245064	-0.0189718	0.746789	0.778409	0.00878406	0.77777	0.804172
ENSG00000198746	GPATCH3	783.219	0.0886214	0.00479032	0.0154452	0.0284844	0.118304	0.230293	0.000772267	0.98294	0.985929	-0.00604056	0.752689	0.78154
ENSG00000090273	NUDC	7605.65	0.294871	0.264612	0.388857	0.121056	0.38837	0.543718	1.13102	2.54252e-11	1.55823e-10	0.621735	3.68265e-14	2.0929e-13
ENSG00000175707	KDF1	64.3345	-0.32173	0.0816149	0.15752	-0.131533	0.189898	0.325607	-0.812157	6.8761e-11	3.86744e-10	-0.459434	4.99507e-13	2.43293e-12
ENSG00000253368	TRNP1	8.78051	0.618835	0.14027	0.240914	0.301713	0.172581	0.302857	1.23914	0.000946024	0.00160303	0.62716	0.00131357	0.00206249
ENSG00000090020	SLC9A1	1366.89	-0.02847	0.441487	0.566916	-0.0132466	0.501701	0.645261	0.0313924	0.398197	0.444932	0.0208074	0.28757	0.327001
ENSG00000142784	WDTC1	4159.21	-0.301333	0.0523778	0.111402	-0.157344	0.0600764	0.137959	-0.643509	2.63212e-08	9.0847e-08	-0.396705	1.12486e-14	6.84283e-14
ENSG00000186501	TMEM222	1791.68	0.0166851	0.808604	0.865708	-0.0363772	0.316176	0.472	0.0838276	0.204779	0.242228	0.0277999	0.43867	0.481347
ENSG00000142765	SYTL1	2202.14	-0.766084	0.0357694	0.0822753	-0.392231	0.0479034	0.11605	-1.76828	4.09153e-12	2.94051e-11	-1.02365	9.40847e-17	7.5882e-16
ENSG00000142733	MAP3K6	155.699	-1.41416	8.45526e-10	1.43729e-08	-0.666349	9.62658e-07	1.34461e-05	-1.3264	4.16882e-08	1.38838e-07	-0.668438	9.57177e-07	2.15113e-06
ENSG00000181773	GPR3	44.4076	-1.47138	1.57287e-43	6.94263e-41	-0.6808	2.13064e-13	1.31791e-11	-0.244469	0.382364	0.429149	0.00409231	0.978049	0.981241
ENSG00000158195	WASF2	12146	-0.356747	0.000650264	0.00278306	-0.161982	0.00566605	0.0210088	-0.518278	1.47656e-11	9.50399e-11	-0.259161	5.52087e-09	1.62721e-08
ENSG00000126705	AHDC1	1168.16	-0.492787	0.00277462	0.00967014	-0.208461	0.0227372	0.0646696	-0.766868	8.83341e-10	4.01228e-09	-0.410631	7.43392e-10	2.4252e-09
ENSG00000000938	FGR	4.64593	-0.543221	0.26988	0.39454	-0.224276	0.398887	0.552944	-1.25892	0.00549358	0.00835114	-0.895986	0.000171682	0.000297556
ENSG00000126709	IFI6	2673.77	0.365987	0.274544	0.399331	0.314532	0.0633362	0.143397	-0.14022	0.669577	0.706635	0.0398465	0.816861	0.838947
ENSG00000009780	FAM76A	839.206	0.00478701	0.973099	0.981471	0.0208501	0.78224	0.862445	-0.63911	3.40733e-16	5.77889e-15	-0.36499	4.82241e-27	1.4621e-25
ENSG00000117758	STX12	1708.48	0.35078	1.02927e-08	1.43621e-07	0.203756	1.77659e-13	1.11984e-11	-0.00720415	0.936613	0.947014	0.0040058	0.933084	0.942279
ENSG00000117751	PPP1R8	3795.75	0.195544	0.109751	0.198949	0.0821088	0.212662	0.353333	0.522161	6.51738e-11	3.68927e-10	0.289357	5.08224e-14	2.84188e-13
ENSG00000130775	THEMIS2	1578.99	-1.30937	2.10877e-05	0.000140819	-0.611105	0.000391718	0.00233251	-1.72776	1.88934e-13	1.77185e-12	-0.944683	3.07607e-14	1.76028e-13
ENSG00000117748	RPA2	4335.95	0.00707124	0.926489	0.950853	-0.000385997	0.992434	0.994989	0.276697	3.29148e-07	9.35638e-07	0.16591	6.51682e-12	2.75755e-11
ENSG00000158156	XKR8	732.715	-0.426944	0.000177474	0.000898703	-0.18736	0.00381627	0.0151291	-0.501145	8.26366e-07	2.19527e-06	-0.258748	3.31931e-06	7.0216e-06
ENSG00000158161	EYA3	2511.01	0.0363425	0.787293	0.8498	0.0156811	0.826027	0.891563	0.560622	2.86652e-11	1.73822e-10	0.320509	1.01966e-17	9.45883e-17
ENSG00000169403	PTAFR	108.865	0.278356	0.0125949	0.0347753	0.125187	0.0398035	0.100684	0.383811	9.37342e-05	0.00018438	0.188008	0.000503679	0.000829778
ENSG00000126698	DNAJC8	7437.37	0.224685	0.0824861	0.158906	0.102608	0.139831	0.260076	0.5488	5.85253e-10	2.74721e-09	0.27955	1.23185e-08	3.45802e-08
ENSG00000130770	ATPIF1	2054.13	-0.365607	6.76217e-07	6.45599e-06	-0.157607	0.000394026	0.00234414	-0.155882	0.10189	0.127134	-0.0625379	0.226457	0.262177
ENSG00000130766	SESN2	2033.15	1.35964	0.000203647	0.00101151	0.298301	0.206812	0.345914	1.32691	0.000159408	0.000302951	0.614175	0.00151946	0.0023658
ENSG00000130772	MED18	816.71	0.0200563	0.787293	0.8498	-0.00871729	0.825978	0.891563	0.151184	0.0255528	0.0351841	0.0653705	0.0789564	0.0984645
ENSG00000204138	PHACTR4	3261.85	0.162533	6.05996e-07	5.84457e-06	0.0843331	1.91098e-06	2.40453e-05	0.00367306	0.936679	0.947014	0.00283917	0.907549	0.919654
ENSG00000180198	RCC1	3934.75	0.0135633	0.960561	0.973575	-0.0195893	0.891905	0.935621	1.34093	3.052e-25	3.02791e-23	0.715434	1.86981e-29	7.74827e-28
ENSG00000180098	TRNAU1AP	1283.69	-0.0447513	0.364852	0.492079	-0.00147527	0.955751	0.971418	-0.150056	0.000210873	0.000393114	-0.0659607	0.00450825	0.00663522
ENSG00000120656	TAF12	982.335	-0.0680258	0.346119	0.473629	-0.0350884	0.360349	0.517011	0.227093	0.000103418	0.000202043	0.146412	2.4571e-08	6.65582e-08
ENSG00000188060	RAB42	8.22151	-0.725713	0.0342585	0.0793216	-0.403425	0.0296276	0.0798902	-0.781369	0.016567	0.0234275	-0.510618	0.00395245	0.00585208
ENSG00000162419	GMEB1	2750.61	0.0739322	0.65782	0.749449	0.0255815	0.772842	0.855861	0.686085	2.63808e-10	1.32104e-09	0.383602	1.23366e-13	6.50231e-13
ENSG00000198492	YTHDF2	6271.87	0.229999	0.0894963	0.169398	0.10694	0.140432	0.260792	0.568647	1.25044e-09	5.51642e-09	0.316284	2.69172e-12	1.19162e-11
ENSG00000116329	OPRD1	5.38823	-0.0580548	0.90154	0.933036	-0.0492477	0.845634	0.905049	-1.19198	0.00190295	0.00308129	-0.861147	7.50375e-06	1.52065e-05
ENSG00000159023	EPB41	14678.4	-0.708967	0.000490349	0.0021782	-0.335792	0.00275969	0.0115419	-1.00696	2.82828e-10	1.40615e-09	-0.540156	2.01497e-10	7.08968e-10
ENSG00000253304	TMEM200B	13.7036	-1.37307	0.00104905	0.00419049	-0.620568	0.00747599	0.0263892	-2.08005	2.75401e-10	1.37284e-09	-1.18656	2.67242e-11	1.04424e-10
ENSG00000116350	SRSF4	8743.95	0.176643	0.00336207	0.011439	0.084206	0.0105665	0.0349322	0.205483	0.000241155	0.000445977	0.114336	7.25448e-05	0.000131456
ENSG00000116353	MECR	832.799	0.190906	0.363369	0.490768	0.0194863	0.863845	0.917714	0.960729	1.45706e-17	3.19899e-16	0.489625	7.9054e-14	4.29341e-13
ENSG00000162510	MATN1	42.0294	-0.100338	0.638699	0.734651	-0.092026	0.418479	0.57249	0.932753	1.37619e-11	8.9189e-11	0.488992	5.25493e-12	2.24442e-11
ENSG00000162511	LAPTM5	20515.2	-1.27125	7.16903e-10	1.2361e-08	-0.621771	1.86936e-07	3.07006e-06	-1.09088	2.179e-06	5.43823e-06	-0.549197	1.59319e-05	3.10122e-05
ENSG00000162512	SDC3	44.8167	0.189665	0.443252	0.568699	0.110438	0.398454	0.552403	0.494144	0.037047	0.0496986	0.340472	0.00304906	0.00458226
ENSG00000134644	PUM1	8387.76	0.0619863	0.134999	0.234385	0.0113814	0.62012	0.744847	0.119611	0.00113203	0.00189799	0.060912	0.00201837	0.00309487
ENSG00000060688	SNRNP40	3510.68	8.30112e-05	0.999637	1	-0.00670041	0.940155	0.962721	0.726853	3.17133e-13	2.82741e-12	0.414774	2.94202e-22	4.94163e-21
ENSG00000121766	ZCCHC17	1172.07	-0.0614865	0.341628	0.469277	-0.0187518	0.588531	0.720066	0.11473	0.0630882	0.0813812	0.090485	0.00243836	0.00370875
ENSG00000121769	FABP3	42.1156	-0.713201	0.00218258	0.00787729	-0.323686	0.0119174	0.0384475	-1.07133	5.75153e-09	2.24247e-08	-0.600735	5.12145e-10	1.70573e-09
ENSG00000121764	HCRTR1	24.4206	-0.138281	0.51395	0.632267	-0.0407665	0.719464	0.816584	-0.617223	0.000759986	0.00130624	-0.396783	1.4565e-05	2.85067e-05
ENSG00000162517	PEF1	2903.18	0.245246	0.0676806	0.135877	0.0959685	0.1905	0.326342	0.526989	1.41311e-07	4.28349e-07	0.281628	7.49668e-08	1.92724e-07
ENSG00000084636	COL16A1	11.7305	0.215212	0.348568	0.4758	0.206553	0.0763102	0.165484	-0.340378	0.117487	0.144828	-0.257945	0.0253165	0.0338449
ENSG00000121753	ADGRB2	6.36498	-1.37544	0.00896416	0.0260944	-0.618697	0.0317093	0.0840818	-0.893632	NA	NA	-0.385949	NA	NA
ENSG00000184007	PTP4A2	18130	0.157249	0.0179641	0.0467074	0.0604567	0.103382	0.207943	0.255029	2.96249e-06	7.26175e-06	0.141774	2.1696e-07	5.24889e-07
ENSG00000121774	KHDRBS1	13735.1	0.228385	0.024976	0.0609869	0.115951	0.0334884	0.0878839	0.28656	0.00328402	0.00515006	0.160286	0.00143995	0.00224943
ENSG00000121775	TMEM39B	1070.39	-0.204665	0.000388837	0.00178289	-0.121987	2.26344e-05	0.000205214	-0.0363816	0.59619	0.637601	-0.00975762	0.789476	0.814555
ENSG00000025800	KPNA6	6727.91	0.182714	0.0234968	0.0580278	0.0971591	0.0225977	0.0643698	0.266253	0.000163789	0.00031074	0.16783	2.74552e-07	6.55465e-07
ENSG00000084652	TXLNA	7155.47	0.369156	0.0113479	0.0319586	0.145751	0.0733532	0.160307	0.646132	1.33191e-09	5.84065e-09	0.340696	1.20884e-09	3.84681e-09
ENSG00000160050	CCDC28B	531.526	0.339397	0.0217163	0.0544635	0.0683284	0.425462	0.578753	0.384469	0.00741938	0.0110645	0.0923799	0.272933	0.311644
ENSG00000160051	IQCC	166.936	-0.298708	0.09618	0.17961	-0.164937	0.0861881	0.181292	-0.701304	2.86097e-07	8.21197e-07	-0.423015	1.04054e-10	3.78714e-10
ENSG00000222046	DCDC2B	63.0625	-0.482718	0.0665305	0.133992	-0.261587	0.0648992	0.145951	-1.0493	1.69088e-07	5.05005e-07	-0.637287	8.60278e-11	3.16065e-10
ENSG00000160055	TMEM234	317.49	-0.121976	0.350896	0.477944	-0.0936238	0.176467	0.30784	-0.398732	0.000206997	0.000386272	-0.256528	7.32728e-07	1.66855e-06
ENSG00000084623	EIF3I	11034.9	0.18155	0.456457	0.581193	0.0683573	0.597089	0.726373	1.02599	6.67845e-11	3.76269e-10	0.566202	1.09713e-13	5.83621e-13
ENSG00000183615	FAM167B	13.0065	-1.36697	0.00147249	0.00560309	-0.704968	0.00317656	0.0129639	-2.00637	3.33692e-08	1.13393e-07	-1.22504	1.13762e-10	4.12683e-10
ENSG00000182866	LCK	17459.2	-0.725453	5.1931e-16	2.25065e-14	-0.350639	3.41783e-10	1.06451e-08	-0.313788	0.03232	0.0437397	-0.137869	0.0838766	0.104129
ENSG00000116478	HDAC1	8752.43	-0.0625739	0.342131	0.469774	0.0216444	0.535703	0.675987	-0.184217	0.00105185	0.00177098	-0.0629656	0.0559267	0.0712711
ENSG00000175130	MARCKSL1	3223.36	-0.988013	6.65396e-22	5.40563e-20	-0.466975	9.3773e-12	4.25094e-10	-0.0183751	0.927527	0.9392	0.076131	0.466982	0.509873
ENSG00000162526	TSSK3	30.3371	-0.753193	0.0244223	0.0598225	-0.392381	0.0313661	0.0834559	-1.45643	5.35988e-08	1.74803e-07	-0.898348	7.12443e-12	3.006e-11
ENSG00000225828	FAM229A	306.25	-1.37135	0.000294822	0.00140635	-0.662522	0.00150164	0.00704864	-2.04245	1.51741e-13	1.46254e-12	-1.15598	1.90088e-16	1.47463e-15
ENSG00000160058	BSDC1	3565.73	-0.372619	0.00152807	0.00577805	-0.177255	0.00626054	0.022773	-0.556047	2.35688e-10	1.19199e-09	-0.284787	6.82645e-09	1.98808e-08
ENSG00000160062	ZBTB8A	9.78774	-0.104484	0.701614	0.785072	-0.0426916	0.771252	0.854839	-0.783778	0.00100145	0.00169087	-0.471512	0.000192897	0.000332453
ENSG00000176261	ZBTB8OS	1023.35	0.0878996	0.240177	0.362194	0.0410198	0.305903	0.461189	0.118413	0.103868	0.129455	0.0549336	0.1607	0.191034
ENSG00000162521	RBBP4	10888.1	0.161154	0.0178081	0.0463798	0.0746678	0.0437869	0.108419	0.267622	7.93249e-07	2.11453e-06	0.142	6.87322e-07	1.57083e-06
ENSG00000162522	KIAA1522	474.202	0.372343	0.0930814	0.174934	0.152562	0.208189	0.347646	0.652531	0.00161053	0.00263626	0.261825	0.0261499	0.0348779
ENSG00000134684	YARS	14683.1	0.807927	0.0165128	0.043619	0.262154	0.170529	0.300212	1.27021	8.62507e-06	1.97961e-05	0.613584	0.000103945	0.000185083
ENSG00000116497	S100PBP	1779.48	-0.292801	0.0243419	0.0596806	-0.112873	0.116034	0.227043	-0.625531	2.75879e-15	3.92265e-14	-0.33753	3.89456e-16	2.9004e-15
ENSG00000160097	FNDC5	20.3389	-0.437274	0.0516417	0.110371	-0.185472	0.13004	0.246611	-0.828949	5.36856e-06	1.27178e-05	-0.482537	3.71868e-07	8.7251e-07
ENSG00000116514	RNF19B	823.75	-0.117647	0.161344	0.267309	-0.0405549	0.374385	0.531048	-0.322814	1.63455e-07	4.89733e-07	-0.166741	7.48022e-07	1.70133e-06
ENSG00000004455	AK2	7912.1	0.216802	0.323918	0.450978	0.107151	0.354988	0.511529	0.919943	1.71674e-10	8.96414e-10	0.515385	2.74823e-14	1.58359e-13
ENSG00000142920	AZIN2	155.03	-1.71585	0.000221337	0.00109038	-0.769494	0.00275134	0.0115247	-2.71071	1.25988e-17	2.81765e-16	-1.5724	3.48392e-24	7.50063e-23
ENSG00000116525	TRIM62	997.748	-0.0921985	0.493489	0.61439	-0.010449	0.884667	0.931223	-0.636771	2.0434e-22	1.15225e-20	-0.352042	1.75045e-30	8.50704e-29
ENSG00000160094	ZNF362	1044.32	-0.285847	0.0282043	0.0676106	-0.141631	0.0442878	0.109352	-0.575641	2.47628e-10	1.24664e-09	-0.33199	1.72735e-14	1.02302e-13
ENSG00000134686	PHC2	2672.03	-0.514021	9.17663e-05	0.000509291	-0.279904	5.06989e-05	0.000406892	0.525247	4.15727e-05	8.60743e-05	0.334184	6.72955e-09	1.96029e-08
ENSG00000121903	ZSCAN20	167.985	0.329149	0.00303397	0.0104326	0.212639	6.69938e-05	0.000515579	-0.349432	0.00157242	0.00257811	-0.221003	5.35232e-05	9.86458e-05
ENSG00000163866	SMIM12	2451.4	0.0863242	0.651248	0.744331	0.0276929	0.784813	0.863991	0.814601	1.14842e-11	7.55028e-11	0.453222	9.75995e-16	6.90668e-15
ENSG00000116544	DLGAP3	50.168	-0.0798316	0.48565	0.607434	-0.0902989	0.131728	0.248885	0.0826747	0.472161	0.518316	0.0272592	0.657929	0.694994
ENSG00000243749	TMEM35B	46.4786	-0.0467913	0.790876	0.852832	-0.0376205	0.691372	0.798476	-0.464725	0.00324679	0.00509592	-0.30001	0.000173679	0.000300821
ENSG00000163867	ZMYM6	1177.07	-0.147211	0.091374	0.172238	-0.080406	0.0830627	0.176542	-0.235516	0.00318857	0.0050117	-0.121734	0.00432708	0.0063846
ENSG00000197056	ZMYM1	779.202	0.13617	0.594426	0.697275	0.0575395	0.676169	0.787614	-0.875806	5.31015e-05	0.000108145	-0.629995	4.50202e-12	1.93977e-11
ENSG00000116560	SFPQ	35719.6	0.203994	0.25464	0.37853	0.0827742	0.387208	0.542713	0.812745	1.52621e-14	1.8595e-13	0.431273	3.59723e-15	2.34015e-14
ENSG00000146463	ZMYM4	3711.22	0.316257	1.02014e-11	2.35344e-10	0.154002	4.03849e-08	7.83445e-07	0.102604	0.175209	0.209599	0.0361389	0.374394	0.417154
ENSG00000142687	KIAA0319L	2753.68	-0.167738	0.295417	0.422316	-0.0733658	0.394504	0.548938	-0.726267	1.48287e-14	1.81844e-13	-0.420011	1.85625e-24	4.15895e-23
ENSG00000020129	NCDN	2341.78	0.188344	0.170359	0.278472	0.0710286	0.33718	0.493253	0.618139	1.66886e-14	2.0129e-13	0.342702	1.07941e-20	1.49567e-19
ENSG00000116819	TFAP2E	97.9624	-0.601869	0.00906007	0.0263284	-0.292542	0.019879	0.0581281	-0.912208	2.83244e-06	6.96756e-06	-0.49054	2.62368e-06	5.6266e-06
ENSG00000126067	PSMB2	6814.01	0.551916	0.0524646	0.111479	0.260033	0.0859593	0.180868	1.02412	9.40098e-06	2.14427e-05	0.564859	1.28389e-06	2.84571e-06
ENSG00000142686	C1orf216	1579.04	1.12271	3.03366e-05	0.000193692	0.455304	0.00441832	0.0170572	1.05706	0.000139896	0.000267799	0.502382	0.000859101	0.00137537
ENSG00000092853	CLSPN	75.9847	-0.298602	0.415323	0.542377	-0.015557	0.934683	0.959764	0.892152	0.00806153	0.0119532	0.630706	3.81962e-05	7.13864e-05
ENSG00000134698	AGO4	1316.98	-0.910563	0.000190812	0.000957461	-0.413445	0.00246849	0.0105405	-1.28815	5.70084e-12	3.97582e-11	-0.692892	3.73185e-12	1.62648e-11
ENSG00000092847	AGO1	5275.74	-0.0901226	0.304243	0.431255	-0.0366815	0.432893	0.58585	0.343223	2.74726e-08	9.4475e-08	0.203061	7.84156e-14	4.26399e-13
ENSG00000126070	AGO3	4545.01	0.0721181	0.282382	0.407776	0.0308812	0.390938	0.545898	-0.137833	0.0306525	0.0416583	-0.0916721	0.00430574	0.00635525
ENSG00000116863	ADPRHL2	1522.63	0.138872	0.294569	0.421376	0.0468401	0.50982	0.652659	0.608751	5.38191e-19	1.62877e-17	0.318856	1.11331e-17	1.02628e-16
ENSG00000171812	COL8A2	21.5039	-0.200254	0.33256	0.45983	-0.119805	0.277419	0.429747	-0.350072	0.0787385	0.100063	-0.20537	0.0526546	0.0672958
ENSG00000054116	TRAPPC3	2566.57	0.0256	0.757047	0.827813	0.0171258	0.695127	0.800878	0.311139	2.87149e-08	9.85929e-08	0.176049	8.13806e-11	2.99491e-10
ENSG00000116871	MAP7D1	9383.35	-0.162086	0.186577	0.298352	-0.0495076	0.453922	0.604058	-0.49566	9.03449e-09	3.38185e-08	-0.273142	4.90407e-10	1.63787e-09
ENSG00000054118	THRAP3	15302.5	0.274113	0.000304577	0.00144715	0.144433	0.000350949	0.00212901	0.193916	0.0225846	0.0313161	0.111807	0.0109606	0.0153923
ENSG00000214193	SH3D21	53.6167	-0.388021	0.0905741	0.170998	-0.120002	0.335921	0.491825	-1.05501	1.17548e-12	9.43457e-12	-0.555525	1.73234e-11	6.9541e-11
ENSG00000142694	EVA1B	19.8462	-0.651456	0.00052184	0.0022988	-0.246221	0.0249487	0.0698461	-0.68148	0.000264965	0.000486125	-0.266768	0.0141243	0.0195609
ENSG00000196182	STK40	5677.46	0.467336	1.21158e-06	1.08477e-05	0.170164	0.00643447	0.0232777	0.365267	0.000896346	0.00152571	0.172054	0.00445268	0.00655703
ENSG00000181817	LSM10	1802.44	0.0505802	0.754895	0.826211	-0.0162502	0.850756	0.908621	0.704576	3.17426e-14	3.55253e-13	0.384537	2.566e-17	2.23747e-16
ENSG00000116885	OSCP1	33.3634	0.503504	0.00262149	0.00922259	0.296674	0.000443632	0.00258353	-0.552696	0.0004123	0.000738548	-0.306068	0.0002327	0.000397372
ENSG00000116898	MRPS15	2801.68	0.272536	0.241475	0.363695	0.106728	0.39014	0.545158	0.998698	2.29102e-11	1.41792e-10	0.544495	1.56665e-13	8.14056e-13
ENSG00000163874	ZC3H12A	3128.44	1.43309	1.94972e-24	2.06546e-22	0.604567	3.09331e-07	4.81719e-06	0.343599	0.231853	0.271407	-0.0592013	0.708316	0.741642
ENSG00000163875	MEAF6	3908.04	-0.203472	0.0121911	0.0338816	-0.114193	0.00742518	0.0262379	0.300912	1.51098e-05	3.3559e-05	0.186998	2.39243e-09	7.36335e-09
ENSG00000163877	SNIP1	2232.25	0.171235	0.00840477	0.024694	0.0682634	0.0612367	0.139944	0.253646	2.20265e-06	5.49412e-06	0.139465	3.08853e-07	7.33644e-07
ENSG00000163879	DNALI1	39.609	-0.0686457	0.645488	0.740258	-0.0824434	0.295621	0.449785	0.422692	0.00123052	0.00205113	0.228935	0.000727408	0.00117521
ENSG00000134697	GNL2	6536.22	0.148832	0.60673	0.708244	0.0446314	0.770549	0.854536	1.34827	2.94113e-16	5.03348e-15	0.73384	2.69231e-21	4.03969e-20
ENSG00000116922	C1orf109	1754.82	0.327718	0.115331	0.207136	0.127592	0.254746	0.404374	0.96976	2.59439e-16	4.49251e-15	0.520255	8.3752e-19	9.11958e-18
ENSG00000134690	CDCA8	83.1878	0.190946	0.19661	0.310718	0.137671	0.0680077	0.151373	0.293978	0.0345352	0.0465609	0.220294	0.000946767	0.00150732
ENSG00000185090	MANEAL	99.0598	0.723965	9.58306e-11	1.94929e-09	0.343715	1.93517e-07	3.15855e-06	0.376763	0.0155694	0.0221044	0.152655	0.0751567	0.0940543
ENSG00000196449	YRDC	2292.37	1.01938	0.00180955	0.00668958	0.495122	0.00427622	0.0165801	1.32571	1.5035e-06	3.85291e-06	0.716197	2.19027e-07	5.29396e-07
ENSG00000197982	C1orf122	853.772	0.135585	0.387767	0.514819	0.047269	0.571998	0.706713	0.688936	7.30395e-15	9.57624e-14	0.373896	1.30531e-17	1.18946e-16
ENSG00000188786	MTF1	3651.63	0.458908	0.000291545	0.00139222	0.227378	0.000939189	0.00480002	0.519813	1.03358e-05	2.34574e-05	0.271486	1.30793e-05	2.57821e-05
ENSG00000204084	INPP5B	2219.64	0.136541	0.153165	0.257405	0.0435436	0.408169	0.562162	-0.314109	7.2225e-05	0.000144636	-0.199057	8.36759e-08	2.13659e-07
ENSG00000183431	SF3A3	8666.94	0.232122	0.145096	0.246866	0.0964569	0.258886	0.409415	0.712199	9.60441e-14	9.72048e-13	0.385865	4.06733e-16	3.02396e-15
ENSG00000183386	FHL3	419.066	-0.381136	0.0149584	0.040016	-0.161454	0.0576863	0.133776	0.531373	0.000115488	0.000224131	0.372699	1.04053e-11	4.28632e-11
ENSG00000183520	UTP11	2428.11	0.286573	0.387762	0.514819	0.108855	0.535093	0.675282	1.495	2.61616e-13	2.37906e-12	0.811325	2.09937e-16	1.6248e-15
ENSG00000185668	POU3F1	17.9925	0.852133	0.0312131	0.0736501	0.373849	0.0757006	0.16427	1.53435	3.12737e-06	7.63613e-06	0.792034	2.04174e-06	4.44057e-06
ENSG00000116954	RRAGC	778.743	0.199941	0.0845501	0.162122	0.123019	0.0417196	0.104334	-0.473142	2.32048e-08	8.05969e-08	-0.245513	7.665e-08	1.96821e-07
ENSG00000214114	MYCBP	1188.84	0.0483963	0.754986	0.826242	0.0337628	0.680049	0.790603	0.582106	2.05722e-07	6.07135e-07	0.349273	1.09911e-12	5.1141e-12
ENSG00000158315	RHBDL2	8.54364	-1.21428	0.00218865	0.00789488	-0.520508	0.0179313	0.0536884	-1.87537	1.23511e-09	5.4524e-09	-1.04826	1.74084e-09	5.43766e-09
ENSG00000174574	AKIRIN1	7135.48	0.160598	0.0305895	0.0723851	0.0568215	0.16966	0.29896	0.300105	1.20133e-07	3.69157e-07	0.156746	2.0627e-07	5.01228e-07
ENSG00000168653	NDUFS5	4106.41	-0.153026	0.310664	0.437533	-0.0627294	0.435108	0.587826	0.511833	2.21925e-05	4.80838e-05	0.293801	9.74183e-07	2.18674e-06
ENSG00000127603	MACF1	16177.2	-0.45952	0.020304	0.0516851	-0.177337	0.102609	0.206807	-0.93719	1.16063e-11	7.61161e-11	-0.5103	9.67825e-13	4.53515e-12
ENSG00000183682	BMP8A	21.7805	-0.153881	0.53005	0.644885	-0.111939	0.397239	0.551366	-0.6894	0.00116556	0.00194899	-0.404263	0.000266987	0.000452722
ENSG00000090621	PABPC4	16080	0.334671	0.00143641	0.00549261	0.130373	0.0311007	0.0829332	0.457768	7.01119e-08	2.24219e-07	0.228348	1.58025e-06	3.46827e-06
ENSG00000163909	HEYL	16.0803	-0.540405	0.00369597	0.0124092	-0.250777	0.0153783	0.0474616	0.0123021	0.954871	0.962531	0.139998	0.203619	0.237798
ENSG00000116981	NT5C1A	11.144	-3.54603	6.12373e-05	0.000361044	-1.81116	0.000200638	0.00132395	-3.91992	5.07196e-07	1.3963e-06	-2.50651	1.61182e-09	5.04658e-09
ENSG00000116983	HPCAL4	1749.49	-2.59204	2.50868e-05	0.000164374	-1.33272	8.96148e-05	0.000663069	-3.51192	2.0947e-11	1.30498e-10	-2.21862	4.08594e-21	5.97479e-20
ENSG00000084072	PPIE	2732.88	0.107416	0.0716461	0.142069	0.0427465	0.189975	0.32566	0.0425315	0.495617	0.540961	0.0102282	0.759605	0.787855
ENSG00000116985	BMP8B	166.197	-0.261408	0.202759	0.317932	-0.1198	0.275298	0.427864	-0.772434	9.39356e-07	2.47056e-06	-0.469961	4.66509e-10	1.5624e-09
ENSG00000198754	OXCT2	9.81592	-1.03598	0.155526	0.260289	-0.551179	0.147028	0.269857	4.01963	9.09838e-16	1.43091e-14	2.07633	1.43288e-35	1.16922e-33
ENSG00000043514	TRIT1	1343.8	0.127822	0.33869	0.466354	0.0236416	0.742428	0.834184	0.618488	1.91393e-21	9.45852e-20	0.335224	3.94707e-27	1.21059e-25
ENSG00000168389	MFSD2A	1257.74	1.52702	0.0182419	0.0472903	0.546919	0.1224	0.235803	2.89866	2.13711e-07	6.28463e-07	1.28961	7.48026e-05	0.000135324
ENSG00000131236	CAP1	22974.4	0.0186977	0.884881	0.920775	0.0348698	0.60811	0.735414	0.283626	0.0164312	0.0232428	0.180704	0.00227375	0.00346875
ENSG00000131238	PPT1	6702.08	0.0531594	0.618367	0.716961	0.0208261	0.712872	0.812213	0.440222	2.73473e-11	1.6652e-10	0.254109	3.87001e-19	4.44077e-18
ENSG00000117000	RLF	3162.9	-0.0392061	0.490406	0.611368	-0.0302339	0.314163	0.469718	-0.0702672	0.214439	0.252456	-0.0493419	0.0925518	0.114202
ENSG00000084073	ZMPSTE24	3323.12	0.0418702	0.883216	0.920039	0.0256062	0.864349	0.918175	1.28982	9.40254e-13	7.73482e-12	0.723553	5.65473e-20	7.23619e-19
ENSG00000049089	COL9A2	144.877	0.381489	0.0603975	0.124383	0.246671	0.019166	0.0565159	-0.716075	2.95557e-05	6.26587e-05	-0.496748	4.3161e-11	1.64755e-10
ENSG00000084070	SMAP2	22315	0.41243	4.79433e-05	0.000290955	0.224742	2.32219e-05	0.000208762	-0.018665	0.882739	0.901039	-0.0329345	0.623792	0.663067
ENSG00000187801	ZFP69B	537.203	0.229285	0.0855329	0.163722	0.0634588	0.394943	0.549285	0.302979	0.023066	0.0319332	0.0914666	0.22281	0.258339
ENSG00000187815	ZFP69	530.735	-0.399613	3.28126e-07	3.34234e-06	-0.243977	5.82373e-12	2.80867e-10	0.243223	0.0141087	0.0201672	0.13184	0.0116821	0.0163414
ENSG00000164002	EXO5	523.649	-0.0109525	0.922703	0.948047	-0.0771562	0.189979	0.32566	0.501709	5.63601e-17	1.12848e-15	0.245802	4.25127e-11	1.62374e-10
ENSG00000117010	ZNF684	234.153	-0.127971	0.138224	0.238328	-0.1318	0.00141904	0.00672775	0.187907	0.0226124	0.0313447	0.0949215	0.0315436	0.0416267
ENSG00000117016	RIMS3	376.524	-0.00159483	0.994847	0.997257	0.115269	0.358714	0.515556	-1.22887	4.61695e-29	8.70295e-27	-0.641698	2.06711e-24	4.61572e-23
ENSG00000066136	NFYC	2872.57	0.0677754	0.345171	0.47282	0.0212054	0.582763	0.715521	0.244573	8.50891e-06	1.95431e-05	0.1374	7.16931e-07	1.63427e-06
ENSG00000117013	KCNQ4	30.4505	-0.0730768	0.618675	0.71713	0.0469822	0.54453	0.683606	-0.431267	0.000787018	0.00134884	-0.173256	0.0178228	0.0243463
ENSG00000179862	CITED4	413.071	-0.12438	0.433723	0.559508	-0.00201494	0.980901	0.987733	-0.668674	4.9064e-11	2.84696e-10	-0.356183	9.0408e-11	3.31145e-10
ENSG00000171793	CTPS1	4839.92	0.454373	0.255857	0.379615	0.182101	0.390405	0.545413	1.73674	3.76654e-10	1.82921e-09	0.912576	2.0187e-10	7.10089e-10
ENSG00000171790	SLFNL1	127.573	0.283703	0.0352096	0.0811427	0.0876563	0.244217	0.391919	0.5773	1.1847e-09	5.25803e-09	0.255619	1.81706e-05	3.5096e-05
ENSG00000010803	SCMH1	1231.5	0.182782	0.00711465	0.0215342	0.0769215	0.0423286	0.105419	0.21935	0.000608085	0.00106176	0.112281	0.001019	0.00161765
ENSG00000127124	HIVEP3	5570.55	-2.85921	1.73017e-07	1.88878e-06	-1.47942	4.81732e-07	7.21344e-06	3.99374	NA	NA	2.20695	2.33689e-25	5.90656e-24
ENSG00000198815	FOXJ3	6829	-0.0219126	0.616416	0.715737	-0.0246979	0.280803	0.433269	0.0962511	0.0167789	0.0236967	0.0574972	0.00515137	0.00752276
ENSG00000177181	RIMKLA	11.0036	-0.55789	0.0264033	0.0639885	-0.180727	0.194305	0.330508	-0.328919	0.212044	0.250015	-0.0160339	0.909556	0.921399
ENSG00000127125	PPCS	2273.52	-0.0127749	0.774314	0.839966	-0.0221078	0.344951	0.500561	0.07797	0.0646509	0.0832343	0.0290431	0.210266	0.244912
ENSG00000186409	CCDC30	104.804	-0.957082	0.00495209	0.0158971	-0.44961	0.0162799	0.0497914	-1.79995	5.25903e-15	7.02358e-14	-1.02668	1.2756e-19	1.56276e-18
ENSG00000171960	PPIH	1914.61	0.160001	0.36005	0.486992	0.0878125	0.339135	0.494914	0.671942	3.55596e-08	1.20372e-07	0.371852	1.02001e-09	3.27508e-09
ENSG00000065978	YBX1	64872.1	0.327617	0.279829	0.405006	0.121444	0.453059	0.603456	1.33466	2.0794e-11	1.29668e-10	0.700172	2.29817e-11	9.0604e-11
ENSG00000117385	P3H1	1645.48	-0.548246	6.99446e-15	2.59442e-13	-0.283309	1.18951e-12	6.47965e-11	-0.151452	0.201553	0.238712	-0.0435485	0.496532	0.539242
ENSG00000164008	C1orf50	484.66	0.0179024	0.773092	0.838984	0.00384572	0.907534	0.943753	-0.146861	0.0069788	0.0104429	-0.0776841	0.00760403	0.0108715
ENSG00000274386	RP5-994D16.11	10.2661	-0.561982	0.0270434	0.0653127	-0.228011	0.102778	0.207074	-0.803096	0.000728781	0.00125587	-0.327057	0.0155048	0.0213609
ENSG00000177868	SVBP	376.984	-0.100811	0.416287	0.543369	-0.0602788	0.361235	0.517833	-0.381775	0.000180826	0.000340598	-0.232556	4.19102e-06	8.76046e-06
ENSG00000164010	ERMAP	353.255	0.0584665	0.741773	0.816709	-0.0188306	0.84428	0.903966	-0.580773	4.10964e-05	8.51952e-05	-0.374921	1.48193e-08	4.11892e-08
ENSG00000164011	ZNF691	464.08	0.123779	0.164525	0.271194	0.0673125	0.155003	0.279843	-0.300099	2.32006e-05	5.01361e-05	-0.193617	1.25892e-09	3.99369e-09
ENSG00000117394	SLC2A1	2275.21	-0.105153	0.469842	0.593328	-0.00875384	0.909292	0.944984	0.429506	0.000382379	0.000688334	0.299337	4.37936e-09	1.30975e-08
ENSG00000117395	EBNA1BP2	5177.37	0.237958	0.568882	0.677867	0.0615148	0.780372	0.860959	1.95536	8.70298e-15	1.11817e-13	1.03775	2.59088e-16	1.97873e-15
ENSG00000117400	MPL	17.6759	-0.641079	0.146737	0.249083	-0.340622	0.154622	0.279456	-1.72346	2.90368e-06	7.12554e-06	-1.18828	5.53344e-12	2.35501e-11
ENSG00000117399	CDC20	119.56	-0.236552	0.566379	0.675797	0.0278031	0.895526	0.938149	1.35354	6.40828e-05	0.000129292	0.880438	6.16148e-10	2.03165e-09
ENSG00000066322	ELOVL1	2349.34	0.138825	0.315743	0.442534	0.0991332	0.166902	0.295636	0.390898	0.000987055	0.00166806	0.255623	3.59053e-06	7.55905e-06
ENSG00000159479	MED8	1582.97	0.20382	0.0762648	0.149041	0.0666426	0.293815	0.44781	0.375728	9.89387e-05	0.000193924	0.226958	9.2059e-07	2.07419e-06
ENSG00000198198	SZT2	5105.84	0.0184215	0.891081	0.925511	0.0216588	0.762414	0.848573	-0.579953	9.94085e-13	8.13265e-12	-0.340455	4.03966e-23	7.69456e-22
ENSG00000178922	HYI	187.161	-0.653883	0.00769102	0.0229638	-0.271113	0.0449659	0.110573	-1.24688	1.00459e-15	1.56501e-14	-0.696928	3.69076e-19	4.24984e-18
ENSG00000142949	PTPRF	7.40814	0.110751	0.734448	0.811188	0.0872819	0.614674	0.740774	0.710347	0.0362027	0.04866	0.426141	0.0106003	0.014907
ENSG00000066135	KDM4A	2349.06	0.346621	4.86964e-09	7.10956e-08	0.151497	6.29062e-05	0.000488667	0.0981241	0.261035	0.302908	0.051075	0.268107	0.306319
ENSG00000126091	ST3GAL3	495.443	0.352436	0.000106609	0.000581434	0.14944	0.00519891	0.0195506	-0.246095	0.0153652	0.021831	-0.196928	2.96824e-05	5.61091e-05
ENSG00000117407	ARTN	10.1004	0.0839182	0.746857	0.820261	0.0385761	0.782796	0.862628	-0.360732	0.151455	0.183142	-0.214974	0.111452	0.135937
ENSG00000117408	IPO13	1750.58	0.307582	1.13586e-05	8.10839e-05	0.147885	0.000185238	0.00123526	0.225748	0.00493561	0.00755953	0.125049	0.00275684	0.00416774
ENSG00000132768	DPH2	4071.03	0.30712	0.341608	0.469277	0.074491	0.66684	0.780019	1.53515	5.42909e-18	1.33154e-16	0.798823	6.99397e-17	5.75316e-16
ENSG00000117410	ATP6V0B	2228.45	-0.116712	0.505043	0.62386	-0.0457239	0.620412	0.744888	0.693108	2.74747e-09	1.14326e-08	0.412644	9.27909e-17	7.49757e-16
ENSG00000117411	B4GALT2	246.831	0.437398	0.399389	0.526816	0.245679	0.362651	0.5193	1.81992	3.9022e-05	8.10697e-05	1.01175	2.94856e-06	6.28459e-06
ENSG00000159214	CCDC24	138.973	0.826348	8.79833e-12	2.04399e-10	0.306042	0.000681971	0.00368582	0.297597	0.110098	0.136625	0.053378	0.605768	0.645882
ENSG00000196517	SLC6A9	2458.54	1.92023	0.0154315	0.0411404	0.52411	0.241486	0.388638	1.81988	0.0172117	0.0242611	0.828516	0.0402875	0.0524225
ENSG00000178028	DMAP1	3410	0.0863792	0.380603	0.507701	0.0327642	0.536721	0.676369	-0.309781	0.000110733	0.000215631	-0.213123	8.40585e-10	2.72613e-09
ENSG00000117419	ERI3	1710.27	0.26626	0.0770942	0.150373	0.0839102	0.311247	0.4668	0.63705	1.30356e-10	6.94968e-10	0.330996	1.02989e-09	3.30438e-09
ENSG00000187147	RNF220	5467.27	0.0559859	0.522767	0.639254	-0.0302491	0.519133	0.661121	0.408513	1.48689e-26	1.8336e-24	0.197134	4.12779e-13	2.03298e-12
ENSG00000126106	TMEM53	112.713	-0.071925	0.279983	0.405107	-0.0569365	0.103219	0.207708	-0.0754633	0.261953	0.303919	-0.0325155	0.367053	0.409561
ENSG00000198520	C1orf228	2108.77	-1.29252	2.02012e-06	1.72472e-05	-0.710669	6.41606e-07	9.34316e-06	1.26599	6.24077e-06	1.46525e-05	0.805244	6.41773e-12	2.71823e-11
ENSG00000142945	KIF2C	56.4715	-0.292211	0.0265888	0.0643685	-0.139282	0.0521689	0.123801	-0.40128	0.000725514	0.00125058	-0.186347	0.00522823	0.00762994
ENSG00000142937	RPS8	87365.2	-0.0623392	0.38496	0.512016	-0.0486437	0.195397	0.331787	0.189209	0.00220413	0.00353814	0.0972762	0.00347127	0.00517734
ENSG00000142959	BEST4	35.1209	-1.24785	2.10321e-09	3.32347e-08	-0.664944	6.88557e-09	1.61603e-07	-0.538815	0.0531537	0.0694694	-0.152053	0.314322	0.354888
ENSG00000173846	PLK3	2979.65	-0.316396	0.163434	0.269916	-0.275003	0.0167493	0.050886	0.466726	0.0218066	0.0302883	0.258467	0.0155224	0.0213829
ENSG00000188396	TCTEX1D4	41.8986	-0.827255	0.00996989	0.0286504	-0.667678	1.60301e-05	0.000151349	-0.168816	0.611384	0.652446	-0.144037	0.417638	0.460331
ENSG00000222009	BTBD19	397.908	0.0838279	0.799913	0.858522	-0.262836	0.136873	0.256301	0.760102	0.00650784	0.00978474	0.311587	0.0470419	0.0605953
ENSG00000117425	PTCH2	99.3024	-0.108317	0.641263	0.736863	-0.182133	0.137157	0.256567	-0.0700547	0.756766	0.787564	-0.136036	0.260727	0.298716
ENSG00000070785	EIF2B3	1709.09	0.409571	0.141263	0.24215	0.180457	0.22218	0.364922	1.22611	9.5665e-12	6.40762e-11	0.661562	1.45371e-13	7.60149e-13
ENSG00000126107	HECTD3	2204.42	-0.0253022	0.641994	0.737574	-0.00179716	0.950633	0.968964	-0.215926	3.11394e-10	1.53601e-09	-0.0994508	3.46701e-06	7.31648e-06
ENSG00000126088	UROD	1886.95	-0.126661	0.198911	0.313159	-0.0571529	0.277289	0.429679	0.341539	9.63238e-06	2.19402e-05	0.195909	3.12937e-07	7.42811e-07
ENSG00000162415	ZSWIM5	148.285	-0.584489	0.0275749	0.0663179	-0.254227	0.0789241	0.16957	-1.31085	1.43551e-14	1.76365e-13	-0.752408	2.47175e-20	3.29708e-19
ENSG00000186603	HPDL	287.568	-0.417783	0.390918	0.518276	-0.205468	0.416807	0.570732	2.47674	2.27776e-20	9.19113e-19	1.34584	6.06867e-31	3.13007e-29
ENSG00000132781	MUTYH	1459.27	0.284264	9.15121e-07	8.48602e-06	0.123797	0.000464429	0.00267289	-0.0657794	0.400008	0.44688	-0.0840086	0.0324201	0.0427194
ENSG00000132773	TOE1	1297.81	0.36977	0.0304626	0.0721492	0.148055	0.114111	0.224307	0.730836	1.35482e-09	5.93324e-09	0.385043	1.58119e-09	4.95653e-09
ENSG00000070759	TESK2	620.402	0.194404	0.147084	0.249607	0.13644	0.0490968	0.118206	-0.621398	1.24913e-15	1.90988e-14	-0.341263	1.31031e-18	1.38458e-17
ENSG00000280670	CCDC163	171.769	-0.624583	0.000503744	0.00223022	-0.269524	0.00794192	0.0276609	-0.749415	2.85241e-06	7.01407e-06	-0.351822	0.000124139	0.000218858
ENSG00000132763	MMACHC	801.027	0.215198	0.166528	0.273696	0.100063	0.22666	0.370269	0.658928	6.6597e-11	3.75564e-10	0.356421	2.76695e-12	1.2237e-11
ENSG00000117450	PRDX1	10662.9	0.63498	0.0902444	0.170473	0.225183	0.267853	0.419595	1.65912	2.35015e-10	1.18904e-09	0.834332	7.05794e-09	2.05078e-08
ENSG00000117448	AKR1A1	4756.26	0.712963	0.00159447	0.00600852	0.286202	0.0256408	0.0714691	0.97407	1.76186e-07	5.24898e-07	0.44946	3.83455e-05	7.1635e-05
ENSG00000132780	NASP	8957.02	0.0940446	0.556651	0.667978	0.0648015	0.439049	0.590979	0.617689	2.01167e-08	7.07841e-08	0.368631	7.1873e-15	4.51134e-14
ENSG00000159588	CCDC17	191.628	-0.324225	0.152118	0.256083	-0.164688	0.175664	0.306683	-0.901548	5.16503e-08	1.69144e-07	-0.547979	1.94613e-12	8.77418e-12
ENSG00000159592	GPBP1L1	8906.66	0.203861	1.62277e-11	3.66702e-10	0.080953	0.000191801	0.00127389	0.119599	0.00766104	0.0113978	0.0517827	0.0370392	0.0484246
ENSG00000159596	TMEM69	1536.61	0.0901037	0.434338	0.560139	0.0196153	0.75107	0.840432	0.488537	1.53159e-12	1.1944e-11	0.263583	6.96631e-14	3.81315e-13
ENSG00000197429	IPP	776.892	0.108178	0.0404169	0.0908351	0.0625795	0.0238554	0.0672862	-0.112565	0.0351984	0.0473839	-0.0788876	0.00305301	0.00458715
ENSG00000086015	MAST2	936.954	-0.287093	0.0601987	0.124109	-0.104494	0.205962	0.344939	0.53612	3.02294e-05	6.39532e-05	0.368788	8.01355e-14	4.345e-13
ENSG00000117461	PIK3R3	95.9862	0.194693	0.474532	0.597486	0.0775042	0.59117	0.722159	1.24707	1.83611e-14	2.18659e-13	0.683386	3.97138e-22	6.56221e-21
ENSG00000117472	TSPAN1	27.7875	0.0174425	0.92651	0.950853	-0.044853	0.658747	0.773125	-0.25909	0.159814	0.192595	-0.215993	0.0231813	0.0311796
ENSG00000085998	POMGNT1	2846.82	0.319227	2.91975e-05	0.000187232	0.146516	0.000823288	0.00429918	0.304375	9.84626e-05	0.000193048	0.134991	0.00259456	0.00393455
ENSG00000171357	LURAP1	11.6506	-0.320484	0.274445	0.399231	-0.17445	0.276133	0.428306	-0.852569	0.00121079	0.00201977	-0.495093	0.000374969	0.000626481
ENSG00000085999	RAD54L	134.727	0.0567088	0.499268	0.619152	0.0338163	0.447238	0.59811	0.0880138	0.289268	0.333121	0.0430556	0.330708	0.371895
ENSG00000132128	LRRC41	3903.09	0.329536	0.00342283	0.0116099	0.142637	0.0232854	0.0659594	0.442751	4.48248e-06	1.07305e-05	0.239996	1.46574e-06	3.23034e-06
ENSG00000173660	UQCRH	4598.71	-0.071687	0.727299	0.805866	-0.0424071	0.695981	0.80144	0.881308	2.70903e-12	2.02067e-11	0.486554	1.00922e-15	7.12654e-15
ENSG00000117481	NSUN4	2459.26	0.322028	0.0208943	0.0528322	0.116613	0.134412	0.252729	0.661751	2.31989e-14	2.68282e-13	0.323399	8.82216e-10	2.85274e-09
ENSG00000117480	FAAH	249.927	-0.0902763	0.178047	0.287875	-0.0672739	0.0521365	0.123754	0.0406545	0.55189	0.59534	0.0127809	0.72681	0.758843
ENSG00000079277	MKNK1	1577.73	-0.168379	0.0778446	0.151502	-0.056898	0.277022	0.429434	-0.448516	2.00621e-17	4.31841e-16	-0.240262	1.02547e-17	9.50611e-17
ENSG00000142961	MOB3C	1584.21	0.374826	3.52965e-06	2.84304e-05	0.203353	1.38403e-06	1.8157e-05	-0.262359	0.00553612	0.00841095	-0.156112	0.00126823	0.00199508
ENSG00000123472	ATPAF1	2489.63	0.434836	3.85398e-05	0.000240275	0.240147	1.02339e-05	0.000102637	0.209856	0.101834	0.127091	0.114034	0.0901831	0.111477
ENSG00000186118	TEX38	12.1199	0.155508	0.469125	0.592707	0.0985767	0.383041	0.539166	-0.308674	0.140714	0.171016	-0.216002	0.0508489	0.0651392
ENSG00000159658	EFCAB14	11190.6	0.207112	4.03429e-13	1.1464e-11	0.100961	8.96198e-09	2.03481e-07	0.0261116	0.604384	0.645632	0.00207873	0.938089	0.945961
ENSG00000123473	STIL	218.008	-0.287435	0.10294	0.189481	-0.135691	0.148965	0.272543	0.689351	3.19317e-07	9.09625e-07	0.438162	7.6289e-17	6.24436e-16
ENSG00000162368	CMPK1	10654.2	-0.0767683	0.326965	0.45413	-0.0283236	0.498964	0.643115	-0.0357662	0.658287	0.696002	-0.00808216	0.849654	0.868933
ENSG00000186564	FOXD2	55.9991	-0.213704	0.182892	0.294057	-0.092319	0.287126	0.440404	-0.493729	0.000436226	0.000779207	-0.310665	8.06741e-06	1.63038e-05
ENSG00000117834	SLC5A9	16.1801	-0.77205	0.0728497	0.143853	-0.238892	0.304942	0.460204	-2.06868	2.21323e-15	3.19863e-14	-1.13331	2.47455e-15	1.64212e-14
ENSG00000132122	SPATA6	147.396	-0.583164	0.010002	0.028724	-0.256751	0.0393623	0.0997393	-1.12006	6.47627e-13	5.44643e-12	-0.637329	7.75127e-17	6.33276e-16
ENSG00000162373	BEND5	142.587	-0.618603	0.0243348	0.0596752	-0.311775	0.0368644	0.0948812	-1.32201	1.67677e-12	1.29689e-11	-0.770512	3.76931e-18	3.74635e-17
ENSG00000185104	FAF1	2554.09	0.234519	4.68119e-09	6.87232e-08	0.113518	1.4236e-06	1.86207e-05	0.147563	0.00641383	0.0096544	0.0697861	0.0177522	0.0242549
ENSG00000123080	CDKN2C	104.561	-0.828381	0.013598	0.0369846	-0.428099	0.0180251	0.0538719	-1.37519	7.02887e-07	1.89316e-06	-0.84053	5.58669e-10	1.85182e-09
ENSG00000123091	RNF11	2996.06	0.0552568	0.431951	0.557824	0.0402121	0.275282	0.427864	0.14277	0.0317156	0.0429835	0.097354	0.00296657	0.00446744
ENSG00000085831	TTC39A	25.9318	0.186767	0.268796	0.393427	0.0738408	0.416263	0.570224	0.110797	0.51703	0.561915	-0.00867815	0.925224	0.935271
ENSG00000085832	EPS15	4557.79	0.0678518	0.265724	0.390189	0.0507313	0.108616	0.216034	-0.0658164	0.287508	0.331238	0.000178175	0.995704	0.996533
ENSG00000117859	OSBPL9	3332.35	-0.00459259	0.901861	0.933295	0.00868441	0.659745	0.773657	-0.0996702	0.00184358	0.00299066	-0.0402265	0.0276551	0.0367262
ENSG00000078618	NRDC	8958.48	0.0646335	0.416677	0.543609	0.0556366	0.177502	0.309116	0.105808	0.173698	0.207943	0.0960769	0.0115692	0.0162006
ENSG00000169213	RAB3B	22.0388	0.0487538	0.84725	0.894394	0.0756985	0.56805	0.703723	-0.670238	0.00169507	0.00276368	-0.368915	0.00112414	0.00177624
ENSG00000117862	TXNDC12	2320.75	-0.341691	1.34959e-09	2.21728e-08	-0.181027	1.91387e-09	5.19137e-08	-0.0318856	0.707183	0.741932	0.00321712	0.943087	0.949842
ENSG00000198841	KTI12	784.322	0.0812145	0.600602	0.70295	0.00351897	0.966176	0.978596	0.708956	6.28671e-19	1.87253e-17	0.386751	3.45148e-25	8.54402e-24
ENSG00000134717	BTF3L4	3070.21	0.0517861	0.754515	0.826205	0.011861	0.892587	0.935948	0.72454	1.49501e-13	1.44517e-12	0.404291	7.67309e-20	9.61427e-19
ENSG00000157077	ZFYVE9	871.609	-0.191772	0.00678453	0.0207098	-0.132897	0.000100848	0.000735093	0.257686	4.87403e-05	9.99423e-05	0.138393	3.3105e-05	6.22674e-05
ENSG00000154222	CC2D1B	4463.49	0.0831757	0.302413	0.42958	0.0562779	0.184528	0.318295	-0.359112	1.64475e-15	2.43302e-14	-0.198858	1.48552e-20	2.02444e-19
ENSG00000085840	ORC1	118.962	-0.968355	4.20738e-06	3.32621e-05	-0.340065	0.0072046	0.0255471	-0.173295	0.509224	0.554436	0.102513	0.443026	0.485522
ENSG00000134748	PRPF38A	6161.35	-0.0034943	0.948501	0.965683	-0.0247821	0.38354	0.539581	0.246129	6.49276e-26	7.19933e-24	0.132955	9.59563e-33	5.81856e-31
ENSG00000134744	ZCCHC11	6452.09	-0.356664	0.0171279	0.0449214	-0.176446	0.0290587	0.0787842	-0.62628	8.01767e-08	2.537e-07	-0.348757	4.20305e-09	1.25873e-08
ENSG00000116157	GPX7	972.431	-0.273584	4.26207e-05	0.000262382	-0.133725	0.000295864	0.00184473	0.176297	0.0218558	0.0303502	0.124692	0.000841643	0.00134906
ENSG00000182183	FAM159A	882.696	-1.66313	1.86967e-06	1.61091e-05	-0.861971	6.19337e-06	6.74746e-05	-1.76859	2.27814e-08	7.9313e-08	-0.981527	5.71664e-09	1.68341e-08
ENSG00000162377	COA7	1207.55	-0.127873	0.574504	0.6826	-0.0533888	0.655613	0.770899	1.05839	2.81563e-17	5.9254e-16	0.614125	1.50941e-51	5.39267e-49
ENSG00000162378	ZYG11B	2776.52	-0.0692095	0.541423	0.654811	0.000893565	0.988179	0.992754	-0.479881	5.9666e-11	3.39937e-10	-0.253785	6.65283e-11	2.48224e-10
ENSG00000203995	ZYG11A	33.5595	0.0469728	0.793116	0.854412	-0.0067966	0.943473	0.964664	-0.329139	0.0452677	0.0599165	-0.2565	0.00189319	0.0029117
ENSG00000121310	ECHDC2	3387.35	0.161225	0.340098	0.467807	0.0925705	0.303888	0.459093	-0.62813	5.31795e-07	1.45975e-06	-0.4351	5.35913e-21	7.70026e-20
ENSG00000116171	SCP2	3151.69	-0.0478187	0.612778	0.713106	0.00297958	0.952682	0.969976	0.192039	0.0308333	0.0418781	0.121182	0.00722196	0.0103532
ENSG00000157184	CPT2	576.334	-0.167573	0.00518006	0.0165089	-0.0706511	0.0354636	0.092	-0.0988646	0.130659	0.159753	-0.0277754	0.437002	0.479716
ENSG00000162384	C1orf123	1795.93	0.128155	0.194288	0.307968	0.0356663	0.509488	0.652486	-0.215786	0.0189985	0.0265754	-0.148123	0.00130541	0.00205016
ENSG00000162385	MAGOH	2971.64	0.255221	0.321762	0.448692	0.1082	0.429075	0.582231	1.03057	1.21412e-08	4.44763e-08	0.566378	2.90647e-10	1.00054e-09
ENSG00000157193	LRP8	1904.56	0.2884	0.397316	0.524919	0.136891	0.446178	0.597175	1.42344	7.46221e-09	2.84085e-08	0.776391	1.25983e-10	4.55643e-10
ENSG00000058804	NDC1	3359.72	0.0533924	0.827496	0.879644	-0.00154803	0.990279	0.993808	1.17895	1.08425e-23	7.52986e-22	0.649767	5.38204e-42	8.67625e-40
ENSG00000058799	YIPF1	828.925	-0.0614929	0.338442	0.466159	-0.0236316	0.492982	0.637872	-0.0125062	0.847829	0.870118	0.0134709	0.695887	0.730132
ENSG00000211452	DIO1	22.6189	-0.338307	0.208831	0.325143	-0.143929	0.324239	0.480084	-1.02615	1.02626e-06	2.68467e-06	-0.587539	8.30361e-08	2.12189e-07
ENSG00000081870	HSPB11	984.512	-0.11013	0.162123	0.268287	-0.0200459	0.640916	0.760227	-0.205012	0.00430939	0.00665213	-0.0871754	0.0290519	0.0384691
ENSG00000116212	LRRC42	1051	0.235114	0.232283	0.353043	0.122363	0.239345	0.386179	0.741974	6.22771e-07	1.69049e-06	0.433988	2.78592e-10	9.61793e-10
ENSG00000116209	TMEM59	4245.24	-0.324759	0.00341872	0.0115999	-0.134064	0.0314348	0.0835883	-0.510105	8.69782e-10	3.95478e-09	-0.259109	2.88547e-08	7.74951e-08
ENSG00000116205	TCEANC2	1905.17	-0.0280508	0.86251	0.904696	0.0281561	0.742936	0.834471	-0.807451	9.2575e-38	6.10764e-35	-0.44286	5.46168e-56	3.438e-53
ENSG00000215883	CYB5RL	303.201	-0.323782	0.115852	0.207903	-0.150556	0.175296	0.306444	-0.913224	6.11065e-11	3.47244e-10	-0.536794	6.55168e-17	5.41969e-16
ENSG00000116221	MRPL37	3173.79	0.23037	0.272053	0.396929	0.106605	0.337248	0.493253	0.807424	6.22424e-08	2.00804e-07	0.461953	6.32619e-11	2.36632e-10
ENSG00000157216	SSBP3	4170.39	0.426611	0.0134388	0.0366242	0.247135	0.00579669	0.0214272	-0.686991	6.62782e-07	1.78953e-06	-0.470957	1.19842e-18	1.27857e-17
ENSG00000162390	ACOT11	17.233	0.523079	0.0140039	0.0379223	0.359688	0.000493937	0.00281578	-0.434598	0.0500787	0.0657632	-0.279891	0.0159565	0.0219329
ENSG00000243725	TTC4	270.405	0.35817	0.0437917	0.0969206	0.143719	0.138706	0.258453	0.829057	6.7582e-14	7.06053e-13	0.426173	2.14816e-12	9.64816e-12
ENSG00000162396	PARS2	351.443	0.0385011	0.687311	0.772612	-0.0105912	0.835264	0.897545	0.397423	3.71712e-12	2.70681e-11	0.223253	5.00599e-17	4.21223e-16
ENSG00000006555	TTC22	542.363	0.0586288	0.68699	0.772437	0.0603208	0.431342	0.58417	-0.626586	2.40724e-12	1.81092e-11	-0.380581	4.52111e-29	1.76453e-27
ENSG00000162398	LEXM	7.13677	-0.8406	0.0239633	0.0589817	-0.32433	0.115704	0.226564	-1.36344	1.76326e-05	3.88028e-05	-0.76106	1.28848e-05	2.54252e-05
ENSG00000116133	DHCR24	4438.4	-0.25093	0.398395	0.525935	-0.0618995	0.691903	0.798656	0.936868	0.000270337	0.000495499	0.578365	1.70453e-06	3.72988e-06
ENSG00000162402	USP24	11920.5	0.0340986	0.568194	0.677291	0.0317529	0.31043	0.465891	-0.0189402	0.758095	0.78876	0.0083556	0.795951	0.820428
ENSG00000173406	DAB1	3.4285	-1.70572	0.0129861	0.0356227	-0.892786	0.0188179	0.0556699	-2.60493	2.58032e-05	5.52447e-05	-1.53282	8.75142e-06	1.75974e-05
ENSG00000162600	OMA1	1391.91	0.403535	1.91169e-05	0.000128827	0.185523	0.000719956	0.00385208	-0.273711	0.0135183	0.0193758	-0.219996	1.56284e-05	3.04678e-05
ENSG00000162601	MYSM1	4913.51	0.0675247	0.433632	0.559508	0.0421719	0.355613	0.512214	-0.218407	0.00509669	0.00778365	-0.132893	0.000738525	0.00119201
ENSG00000177606	JUN	1302.94	0.81282	0.000495134	0.00219724	0.262041	0.066287	0.148367	0.0395729	0.88485	0.903049	-0.218132	0.129611	0.156241
ENSG00000172456	FGGY	80.8853	-0.263425	0.166286	0.273418	-0.0698266	0.498125	0.642341	-0.918788	1.42914e-20	6.14253e-19	-0.487292	7.45923e-18	7.04327e-17
ENSG00000134709	HOOK1	3248.15	0.168631	0.170877	0.279127	0.0722853	0.274205	0.426867	0.502167	2.16593e-08	7.57472e-08	0.273735	8.85189e-10	2.86166e-09
ENSG00000134716	CYP2J2	73.8302	0.161385	0.301214	0.428383	0.124382	0.121193	0.234195	-0.358268	0.0125996	0.0181379	-0.271376	0.000107157	0.000190494
ENSG00000162599	NFIA	180.748	-0.0824272	0.833862	0.884504	-0.0318385	0.879876	0.928411	-1.34611	0.000117948	0.000228367	-0.848464	6.60117e-07	1.51101e-06
ENSG00000162604	TM2D1	1064.49	-0.086767	0.245585	0.368383	-0.0424997	0.287283	0.440543	-0.156247	0.0273826	0.0375664	-0.0971199	0.00757086	0.0108264
ENSG00000132849	PATJ	1723.11	-0.341182	0.0946682	0.177287	-0.11037	0.318966	0.4752	-1.04031	1.64343e-23	1.11206e-21	-0.571202	1.28791e-29	5.50968e-28
ENSG00000162607	USP1	5208.03	0.0429795	0.557919	0.668836	0.0174869	0.654411	0.7702	0.225154	0.000205941	0.000384519	0.13591	3.11572e-06	6.61314e-06
ENSG00000116641	DOCK7	545.394	-0.193312	0.120637	0.214369	-0.0197137	0.771858	0.855201	-0.597744	1.33616e-18	3.73531e-17	-0.282831	3.31726e-10	1.13456e-09
ENSG00000125703	ATG4C	586.703	-0.19415	0.00185281	0.00683043	-0.0964036	0.00459142	0.0176113	-0.13135	0.0592457	0.0767246	-0.0482046	0.204123	0.238324
ENSG00000088035	ALG6	1236.61	-0.0196895	0.760199	0.830163	-0.00523646	0.878582	0.927268	0.126245	0.0371989	0.0498871	0.0645166	0.0451232	0.0582731
ENSG00000142856	ITGB3BP	771.506	-0.0212944	0.781233	0.844842	-0.00807529	0.843574	0.903503	-0.122318	0.0963063	0.120657	-0.0879809	0.019154	0.0260356
ENSG00000203965	EFCAB7	463.133	0.049913	0.651741	0.744703	-0.00170592	0.977155	0.985453	-0.276305	0.00512548	0.00782039	-0.187194	0.000100827	0.000179845
ENSG00000079739	PGM1	1487.03	0.000603902	0.996474	0.998242	0.0223588	0.758737	0.846116	0.472475	1.08412e-05	2.45411e-05	0.276916	8.24438e-08	2.10798e-07
ENSG00000158966	CACHD1	599.417	-0.909331	0.000232923	0.00114151	-0.540081	1.67494e-05	0.00015702	-0.38325	0.17358	0.207876	-0.136532	0.359759	0.402067
ENSG00000162437	RAVER2	286.949	-0.0358103	0.677623	0.765491	0.0138366	0.761983	0.848307	-0.0370672	0.674825	0.711434	-0.0167928	0.71874	0.751366
ENSG00000162434	JAK1	31451	-0.00862753	0.937845	0.958843	-0.0563001	0.338784	0.494738	-0.234686	0.0226859	0.0314434	-0.198647	2.63644e-05	5.01022e-05
ENSG00000162433	AK4	146.479	0.348829	0.61278	0.713106	0.323843	0.349624	0.505624	2.44697	0.00020567	0.000384122	1.40718	3.48773e-06	7.35551e-06
ENSG00000116675	DNAJC6	188.168	0.882931	5.86598e-17	2.85578e-15	0.476075	2.04066e-20	5.00227e-18	-0.218846	0.245762	0.286443	-0.119408	0.227197	0.262941
ENSG00000213625	LEPROT	1501.56	-0.361136	0.00192886	0.00707729	-0.141587	0.032222	0.0851682	-0.600721	1.30802e-15	1.99069e-14	-0.292234	2.84914e-10	9.82591e-10
ENSG00000116678	LEPR	144.983	-0.374438	0.0146526	0.0393012	-0.0919689	0.287609	0.440838	-0.688358	1.58555e-09	6.89334e-09	-0.303684	1.625e-05	3.16082e-05
ENSG00000184588	PDE4B	5040.63	0.6666	0.000724655	0.00305504	0.445672	5.82412e-07	8.56599e-06	-0.843474	4.97504e-07	1.37105e-06	-0.410994	1.09039e-05	2.1675e-05
ENSG00000152763	WDR78	61.2945	-0.745294	0.0131393	0.0359485	-0.485664	0.0020304	0.00896776	-1.00524	0.000260235	0.000478445	-0.626278	8.117e-06	1.63941e-05
ENSG00000198160	MIER1	8663.35	0.719265	3.37599e-10	6.21433e-09	0.36606	1.01635e-08	2.27254e-07	0.331396	0.0509214	0.0667702	0.140228	0.123003	0.148954
ENSG00000116704	SLC35D1	2101.93	-0.515805	6.83417e-05	0.00039609	-0.245699	0.000657527	0.00357294	-0.507854	9.76804e-05	0.000191657	-0.242511	0.000783076	0.00126053
ENSG00000162594	IL23R	1.25829	-0.584604	0.536725	0.650554	-0.122123	0.810521	0.880932	0.800115	0.394282	0.441119	0.734437	0.111901	0.136434
ENSG00000081985	IL12RB2	2029.43	-0.265742	0.649245	0.742986	-0.015659	0.958815	0.973823	1.20841	0.0411948	0.0548613	0.843701	0.00248325	0.00377397
ENSG00000142864	SERBP1	37358.9	0.20735	0.475829	0.598752	0.0976795	0.523021	0.66479	1.30136	1.08497e-12	8.77731e-12	0.726389	6.40763e-19	7.08215e-18
ENSG00000116717	GADD45A	837.903	-2.67918	1.40012e-11	3.20768e-10	-1.4689	4.37666e-12	2.18618e-10	2.44229	NA	NA	1.46874	1.78404e-12	8.06265e-12
ENSG00000172380	GNG12	4.43246	1.31581	0.0305501	0.0723411	0.294554	0.38162	0.538073	2.21133	1.26501e-05	2.84214e-05	1.15209	1.46984e-06	3.23885e-06
ENSG00000033122	LRRC7	123.339	-0.779129	0.000169693	0.000867263	-0.36644	0.00144498	0.00683116	-0.908587	8.95516e-07	2.36279e-06	-0.481326	1.49125e-06	3.28219e-06
ENSG00000066557	LRRC40	1509.18	0.0503883	0.740563	0.815734	0.0554799	0.486441	0.632268	0.509154	4.22425e-05	8.73379e-05	0.30197	3.42343e-07	8.07969e-07
ENSG00000116754	SRSF11	16447.1	-0.186121	0.108992	0.198001	-0.0967903	0.117743	0.229504	-0.335938	0.00104921	0.00176699	-0.185907	0.000526622	0.000864879
ENSG00000118454	ANKRD13C	2222.96	0.139754	0.0187115	0.0482904	0.0846528	0.00545001	0.0203503	0.164116	0.00462067	0.00710272	0.104012	0.000234741	0.000400702
ENSG00000197568	HHLA3	159.045	0.126373	0.25622	0.380026	0.0750033	0.203825	0.342389	-0.380992	1.19081e-05	2.6864e-05	-0.221131	4.87209e-07	1.13069e-06
ENSG00000116761	CTH	111.352	-0.382519	0.0186602	0.0482048	-0.201258	0.0220231	0.0629495	-0.660485	5.17792e-07	1.42339e-06	-0.337975	3.09178e-06	6.56762e-06
ENSG00000132485	ZRANB2	8757.72	0.0502811	0.486705	0.608128	0.0161427	0.676577	0.787951	0.127868	0.0668229	0.0858046	0.0624312	0.0925622	0.114204
ENSG00000172260	NEGR1	4.42641	-1.44932	0.0231309	0.0573165	-0.763292	0.0282522	0.0771399	1.95865	0.00878707	0.0129533	0.983338	0.0100497	0.0141704
ENSG00000162620	LRRIQ3	91.0698	-0.00452713	0.977532	0.984146	0.0202465	0.814286	0.883911	-0.549704	2.30071e-05	4.97587e-05	-0.364342	6.30203e-10	2.07385e-09
ENSG00000254685	FPGT	341.387	-0.0958777	0.417156	0.544021	-0.0229335	0.71809	0.815841	-0.205377	0.0825749	0.104519	-0.131067	0.0322946	0.0425668
ENSG00000259030	FPGT-TNNI3K	17.6496	-0.716876	0.106208	0.193959	-0.295978	0.218856	0.360772	-2.13994	5.88198e-16	9.58182e-15	-1.26432	1.88717e-21	2.89066e-20
ENSG00000116791	CRYZ	1130.37	0.262334	0.0616398	0.126352	0.122221	0.107479	0.214423	0.123844	0.414851	0.461587	-0.0399192	0.625619	0.664694
ENSG00000162623	TYW3	2716.59	0.298416	0.109154	0.198219	0.0975792	0.337633	0.49373	0.904992	1.64222e-18	4.48636e-17	0.437695	2.64608e-11	1.03456e-10
ENSG00000137968	SLC44A5	22.8434	-1.40868	0.0581718	0.1208	-0.697377	0.101047	0.204649	-2.02163	0.00150667	0.00247917	-1.14287	0.000624371	0.00101657
ENSG00000117054	ACADM	2399.73	-0.0203268	0.885898	0.921593	0.0300461	0.686244	0.794803	0.378015	0.00250493	0.00398944	0.259268	5.66243e-06	1.16446e-05
ENSG00000137955	RABGGTB	8039.75	0.433625	0.0515757	0.110262	0.194265	0.104488	0.209689	0.963801	6.65359e-10	3.08266e-09	0.496343	4.00862e-09	1.20377e-08
ENSG00000057468	MSH4	16.6854	-0.404444	0.0525969	0.111659	-0.178121	0.117043	0.228444	-0.45884	0.0260586	0.0358544	-0.289051	0.00783193	0.0111768
ENSG00000184005	ST6GALNAC3	113.464	-0.945962	0.000598081	0.00258732	-0.630879	3.32775e-06	3.9365e-05	1.28089	6.29171e-08	2.02832e-07	0.706098	1.72766e-09	5.39776e-09
ENSG00000142892	PIGK	1757.15	-0.207365	0.0195903	0.0501479	-0.0756618	0.126112	0.240925	-0.241367	0.00619355	0.00934094	-0.105859	0.0282316	0.0374543
ENSG00000154027	AK5	770.685	-1.79804	1.96407e-08	2.58274e-07	-0.924418	1.70952e-07	2.85718e-06	-1.76021	3.86819e-08	1.2971e-07	-0.93042	1.07897e-07	2.72142e-07
ENSG00000036549	ZZZ3	5116.35	0.240964	0.00352516	0.0119234	0.0870515	0.0670305	0.149576	0.348661	2.68014e-07	7.73162e-07	0.177813	1.39679e-06	3.08663e-06
ENSG00000077254	USP33	5376.31	-0.0785073	0.27409	0.398889	-0.0152084	0.695193	0.800878	-0.271171	2.41821e-07	7.03341e-07	-0.1495	2.541e-08	6.87182e-08
ENSG00000180488	MIGA1	1420.78	0.0598641	0.600287	0.702705	0.0444283	0.462503	0.61142	-0.356078	0.000203956	0.000381137	-0.205157	2.23736e-05	4.28136e-05
ENSG00000162614	NEXN	536.068	1.29947	0.000244399	0.00119161	0.644265	0.000677034	0.0036639	0.520785	0.174863	0.209261	0.238426	0.243981	0.280939
ENSG00000162613	FUBP1	17672.4	0.354785	0.0467217	0.102031	0.156132	0.106399	0.212653	0.731525	7.62692e-08	2.42441e-07	0.388539	4.00648e-08	1.0586e-07
ENSG00000162616	DNAJB4	396.477	0.128212	0.285155	0.411019	-0.0152469	0.817979	0.886635	0.0363143	0.768731	0.798568	-0.0288363	0.659272	0.696246
ENSG00000137960	GIPC2	15.745	-0.179621	0.380824	0.507893	-0.0617136	0.576442	0.710488	0.0899607	0.669657	0.706664	0.100138	0.363858	0.406305
ENSG00000137959	IFI44L	9181.39	1.01156	0.0558553	0.117115	0.640201	0.0155854	0.047989	0.111743	0.838152	0.861527	0.16179	0.570513	0.612144
ENSG00000137965	IFI44	3807.39	0.948842	0.00126802	0.00493422	0.585866	3.73296e-05	0.000310775	-0.259716	0.41432	0.461035	-0.105385	0.533729	0.576089
ENSG00000137941	TTLL7	22.4622	0.951874	6.15226e-10	1.07762e-08	0.392588	5.12193e-05	0.000410157	0.157717	0.478721	0.524819	-0.0291517	0.808965	0.832195
ENSG00000142875	PRKACB	7464.27	-0.534478	0.0318949	0.0749383	-0.284292	0.0340331	0.0889036	-1.01407	8.30411e-07	2.20424e-06	-0.644395	7.32773e-12	3.08825e-11
ENSG00000203943	SAMD13	16.3202	0.5963	0.00182908	0.00675613	0.305429	0.00249164	0.0106187	0.275646	0.191918	0.228078	-0.00330401	0.977406	0.98067
ENSG00000117133	RPF1	4237.62	0.114147	0.510985	0.62938	0.0313401	0.735002	0.828724	0.78245	6.39046e-16	1.03209e-14	0.427028	2.60935e-20	3.47013e-19
ENSG00000174021	GNG5	3170.46	-0.178263	0.414555	0.541642	-0.0839577	0.468062	0.61643	0.868567	3.56604e-08	1.20651e-07	0.518525	2.09923e-14	1.22678e-13
ENSG00000117151	CTBS	869.475	-0.0958893	0.255533	0.379389	-0.0131663	0.7736	0.856414	-0.324731	1.85421e-07	5.50916e-07	-0.150406	3.76798e-05	7.04511e-05
ENSG00000117155	SSX2IP	792.247	-0.0654138	0.464585	0.588655	-0.012911	0.787258	0.86609	-0.163054	0.0603233	0.0780206	-0.104166	0.0197757	0.0268173
ENSG00000171517	LPAR3	30.1906	1.14371	0.000338116	0.00157708	0.552656	0.00185564	0.00836047	0.101703	0.794577	0.821987	0.112544	0.576995	0.618396
ENSG00000153898	MCOLN2	113.934	0.815754	0.000792996	0.00329801	0.442446	0.00039161	0.00233251	0.489448	0.0616424	0.0795941	0.271195	0.0463931	0.0598312
ENSG00000162643	WDR63	3.5459	0.867008	0.0661527	0.133393	0.570178	0.013876	0.043608	-0.685941	0.13211	0.161331	-0.489125	0.0441835	0.0571321
ENSG00000055732	MCOLN3	10.4693	0.266432	0.550939	0.662989	0.280478	0.223984	0.367213	-1.68193	9.59279e-08	2.98953e-07	-1.09237	3.54955e-13	1.76463e-12
ENSG00000097096	SYDE2	425.378	0.138928	0.142116	0.243233	0.0938738	0.0531887	0.125501	-0.176221	0.0579058	0.0751392	-0.102602	0.0342972	0.0450224
ENSG00000162642	C1orf52	1805.9	0.249424	0.00338477	0.0115103	0.112578	0.0167566	0.0508966	0.195974	0.0279827	0.0383336	0.0960557	0.0438775	0.0567531
ENSG00000142867	BCL10	1315.45	-0.080207	0.573382	0.681635	-0.0305035	0.687093	0.795333	0.506138	4.30184e-06	1.03318e-05	0.29317	3.45674e-08	9.19778e-08
ENSG00000117174	ZNHIT6	3985.06	0.305898	0.160052	0.26579	0.118928	0.309839	0.465163	0.948764	3.72463e-11	2.21181e-10	0.507451	4.17269e-12	1.80493e-11
ENSG00000171502	COL24A1	1.2459	0.408669	0.51349	0.63184	0.105899	0.750673	0.840239	-0.700494	0.267892	0.310372	-0.609049	0.0764444	0.0955482
ENSG00000122417	ODF2L	2090.32	-0.193702	0.335685	0.463319	-0.0809737	0.45386	0.604058	-0.867151	1.51283e-10	7.97833e-10	-0.526532	2.90721e-20	3.8392e-19
ENSG00000097033	SH3GLB1	4941.42	0.0846574	0.132071	0.230329	0.0699117	0.0119994	0.0386651	-0.00949206	0.872584	0.892124	0.0153784	0.61983	0.659705
ENSG00000183291	SELENOF	6949.27	0.0966162	0.48317	0.605196	0.0417875	0.568678	0.704105	0.534144	5.36001e-08	1.74803e-07	0.291544	3.90381e-09	1.17443e-08
ENSG00000153936	HS2ST1	1588.55	-0.0966279	0.42966	0.556053	-0.0304621	0.639632	0.759239	0.420785	1.90847e-05	4.17477e-05	0.246631	1.68985e-07	4.15515e-07
ENSG00000143013	LMO4	584.087	0.821086	1.1073e-09	1.85606e-08	0.367137	1.76717e-05	0.00016427	-0.127047	0.524688	0.569347	-0.0722832	0.489464	0.532152
ENSG00000065243	PKN2	2587.8	0.0263273	0.797503	0.857047	0.0271002	0.618439	0.743666	-0.363383	3.91509e-06	9.44589e-06	-0.213434	1.79871e-08	4.94533e-08
ENSG00000137947	GTF2B	2714.45	0.0391343	0.735832	0.812348	0.0195926	0.750256	0.839973	0.435938	1.19752e-07	3.68072e-07	0.243487	2.1832e-09	6.75586e-09
ENSG00000137944	KYAT3	1477.74	-0.251194	0.000183509	0.000926076	-0.105135	0.00685641	0.0245028	-0.118801	0.134716	0.16415	-0.0765234	0.0656333	0.0828343
ENSG00000213516	RBMXL1	2535.29	-0.0706535	0.617508	0.716314	-0.00584849	0.937856	0.961164	0.387264	0.00191287	0.00309583	0.217378	0.000724573	0.00117092
ENSG00000117226	GBP3	1579.76	0.988152	0.000838924	0.003464	0.484826	0.0031908	0.0130119	-0.783536	0.0146639	0.0209088	-0.71829	9.76594e-07	2.19178e-06
ENSG00000117228	GBP1	45988.8	2.27557	1.04226e-08	1.45128e-07	1.10602	9.8226e-07	1.37009e-05	0.168313	0.756674	0.787564	0.00257022	0.992906	0.994034
ENSG00000162645	GBP2	55678.7	0.806395	0.00135928	0.00524157	0.372606	0.00781532	0.0273103	0.544877	0.0456646	0.0603756	0.241277	0.100025	0.122679
ENSG00000213512	GBP7	29.3103	1.43812	0.000184762	0.000930979	0.741574	0.000198619	0.00131391	-0.380513	0.364004	0.410457	-0.289891	0.192451	0.225633
ENSG00000162654	GBP4	64003.6	1.49423	5.04756e-05	0.000304232	0.749726	0.000173547	0.00116908	0.429686	0.319881	0.36484	0.183149	0.421946	0.464615
ENSG00000154451	GBP5	82719.5	1.5535	0.00346464	0.0117397	0.795025	0.00491931	0.018639	0.22479	0.703376	0.738245	0.0949238	0.760839	0.788826
ENSG00000183347	GBP6	1308.96	4.16247	6.2228e-14	2.00492e-12	2.09167	6.06836e-12	2.9104e-10	-0.960698	0.207049	0.244628	-0.454423	0.248977	0.286293
ENSG00000197147	LRRC8B	2993	-1.12294	7.07035e-05	0.000405481	-0.572367	0.000152777	0.00105274	1.47374	2.11222e-10	1.08236e-09	0.876811	1.54894e-21	2.40041e-20
ENSG00000171488	LRRC8C	6128.32	-0.43404	2.60689e-18	1.45044e-16	-0.208542	1.32635e-10	4.6447e-09	-0.049797	0.601738	0.643169	0.0143473	0.776316	0.803108
ENSG00000171492	LRRC8D	4584.93	-0.273331	0.0653613	0.132119	-0.217925	0.00308527	0.0126458	0.674283	1.7771e-13	1.68092e-12	0.299526	1.4824e-06	3.26433e-06
ENSG00000162664	ZNF326	2325.55	-0.171705	0.0945456	0.177158	-0.105941	0.0484023	0.11698	0.422578	3.94517e-09	1.59389e-08	0.262953	4.92795e-24	1.03896e-22
ENSG00000122482	ZNF644	3461.74	0.106987	0.14746	0.250021	0.0517649	0.190757	0.326486	0.0499285	0.51983	0.564633	0.0169587	0.680073	0.715243
ENSG00000097046	CDC7	673.704	-0.0901601	0.535616	0.649627	-0.0300018	0.699276	0.803082	-0.537613	1.07197e-06	2.79925e-06	-0.318648	1.48063e-09	4.65679e-09
ENSG00000069702	TGFBR3	1329.56	-0.273793	0.481188	0.603513	-0.149393	0.474746	0.621768	-1.46214	1.18289e-05	2.67082e-05	-0.889994	8.7274e-08	2.22415e-07
ENSG00000172031	EPHX4	8.10103	-2.80039	1.63142e-15	6.62677e-14	-1.5209	2.14122e-12	1.12922e-10	0.0517431	0.937901	0.947886	0.28277	0.395675	0.438537
ENSG00000230667	SETSIP	9.97554	0.319965	0.209177	0.325567	0.212521	0.109602	0.217447	0.267099	0.291345	0.335073	0.126586	0.349114	0.39103
ENSG00000189195	BTBD8	39.1163	-1.18104	0.00286792	0.00992604	-0.545668	0.012434	0.0398173	-1.97098	4.18093e-11	2.46613e-10	-1.13331	5.26314e-14	2.93807e-13
ENSG00000069712	KIAA1107	202.608	-1.17071	0.000839302	0.00346448	-0.582984	0.00248598	0.0106015	-1.85445	1.19558e-12	9.57265e-12	-1.08301	7.18325e-18	6.81172e-17
ENSG00000203910	C1orf146	22.9246	-0.185375	0.220491	0.339229	-0.0838573	0.307778	0.462962	0.0431902	0.784869	0.812964	0.0262177	0.756938	0.785336
ENSG00000174842	GLMN	1071.31	0.0542804	0.746129	0.819733	0.0261524	0.767831	0.852666	0.721219	1.39225e-11	9.00966e-11	0.409287	1.92753e-18	1.9798e-17
ENSG00000122484	RPAP2	3997.14	-0.0910235	0.216981	0.334917	-0.0469323	0.232391	0.377814	-0.203439	0.00194119	0.00313973	-0.102951	0.00347227	0.00517825
ENSG00000162676	GFI1	4902.04	-0.345245	0.334399	0.461991	-0.163661	0.390222	0.545215	1.47636	7.40869e-07	1.98433e-06	0.87808	1.25986e-11	5.13858e-11
ENSG00000067208	EVI5	393.712	-1.70432	4.50639e-05	0.000274993	-0.7422	0.00123837	0.00601819	2.16217	1.57191e-07	4.72469e-07	1.3305	2.34012e-17	2.05542e-16
ENSG00000122406	RPL5	79545.6	-0.051119	0.52922	0.64423	-0.0369036	0.389566	0.544743	0.302439	9.96922e-08	3.09588e-07	0.158933	1.86266e-07	4.55297e-07
ENSG00000154511	FAM69A	1157.1	0.342974	0.0302851	0.0718057	0.163393	0.0566717	0.131749	-0.30139	0.0630432	0.0813312	-0.187819	0.0247296	0.0331173
ENSG00000143033	MTF2	3083.76	-0.065128	0.461182	0.585576	-0.0331982	0.479556	0.626271	0.351559	5.01505e-09	1.98243e-08	0.209618	7.59213e-17	6.21812e-16
ENSG00000117500	TMED5	3838.54	0.0197503	0.864523	0.906056	0.0316824	0.60321	0.731199	0.207341	0.0645568	0.0831294	0.147126	0.00786098	0.0112134
ENSG00000122483	CCDC18	605.504	-0.0718507	0.425692	0.552174	-0.025548	0.596418	0.726024	-0.343259	3.65344e-08	1.23229e-07	-0.196592	1.04247e-10	3.79312e-10
ENSG00000117505	DR1	7396.2	0.205063	0.0743609	0.145988	0.111265	0.0669829	0.149554	0.388221	8.79641e-05	0.000173912	0.22291	5.40401e-06	1.11566e-05
ENSG00000137942	FNBP1L	136.122	0.447977	6.90062e-05	0.000399031	0.206614	0.00121909	0.00593932	-0.172553	0.217686	0.255981	-0.151611	0.0322563	0.0425248
ENSG00000137936	BCAR3	27.6582	-0.0167509	0.95414	0.969218	0.0631936	0.679893	0.790513	-1.14388	3.92141e-08	1.31394e-07	-0.747767	1.92895e-17	1.70789e-16
ENSG00000067334	DNTTIP2	7540.14	0.144815	0.428799	0.555341	0.0483279	0.620964	0.745126	0.834213	1.94597e-15	2.83412e-14	0.452743	5.75068e-19	6.43133e-18
ENSG00000023909	GCLM	1398.72	0.348015	0.0160599	0.0425757	0.155626	0.0497714	0.119417	0.539704	2.1484e-05	4.67021e-05	0.311382	3.8931e-07	9.11255e-07
ENSG00000117528	ABCD3	2917.1	0.150518	0.159729	0.265394	0.0740058	0.194638	0.330947	0.432165	2.0799e-08	7.299e-08	0.23551	1.27849e-09	4.0548e-09
ENSG00000117519	CNN3	1050.61	0.297661	0.012785	0.0351952	0.195803	0.000861787	0.00446553	0.216756	0.0822659	0.104194	0.113785	0.0844047	0.104716
ENSG00000172339	ALG14	191.702	0.598657	0.000356138	0.0016501	0.223668	0.0234025	0.0662204	0.729308	4.09828e-07	1.14545e-06	0.324286	0.000161426	0.000280591
ENSG00000152078	TMEM56	3.86733	-0.44215	0.198249	0.312451	-0.269982	0.147346	0.270291	0.103747	0.774491	0.803792	0.064285	0.73773	0.768544
ENSG00000271092	TMEM56-RWDD3	31.5569	0.208754	0.317879	0.444775	0.0796319	0.480906	0.627327	-0.101935	0.641735	0.680574	-0.112766	0.329307	0.370415
ENSG00000122481	RWDD3	341.516	-0.0226323	0.870304	0.910529	-0.0159919	0.829098	0.893347	-0.454327	4.69787e-05	9.651e-05	-0.297441	3.96947e-09	1.1931e-08
ENSG00000117569	PTBP2	1144.15	-0.16935	0.152241	0.256192	-0.0900696	0.153625	0.278268	-0.35879	0.000450526	0.000803012	-0.216537	2.2847e-05	4.36626e-05
ENSG00000188641	DPYD	1695.85	-0.177128	0.429973	0.556169	-0.114821	0.338288	0.494415	-0.787784	6.43178e-06	1.50741e-05	-0.415199	7.47753e-06	1.51603e-05
ENSG00000162627	SNX7	1.72438	0.0204222	0.962456	0.974749	0.278136	0.346282	0.502142	-0.896972	0.0912248	0.114738	-0.615378	0.0341059	0.0448054
ENSG00000156869	FRRS1	12.8888	0.786959	0.00234081	0.00836852	0.340967	0.0171783	0.0519035	0.236396	0.427594	0.474644	0.0191517	0.904264	0.91717
ENSG00000162688	AGL	3390.74	-0.0966487	0.338122	0.466057	-0.0194768	0.718883	0.816391	0.226513	0.0188491	0.026386	0.142287	0.00334562	0.00500065
ENSG00000117620	SLC35A3	1814.64	-0.00992841	0.89428	0.927601	-0.00873955	0.825802	0.891465	0.0664365	0.374062	0.420743	0.0240624	0.54505	0.587205
ENSG00000156875	MFSD14A	4862.39	0.250127	0.086036	0.164352	0.128779	0.0955216	0.196247	0.527604	7.57893e-06	1.75661e-05	0.30546	7.29529e-08	1.87766e-07
ENSG00000156876	SASS6	602.568	0.126086	0.118918	0.212111	0.083289	0.0450777	0.110786	0.0420116	0.62055	0.661135	0.0293579	0.509207	0.551693
ENSG00000122435	TRMT13	2458.76	0.108779	0.15936	0.264907	0.0246048	0.56249	0.699322	0.180088	0.0137976	0.0197504	0.0685226	0.0929109	0.114602
ENSG00000122477	LRRC39	139.028	-0.00704193	0.964103	0.97582	-0.00735819	0.929648	0.956678	-0.374899	0.00691785	0.0103587	-0.232593	0.00102023	0.0016194
ENSG00000137992	DBT	1730.81	-0.253348	0.000331212	0.00155279	-0.123485	0.00151925	0.0071162	-0.260651	0.000196647	0.000368155	-0.131571	0.000541393	0.000887704
ENSG00000137996	RTCA	1595.14	0.0334008	0.721724	0.801029	0.0351552	0.474634	0.621711	0.255682	0.00127322	0.00211695	0.180594	1.95713e-07	4.77329e-07
ENSG00000079335	CDC14A	1884.23	-0.488356	0.0637856	0.129701	-0.254155	0.0734048	0.16034	-1.1529	1.74299e-09	7.51593e-09	-0.718194	5.35382e-18	5.16209e-17
ENSG00000162694	EXTL2	311.292	-0.675431	5.14373e-12	1.22948e-10	-0.296071	3.38878e-06	3.99797e-05	-0.103896	0.504472	0.549671	0.0169682	0.836451	0.85679
ENSG00000162695	SLC30A7	3794.99	-0.2169	0.00938753	0.02713	-0.0748264	0.111454	0.22023	0.101201	0.270071	0.312788	0.104994	0.0192346	0.0261345
ENSG00000117543	DPH5	2221.04	-0.276433	0.0206299	0.0523235	-0.102718	0.118924	0.231024	-0.498881	1.77877e-08	6.31788e-08	-0.242429	2.035e-06	4.42737e-06
ENSG00000170989	S1PR1	12112.6	-0.717822	0.00348097	0.011792	-0.209089	0.127292	0.242686	-1.15659	8.51432e-11	4.69872e-10	-0.451903	8.77579e-05	0.000157576
ENSG00000185946	RNPC3	1624.87	-0.718685	6.42556e-05	0.000376213	-0.366807	0.000184045	0.00122854	-0.803302	7.96931e-07	2.12392e-06	-0.424693	1.25455e-06	2.78487e-06
ENSG00000240038	AMY2B	600.204	-1.27227	7.0069e-05	0.000403064	-0.636564	0.00030832	0.00190979	-1.68593	4.78137e-12	3.38488e-11	-0.899851	1.37819e-11	5.59531e-11
ENSG00000198890	PRMT6	1512.91	0.0648785	0.686696	0.772183	0.0124031	0.884773	0.931223	0.720585	1.36845e-15	2.0731e-14	0.38894	4.28212e-18	4.21485e-17
ENSG00000134215	VAV3	598.984	-2.92799	1.35481e-16	6.36183e-15	-1.44088	5.53549e-12	2.69387e-10	2.15536	NA	NA	1.33553	NA	NA
ENSG00000085491	SLC25A24	438.241	-0.215214	0.319103	0.446017	0.0110613	0.92272	0.952956	-1.01889	5.63993e-16	9.2676e-15	-0.481899	1.03675e-09	3.32398e-09
ENSG00000162636	FAM102B	1414.72	-1.28451	8.81559e-08	1.0249e-06	-0.519209	0.000354662	0.0021476	-0.213747	0.51747	0.562301	0.0776012	0.645387	0.683111
ENSG00000162639	HENMT1	714.571	0.111618	0.0715784	0.142023	0.0431967	0.202564	0.340704	-0.0414675	0.52227	0.567143	-0.0528357	0.113189	0.137864
ENSG00000134186	PRPF38B	9907.92	-0.0614938	0.224111	0.343442	-0.0344225	0.197845	0.334894	0.128573	0.00436953	0.00673839	0.0732028	0.0016837	0.0026068
ENSG00000143107	FNDC7	8.77803	-1.09594	0.00576307	0.0180285	-0.541146	0.0129222	0.0410587	-1.74747	7.04928e-08	2.25273e-07	-0.992883	2.11068e-08	5.75755e-08
ENSG00000116266	STXBP3	3132.75	-0.150573	0.0102818	0.0294064	-0.0524194	0.114644	0.225122	-0.0891417	0.166042	0.199555	-0.0340148	0.324414	0.365252
ENSG00000121957	GPSM2	254.291	-0.409517	0.0465615	0.101727	-0.187423	0.0926494	0.191985	-0.934926	2.24192e-11	1.39079e-10	-0.523159	1.07473e-13	5.72396e-13
ENSG00000121940	CLCC1	839.973	-0.0663588	0.591393	0.69512	-0.0233053	0.724642	0.820889	-0.522657	1.50058e-11	9.63964e-11	-0.28242	2.17969e-12	9.7639e-12
ENSG00000085433	WDR47	913.489	0.217337	0.00134721	0.00520108	0.11521	0.00135097	0.00648234	-0.088234	0.257277	0.298783	-0.0347523	0.40175	0.444524
ENSG00000197780	TAF13	721.76	0.134559	0.602572	0.704632	0.072645	0.592762	0.72337	1.10432	5.78894e-11	3.31245e-10	0.630055	6.7697e-18	6.44731e-17
ENSG00000215717	TMEM167B	2682.44	0.25688	2.84028e-05	0.000182964	0.125515	0.000247538	0.00158527	-0.0598612	0.444647	0.491579	-0.0533471	0.189286	0.222159
ENSG00000179902	C1orf194	17.6022	-0.0219658	0.946187	0.96432	-0.0370277	0.828343	0.892825	1.24988	5.05194e-08	1.65863e-07	0.676718	1.07039e-09	3.42604e-09
ENSG00000116299	KIAA1324	844.662	-2.09633	2.4055e-22	2.05507e-20	-1.01915	1.08051e-13	7.18726e-12	0.684363	NA	NA	0.532702	NA	NA
ENSG00000031698	SARS	11558.1	0.797973	5.63071e-08	6.82177e-07	0.291382	0.00308574	0.0126458	0.572789	0.000980068	0.00165731	0.250866	0.00994475	0.0140303
ENSG00000143126	CELSR2	361.318	-0.924281	2.9933e-05	0.000191591	-0.395131	0.00179019	0.00812366	-1.17317	1.1056e-10	5.96177e-10	-0.592604	9.42572e-09	2.68879e-08
ENSG00000134222	PSRC1	17.6541	-1.12039	2.24073e-08	2.91471e-07	-0.500485	5.00446e-05	0.000402454	-0.816858	0.00145267	0.00239689	-0.405861	0.00391965	0.00580547
ENSG00000134243	SORT1	24.5471	0.253208	0.139196	0.239537	0.175088	0.0457558	0.111933	0.107497	0.544742	0.588494	0.0171481	0.856801	0.87541
ENSG00000143106	PSMA5	10490.7	0.540913	0.0226158	0.0563566	0.268266	0.0339484	0.088729	0.807409	0.000110199	0.000214624	0.433974	6.19086e-05	0.000113128
ENSG00000162650	ATXN7L2	757.119	-0.032577	0.705339	0.787729	-0.0386726	0.392767	0.547441	0.276095	2.97863e-05	6.31071e-05	0.144925	4.45499e-05	8.26997e-05
ENSG00000174151	CYB561D1	2177.61	-0.551384	0.000381928	0.00175668	-0.294181	0.000406289	0.00240091	-0.658962	2.61298e-06	6.46267e-06	-0.356809	1.44092e-06	3.17882e-06
ENSG00000181754	AMIGO1	1373.51	-1.78333	3.72924e-07	3.75313e-06	-0.873764	9.30611e-06	9.47576e-05	-2.07011	2.20318e-12	1.66596e-11	-1.1272	1.47253e-12	6.73777e-12
ENSG00000156097	GPR61	16.4026	-1.27643	0.00678598	0.0207098	-0.719288	0.00572881	0.0212118	-2.20529	9.61014e-09	3.58715e-08	-1.27611	2.69113e-10	9.30527e-10
ENSG00000065135	GNAI3	5310.6	0.0692047	0.621921	0.719884	0.0699599	0.338845	0.494738	0.381126	0.00216367	0.00347827	0.240477	6.03524e-05	0.000110483
ENSG00000116337	AMPD2	2852.25	-0.11941	0.324048	0.451024	-0.08106	0.200369	0.337871	0.498345	2.82604e-11	1.71604e-10	0.281487	5.89084e-16	4.27628e-15
ENSG00000168765	GSTM4	231.366	-1.11466	0.000159135	0.000819946	-0.436803	0.00920231	0.0312336	-1.62235	8.03807e-14	8.27965e-13	-0.853819	2.45559e-12	1.09405e-11
ENSG00000213366	GSTM2	601.098	-1.7078	0.000305157	0.00144783	-0.808783	0.00185066	0.00834659	-2.68068	2.31875e-15	3.34017e-14	-1.59915	2.48811e-24	5.50006e-23
ENSG00000134184	GSTM1	152.722	-0.228915	0.311706	0.438455	0.0353594	0.820635	0.888133	-0.164242	0.446009	0.492971	-0.0485476	0.656243	0.693373
ENSG00000134201	GSTM5	5.08992	-0.527656	0.280419	0.40556	0.0360338	0.886859	0.932415	-1.566	4.13586e-05	8.56849e-05	-0.908757	1.64149e-05	3.19101e-05
ENSG00000134202	GSTM3	842.284	-0.422707	3.06966e-07	3.15593e-06	-0.170558	0.000851222	0.00442041	-0.243654	0.0186599	0.0261461	-0.0892637	0.119076	0.144543
ENSG00000184371	CSF1	1237.3	1.51865	0.00360773	0.0121592	0.920318	0.000270767	0.00171081	-0.452733	0.406958	0.453782	-0.157592	0.582941	0.624009
ENSG00000168710	AHCYL1	5838.71	0.205506	0.099088	0.184038	0.126975	0.0497023	0.119295	0.267337	0.0263241	0.0361895	0.193857	0.000776336	0.00124999
ENSG00000143093	STRIP1	3500.1	0.208048	0.000770416	0.00321825	0.0667249	0.074739	0.16261	-0.0766204	0.288868	0.332688	-0.0795033	0.0283788	0.0376306
ENSG00000116396	KCNC4	1395.51	-1.53224	6.88527e-17	3.31544e-15	-0.727421	2.61925e-10	8.53967e-09	-0.946178	0.000488739	0.000866323	-0.41003	0.00640512	0.00924943
ENSG00000162775	RBM15	1832.48	0.0608613	0.201017	0.315686	0.0361948	0.148265	0.2716	0.0632582	0.188105	0.22385	0.047571	0.0512941	0.0656649
ENSG00000168679	SLC16A4	90.2599	-0.427491	0.0347203	0.0802665	-0.250277	0.0193712	0.0569816	-0.577752	0.00219482	0.00352583	-0.378118	6.75733e-05	0.000122902
ENSG00000134248	LAMTOR5	2299.77	0.100906	0.63042	0.727187	0.0601637	0.585977	0.718002	0.822839	2.63753e-08	9.10101e-08	0.462894	7.66974e-11	2.8336e-10
ENSG00000177301	KCNA2	85.2677	2.17468	1.43156e-05	9.96672e-05	1.06787	0.000296411	0.0018464	-0.512178	0.466477	0.512802	-0.881281	0.0175361	0.0239746
ENSG00000177272	KCNA3	4393.33	0.769286	0.00750881	0.0225315	0.418565	0.00615227	0.0224841	-1.00459	0.000446421	0.000796232	-0.648232	2.85121e-06	6.08986e-06
ENSG00000143119	CD53	14148	0.221501	0.0109677	0.031013	0.132643	0.00301877	0.012433	-0.186701	0.0358832	0.0482601	-0.116256	0.0117516	0.0164263
ENSG00000121931	LRIF1	1094.58	-0.0295895	0.677436	0.765491	-0.00802683	0.832902	0.895769	-0.216499	0.000256288	0.000471714	-0.11296	0.000353036	0.000591405
ENSG00000156171	DRAM2	1558.49	-0.563647	0.00119129	0.00466994	-0.257277	0.00766955	0.0269144	-0.826878	8.27486e-10	3.77809e-09	-0.461143	1.90691e-11	7.60174e-11
ENSG00000134255	CEPT1	3212.9	-0.478486	2.56732e-07	2.68534e-06	-0.221868	4.43535e-05	0.000362228	-0.354935	0.00126466	0.00210298	-0.161229	0.00804403	0.0114559
ENSG00000162777	DENND2D	6800.85	-1.17791	1.15472e-56	1.27424e-53	-0.549639	7.24223e-17	8.40925e-15	-0.028116	0.898234	0.915157	0.0801965	0.48267	0.52544
ENSG00000064886	CHI3L2	708.045	-0.4205	0.200337	0.314767	-0.210315	0.235213	0.381185	-1.31429	6.14282e-07	1.66916e-06	-0.902882	6.34697e-16	4.58975e-15
ENSG00000173947	PIFO	12.3387	-0.535291	0.133553	0.232239	-0.193971	0.314038	0.469656	-1.49412	2.49152e-09	1.04566e-08	-0.935532	5.9337e-14	3.28191e-13
ENSG00000085465	OVGP1	212.448	-0.737676	0.0149807	0.0400676	-0.358567	0.0291597	0.0789501	-1.31752	1.64749e-08	5.88803e-08	-0.761501	1.02507e-10	3.7329e-10
ENSG00000116455	WDR77	2603.43	0.200651	0.404117	0.531253	0.052465	0.682845	0.792588	1.14128	7.70721e-21	3.47087e-19	0.594832	5.77573e-19	6.45344e-18
ENSG00000116459	ATP5F1	8054.98	0.304167	0.0653224	0.132061	0.148321	0.091968	0.190842	0.659861	1.18783e-07	3.65348e-07	0.34965	8.33899e-08	2.13052e-07
ENSG00000143110	C1orf162	1012.71	-1.16301	0.00505094	0.0161518	-0.597845	0.00817424	0.0283462	-1.97439	9.27279e-10	4.19453e-09	-1.27457	5.25711e-19	5.8993e-18
ENSG00000116473	RAP1A	7487.91	-0.521703	0.000512484	0.00226361	-0.213784	0.0116619	0.0377983	0.440067	0.005077	0.00775628	0.312196	1.55159e-05	3.02558e-05
ENSG00000197852	FAM212B	51.369	-0.391422	0.0414043	0.0926141	-0.154042	0.141182	0.26174	-0.73052	1.60634e-06	4.09578e-06	-0.448581	1.15988e-09	3.69636e-09
ENSG00000064703	DDX20	2451.55	0.163426	0.0348587	0.080488	0.0627962	0.141776	0.262584	0.335576	2.30721e-10	1.16956e-09	0.178045	1.41327e-10	5.07111e-10
ENSG00000171385	KCND3	17.7496	0.11149	0.586915	0.691391	0.0434098	0.690671	0.797907	0.101343	0.617958	0.658746	0.0418581	0.698876	0.732531
ENSG00000143079	CTTNBP2NL	62.9953	0.60007	0.00380135	0.0127204	0.332262	0.0022156	0.00963502	0.300906	0.216787	0.254992	-0.0117171	0.93014	0.939522
ENSG00000134245	WNT2B	86.3834	-0.548815	0.0139953	0.0379068	-0.288675	0.0165244	0.0503414	-0.932472	1.35174e-07	4.11826e-07	-0.547975	4.56359e-10	1.53034e-09
ENSG00000007341	ST7L	357.525	-0.367837	0.00112209	0.00443677	-0.192568	0.00155992	0.00726812	-0.425152	6.74899e-05	0.00013571	-0.243479	8.35508e-06	1.68388e-05
ENSG00000116489	CAPZA1	13565.9	0.00246392	0.988756	0.993256	0.0167551	0.855775	0.911993	0.646812	7.41042e-07	1.98433e-06	0.38098	2.34652e-10	8.1865e-10
ENSG00000155363	MOV10	3310.51	0.691297	0.000233079	0.00114185	0.384965	7.9368e-05	0.000597948	-0.693032	0.000194097	0.000363793	-0.509795	2.4189e-10	8.41459e-10
ENSG00000155366	RHOC	118.136	-0.0847658	0.636554	0.732723	0.0358909	0.703681	0.806042	-0.272964	0.115451	0.142625	-0.119222	0.198178	0.232018
ENSG00000198799	LRIG2	1959.89	-0.0492974	0.723677	0.802725	-0.0357019	0.631972	0.753938	-0.521595	2.16513e-07	6.3642e-07	-0.317738	3.99857e-12	1.73197e-11
ENSG00000081026	MAGI3	307.712	-0.947089	0.000381066	0.00175333	-0.36757	0.014665	0.0457077	-1.50374	1.82056e-17	3.94455e-16	-0.720245	6.66629e-11	2.4858e-10
ENSG00000116793	PHTF1	272.559	0.0851461	0.54673	0.659243	0.0948818	0.193745	0.329706	0.0314674	0.826263	0.85083	0.0900404	0.216553	0.25162
ENSG00000081019	RSBN1	4309.86	0.0355732	0.652919	0.745355	0.0316882	0.44803	0.598696	-0.240882	0.000272983	0.00050021	-0.130948	0.000145226	0.000254002
ENSG00000134242	PTPN22	2114.09	-1.99206	1.46486e-22	1.32861e-20	-1.00175	2.77591e-16	2.93958e-14	0.975322	0.00680948	0.0102092	0.65528	0.000138897	0.000243576
ENSG00000188761	BCL2L15	77.4496	-0.141095	0.228869	0.349127	-0.117821	0.0511908	0.122048	-0.138977	0.224279	0.263031	-0.0895332	0.138758	0.166569
ENSG00000134262	AP4B1	1542.49	-0.020091	0.793446	0.85456	-0.0386351	0.340003	0.495617	-0.132421	0.0645165	0.0830856	-0.0991806	0.0058847	0.00853426
ENSG00000118655	DCLRE1B	578.677	0.0404511	0.652539	0.745137	0.0469949	0.313911	0.469572	0.215642	0.00704458	0.0105365	0.160423	8.11488e-06	1.63941e-05
ENSG00000163349	HIPK1	9764.57	0.244884	0.00139875	0.00536875	0.140356	0.000367793	0.00220993	-0.248559	0.00143327	0.00236759	-0.146604	0.000197236	0.000339223
ENSG00000197323	TRIM33	6244.46	0.113814	0.0448655	0.0989159	0.0567012	0.0630491	0.142951	-0.0938536	0.113779	0.140744	-0.0546229	0.0782264	0.0976372
ENSG00000116752	BCAS2	2505.59	0.16559	0.289735	0.416215	0.0525708	0.532717	0.67286	0.64285	1.00778e-09	4.53843e-09	0.357092	2.30576e-12	1.03042e-11
ENSG00000175984	DENND2C	110.516	-0.698735	1.96621e-07	2.11852e-06	-0.351251	3.44261e-06	4.04916e-05	-0.533334	0.000920974	0.00156379	-0.284531	0.000945186	0.00150499
ENSG00000213281	NRAS	6905.21	0.349535	0.0909979	0.171725	0.189989	0.0810254	0.172961	0.686608	0.000148385	0.000283226	0.386501	2.08525e-05	4.0042e-05
ENSG00000009307	CSDE1	44645.4	0.00183989	0.972729	0.98125	0.00239428	0.933184	0.9589	0.131091	0.00611016	0.00922677	0.0932632	2.07243e-05	3.98075e-05
ENSG00000052723	SIKE1	4076.64	-0.044916	0.61792	0.716505	0.000223122	0.996279	0.997636	0.274166	0.000216057	0.000402269	0.183817	9.8756e-09	2.80864e-08
ENSG00000134198	TSPAN2	130.084	0.798949	0.163847	0.270195	0.250101	0.44446	0.595658	-0.983931	0.116703	0.143943	-1.34968	1.22532e-05	2.42333e-05
ENSG00000173218	VANGL1	175.714	-0.188141	0.117513	0.210171	-0.0889769	0.168903	0.298137	0.207409	0.0894554	0.11263	0.145437	0.0182176	0.0248368
ENSG00000163393	SLC22A15	5.70714	0.991682	0.0275629	0.0663179	0.672046	0.00221796	0.0096386	-1.54045	4.19766e-05	8.68426e-05	-0.917982	5.34412e-06	1.10416e-05
ENSG00000163399	ATP1A1	19471.1	-0.359506	1.51085e-08	2.03114e-07	-0.177378	9.38488e-07	1.31597e-05	0.0644705	0.48215	0.52814	0.0864805	0.0587648	0.0746863
ENSG00000116815	CD58	159.602	-0.327907	0.0611749	0.125651	-0.119706	0.208311	0.347763	-0.428175	0.0122997	0.0177293	-0.285826	0.000947017	0.00150754
ENSG00000143061	IGSF3	270.634	4.55967	2.08758e-20	1.49426e-18	2.3201	3.28489e-17	4.02612e-15	-0.84841	0.30856	0.353087	-0.396209	0.344046	0.385778
ENSG00000116824	CD2	18427.5	-0.0459432	0.799501	0.858289	-0.0161603	0.865615	0.918636	0.762954	5.06554e-11	2.93414e-10	0.432213	3.64963e-16	2.7303e-15
ENSG00000134247	PTGFRN	517.521	-1.09609	0.0213037	0.0536726	-0.45209	0.07206	0.158238	2.39085	2.18421e-10	1.11621e-09	1.415	2.82178e-24	6.1553e-23
ENSG00000134256	CD101	114.567	-0.844472	0.0109162	0.0308805	-0.546247	0.00181058	0.00819652	-0.994941	0.00122681	0.00204519	-0.722205	3.37425e-06	7.1321e-06
ENSG00000116830	TTF2	3235.25	0.0599353	0.780799	0.844579	-0.0100169	0.930076	0.956904	1.04213	3.18997e-26	3.62859e-24	0.576824	8.28008e-55	4.5606e-52
ENSG00000134253	TRIM45	37.6466	-0.488245	0.000380639	0.00175197	-0.24885	0.000834553	0.0043492	0.270939	0.077621	0.0986715	0.16854	0.0346552	0.0454697
ENSG00000198162	MAN1A2	5910.72	-0.0387996	0.688813	0.773906	-0.0089447	0.862464	0.916752	-0.313757	4.81215e-05	9.87502e-05	-0.185275	1.11175e-06	2.4812e-06
ENSG00000183508	FAM46C	646.292	1.17151	0.000295112	0.00140723	0.684429	2.29085e-05	0.000207273	-1.29983	3.36998e-05	7.06864e-05	-0.883678	8.4812e-10	2.74922e-09
ENSG00000196505	GDAP2	1539.02	0.100106	0.0438879	0.0970798	0.0487159	0.0682788	0.151837	0.147102	0.00125718	0.00209187	0.0861765	0.000167081	0.000289962
ENSG00000065183	WDR3	6509.02	0.313979	0.264955	0.389275	0.125574	0.401656	0.555503	1.313	3.59705e-15	4.99086e-14	0.704735	8.74989e-18	8.20318e-17
ENSG00000155761	SPAG17	11.953	0.413113	0.100486	0.186156	0.122897	0.376151	0.532412	0.554309	0.0205191	0.0286023	0.301175	0.0162107	0.0222616
ENSG00000116874	WARS2	926.901	0.366269	0.0836906	0.160846	0.145985	0.203161	0.341535	0.884064	4.08991e-09	1.64884e-08	0.47507	5.49581e-10	1.82581e-09
ENSG00000143067	ZNF697	5.75801	-1.94439	0.0013086	0.00507424	-1.03956	0.00143492	0.00678913	2.99086	5.43575e-07	1.49054e-06	1.71922	1.0614e-11	4.36821e-11
ENSG00000092621	PHGDH	2929.86	1.81175	3.25033e-05	0.000206332	0.527534	0.0568468	0.132084	1.23678	0.00587097	0.00888694	0.50834	0.0509386	0.0652478
ENSG00000134193	REG4	337.959	1.03997	3.78927e-06	3.02457e-05	0.485845	0.000215653	0.00140898	-0.451233	0.110642	0.137224	-0.579294	7.45298e-06	1.51175e-05
ENSG00000134250	NOTCH2	10744.4	0.51684	1.78201e-11	4.01999e-10	0.22749	7.25828e-06	7.70472e-05	0.103036	0.402301	0.449138	-0.0159659	0.810065	0.833015
ENSG00000265808	SEC22B	4079.22	0.0630624	0.352803	0.480145	0.0262966	0.4688	0.616972	0.249515	4.2365e-07	1.18033e-06	0.139755	1.04792e-08	2.97262e-08
ENSG00000273136	NBPF26	879.187	-0.0742075	0.724351	0.80316	-0.0754199	0.502419	0.645932	-0.675095	9.80736e-05	0.000192343	-0.457003	8.098e-09	2.33067e-08
ENSG00000281741	AC241377.1	79.6909	-0.422202	0.0665432	0.133997	-0.260129	0.0339209	0.0886849	-0.783284	4.26923e-05	8.82263e-05	-0.516531	2.14782e-08	5.85162e-08
ENSG00000171943	SRGAP2C	266.238	-0.680732	8.2093e-08	9.61163e-07	-0.314007	3.01179e-05	0.000258207	-0.616821	7.22844e-06	1.68069e-05	-0.2626	0.00107763	0.00170602
ENSG00000266338	NBPF15	2099.62	-1.40414	5.24157e-05	0.000315065	-0.665082	0.000552243	0.00308181	-1.90329	5.94396e-13	5.02116e-12	-1.0429	6.10109e-14	3.36745e-13
ENSG00000196369	SRGAP2B	47.3136	-1.26654	2.23347e-06	1.87901e-05	-0.579365	0.00016341	0.00111383	-1.43504	8.98327e-10	4.07334e-09	-0.710951	1.46841e-07	3.64183e-07
ENSG00000281571	AC241585.1	110.786	-0.589734	0.0310585	0.0733374	-0.397964	0.00563986	0.0209293	-0.869543	0.000467097	0.000830416	-0.609427	3.67125e-07	8.6184e-07
ENSG00000162825	NBPF20	266.222	-0.423887	4.94489e-05	0.00029927	-0.212184	0.000229825	0.00148858	-0.353881	0.00170053	0.0027719	-0.175751	0.00418367	0.00618197
ENSG00000117262	GPR89A	324.14	0.073667	0.203352	0.318522	0.0188844	0.550184	0.689005	0.182683	0.000179325	0.000338076	0.0757178	0.00781832	0.0111585
ENSG00000174827	PDZK1	58.9191	0.032644	0.827361	0.879644	0.0150129	0.850136	0.908106	-0.252271	0.0754151	0.0959968	-0.179517	0.0141095	0.0195425
ENSG00000117281	CD160	173.798	0.212038	0.0808251	0.156383	0.0980961	0.135435	0.254254	-0.320984	0.00453874	0.0069841	-0.260481	1.18253e-07	2.97183e-07
ENSG00000265491	RNF115	4604.65	0.392981	3.60746e-07	3.64378e-06	0.176267	0.000160319	0.00109671	0.212769	0.0330015	0.0446025	0.0680977	0.222315	0.257811
ENSG00000186141	POLR3C	2229.55	0.0378534	0.779472	0.843516	-0.0360309	0.616704	0.742241	0.628753	8.39948e-24	6.02343e-22	0.333512	4.18804e-24	8.92931e-23
ENSG00000186364	NUDT17	130.342	-0.46069	0.00297815	0.0102673	-0.217408	0.0108834	0.0357745	-0.609102	7.08155e-06	1.64886e-05	-0.344099	9.98421e-07	2.23735e-06
ENSG00000131788	PIAS3	1400	0.313162	0.00922373	0.0267325	0.19414	0.00145541	0.00687115	-0.475332	2.05142e-06	5.1422e-06	-0.322904	2.25608e-16	1.73896e-15
ENSG00000143127	ITGA10	359.789	-0.221074	0.163668	0.270101	-0.0989277	0.246277	0.394526	-0.57652	1.86218e-06	4.69909e-06	-0.333046	4.26322e-08	1.12329e-07
ENSG00000131779	PEX11B	1521.28	0.16038	4.99344e-05	0.000301382	0.0664745	0.00481782	0.0183205	-0.0014402	0.977369	0.981086	-0.0234604	0.376985	0.419829
ENSG00000265241	RBM8A	8794.07	0.208665	0.275433	0.400184	0.0806889	0.429456	0.582429	0.853981	4.12441e-14	4.49394e-13	0.471222	4.21004e-19	4.79763e-18
ENSG00000271601	LIX1L	4812.43	-0.10637	0.0848366	0.162577	-0.0169433	0.61988	0.744654	-0.113339	0.064686	0.0832633	-0.0457312	0.169807	0.201099
ENSG00000272031	ANKRD34A	321.741	-2.02563	1.73502e-09	2.77812e-08	-0.942132	7.6367e-07	1.09165e-05	1.64344	1.94722e-05	4.25601e-05	1.03667	3.95977e-10	1.33941e-09
ENSG00000121851	POLR3GL	984.418	-0.26484	0.000408185	0.00185681	-0.131534	0.00139949	0.00664935	-0.287107	6.11486e-05	0.000123599	-0.153548	5.66732e-05	0.000104123
ENSG00000265972	TXNIP	17003.6	-1.18969	9.26911e-08	1.06732e-06	-0.577875	4.97093e-06	5.60001e-05	-1.15798	7.77069e-08	2.46595e-07	-0.586712	9.81979e-07	2.202e-06
ENSG00000271425	NBPF10	182.505	0.844167	5.56358e-08	6.75898e-07	0.308005	0.00298713	0.0123333	0.257847	0.214128	0.252157	0.0176512	0.876872	0.892811
ENSG00000264343	NOTCH2NL	30.3671	0.617645	0.0216818	0.054399	0.189568	0.219545	0.361728	0.0653078	0.82519	0.849925	-0.127279	0.417447	0.460198
ENSG00000268043	NBPF12	1520.13	-0.325128	0.15835	0.263705	-0.155887	0.209221	0.348931	-1.02528	4.79495e-11	2.78843e-10	-0.616217	1.51457e-19	1.81845e-18
ENSG00000131791	PRKAB2	1579.11	-0.248841	0.175537	0.284825	-0.13083	0.18358	0.317114	-0.732702	7.04329e-08	2.25136e-07	-0.452625	9.01391e-14	4.84764e-13
ENSG00000131781	FMO5	75.9448	-0.569706	0.0408764	0.0916501	-0.278298	0.0641146	0.144717	-1.184	2.16378e-08	7.56921e-08	-0.731758	6.88882e-14	3.77699e-13
ENSG00000131778	CHD1L	3188.22	0.103854	0.458097	0.582833	0.00941736	0.900337	0.940702	0.678069	5.42346e-31	1.40319e-28	0.350944	1.32826e-24	3.00142e-23
ENSG00000116128	BCL9	3160.96	-0.222955	0.0197444	0.0505131	-0.112055	0.0287224	0.0780787	0.336132	5.22306e-05	0.000106487	0.214576	7.25811e-09	2.10452e-08
ENSG00000162836	ACP6	1044.39	-0.492836	0.00544215	0.0171824	-0.23462	0.0154693	0.0476981	-0.798699	2.52263e-09	1.05771e-08	-0.466542	6.68399e-13	3.1955e-12
ENSG00000188092	GPR89B	444.377	-0.00668603	0.960266	0.973434	-0.00816757	0.90936	0.944984	-0.472258	3.56991e-06	8.64945e-06	-0.313643	1.09914e-13	5.84457e-13
ENSG00000263956	NBPF11	1078.73	-0.395779	0.0949307	0.177653	-0.207957	0.102652	0.20685	-1.00617	4.91966e-09	1.9494e-08	-0.616055	1.53884e-15	1.05782e-14
ENSG00000280649	AC245100.1	230.075	-0.527957	0.0342605	0.0793216	-0.345819	0.00869412	0.0298609	-0.826212	0.000221379	0.000411539	-0.588075	1.5956e-08	4.42186e-08
ENSG00000270629	NBPF14	520.674	0.425446	0.000137328	0.000725658	0.169145	0.0110085	0.0360961	-0.138689	0.293126	0.336945	-0.173136	0.00808192	0.0115062
ENSG00000178104	PDE4DIP	2460.64	0.193716	0.250796	0.37416	-0.000437427	0.996429	0.99771	-0.130527	0.452856	0.499869	-0.25038	0.00303652	0.00456496
ENSG00000269713	NBPF9	1725.91	-0.762106	6.78681e-06	5.13243e-05	-0.40692	6.46459e-06	6.99116e-05	-0.469327	0.0172971	0.0243764	-0.280388	0.00686739	0.00988029
ENSG00000271383	NBPF19	2192.35	-0.441307	0.135539	0.234875	-0.273513	0.0837911	0.177349	-1.10044	2.97481e-06	7.2906e-06	-0.71315	6.47444e-11	2.41836e-10
ENSG00000263464	PPIAL4C	6.61546	-0.46616	0.252372	0.376045	-0.230948	0.300014	0.454901	-1.48346	1.42337e-05	3.17199e-05	-0.934431	1.99372e-07	4.85806e-07
ENSG00000203814	HIST2H2BF	10.6583	-0.801296	0.00732657	0.0220848	-0.395246	0.0161521	0.0494805	-1.11256	3.09512e-05	6.52938e-05	-0.639611	8.95617e-06	1.79872e-05
ENSG00000184678	HIST2H2BE	131.366	-0.304881	0.0491159	0.106187	-0.196031	0.0162626	0.0497615	-0.473001	0.000601592	0.00105097	-0.273649	0.000139992	0.000245383
ENSG00000184260	HIST2H2AC	7.5795	-0.467231	0.0530837	0.112578	-0.16903	0.206281	0.345289	-0.373401	0.132146	0.161357	-0.143886	0.287463	0.326908
ENSG00000178096	BOLA1	550.683	-0.223487	0.00858278	0.0251612	-0.124315	0.00547084	0.0204108	-0.0713196	0.438548	0.485375	-0.0433761	0.376436	0.419288
ENSG00000159164	SV2A	320.314	-0.496853	2.62343e-06	2.17802e-05	-0.169776	0.0108468	0.0356631	-0.362268	0.00392564	0.00609901	-0.120862	0.0886808	0.109712
ENSG00000143368	SF3B4	6546.35	0.412938	0.0414812	0.0927391	0.186868	0.0866495	0.182031	0.80845	1.44495e-07	4.37195e-07	0.425283	1.68476e-07	4.14419e-07
ENSG00000014914	MTMR11	23.1451	-1.09026	7.81814e-13	2.12147e-11	-0.525792	2.85353e-08	5.76673e-07	0.100874	0.686368	0.722047	0.21417	0.0838218	0.104091
ENSG00000264522	OTUD7B	1276.29	-0.900338	0.000332807	0.00155854	-0.414242	0.00269004	0.0113149	1.00855	4.12218e-05	8.54148e-05	0.658488	2.54724e-10	8.83547e-10
ENSG00000136631	VPS45	1392.13	0.0294464	0.623144	0.720985	0.00200106	0.950396	0.96884	-0.195999	2.45449e-05	5.27648e-05	-0.119052	7.35987e-08	1.89317e-07
ENSG00000023902	PLEKHO1	3746.97	-0.117272	0.496496	0.617094	-0.0406977	0.658704	0.773125	-0.694077	1.64852e-09	7.13658e-09	-0.438552	7.66041e-22	1.23642e-20
ENSG00000143401	ANP32E	9768.15	0.392404	0.0865471	0.165002	0.195951	0.107561	0.214491	0.851418	6.72206e-06	1.57098e-05	0.461446	1.65279e-06	3.62265e-06
ENSG00000118298	CA14	106.359	-0.715743	0.00583275	0.0182035	-0.346876	0.0144122	0.0450365	-1.21205	1.39621e-10	7.40175e-10	-0.68789	1.28545e-12	5.92689e-12
ENSG00000117362	APH1A	6492.74	0.067791	0.289481	0.416031	0.0454958	0.174194	0.304919	0.127412	0.0348292	0.0469237	0.0676587	0.0342464	0.0449735
ENSG00000118292	C1orf54	62.8845	-0.809041	0.00194187	0.00711123	-0.391383	0.00638849	0.0231583	-1.25191	2.72511e-10	1.35998e-09	-0.700062	1.93836e-11	7.72016e-11
ENSG00000159208	CIART	54.9997	-0.302217	0.405431	0.532453	-0.146648	0.437922	0.590063	1.6537	1.01922e-15	1.58592e-14	0.906572	2.58172e-23	4.99674e-22
ENSG00000266472	MRPS21	3016.6	-0.0742646	0.407668	0.534754	-0.0583356	0.214207	0.354945	0.296688	1.59963e-05	3.54564e-05	0.161844	6.48605e-06	1.32518e-05
ENSG00000117360	PRPF3	5605.89	0.273802	0.000134922	0.000714083	0.123047	0.00261305	0.0110363	0.242709	0.00102455	0.00172789	0.116479	0.00419368	0.00619538
ENSG00000163125	RPRD2	5648.11	-0.417708	0.000333028	0.00155884	-0.200859	0.00182827	0.00825686	-0.556424	2.44943e-09	1.03029e-08	-0.274124	3.26678e-07	7.73483e-07
ENSG00000143374	TARS2	1577.39	0.153714	0.0888407	0.168326	0.0732077	0.131721	0.248885	0.17517	0.0463896	0.061275	0.0955473	0.0398286	0.0518662
ENSG00000143369	ECM1	52.2584	-0.0316428	0.854807	0.899789	-0.0343943	0.710225	0.810312	-0.452277	0.00196713	0.00317897	-0.280865	0.000155536	0.000270708
ENSG00000143382	ADAMTSL4	219.897	0.111871	0.472603	0.595906	0.0660367	0.426124	0.579415	-0.446004	0.000942501	0.00159747	-0.285505	1.9343e-05	3.72733e-05
ENSG00000143384	MCL1	28199.2	-0.162336	0.104786	0.19184	-0.0668461	0.215926	0.357142	0.18074	0.0669047	0.0859013	0.132564	0.00678079	0.009761
ENSG00000143420	ENSA	7748.76	0.0443665	0.736311	0.812722	0.0097163	0.889959	0.933988	0.485254	5.27348e-07	1.44845e-06	0.26639	5.94063e-08	1.54039e-07
ENSG00000143457	GOLPH3L	1434.97	-0.00578424	0.896591	0.929149	0.00331241	0.888632	0.933531	-0.0758643	0.074005	0.0943109	-0.0401749	0.0743749	0.0931289
ENSG00000143452	HORMAD1	9.73918	0.616991	0.031338	0.0738769	0.35366	0.0170639	0.0516284	-0.30269	0.300633	0.344944	-0.297514	0.0515515	0.0659625
ENSG00000163131	CTSS	6995.55	0.464838	0.000107704	0.00058668	0.242841	0.000168044	0.00114072	-0.129513	0.384126	0.430779	-0.1723	0.0206233	0.0279123
ENSG00000143387	CTSK	194.744	-0.619254	0.0125654	0.0347154	-0.262653	0.0533795	0.125772	-1.219	2.9247e-14	3.3069e-13	-0.673487	2.56526e-16	1.96353e-15
ENSG00000143437	ARNT	3781.7	-0.0351474	0.639977	0.735768	0.0168948	0.671602	0.784088	-0.233525	0.000173306	0.000327525	-0.109309	0.00159898	0.00248115
ENSG00000143379	SETDB1	3054.03	0.0888711	0.0610396	0.125394	0.0423696	0.0979216	0.200029	-0.118059	0.00904555	0.0132987	-0.0784642	0.000410949	0.000682969
ENSG00000143418	CERS2	3709.6	-0.0420111	0.607993	0.709156	0.00257605	0.952618	0.969976	0.215744	0.002204	0.00353814	0.160455	7.04022e-08	1.81413e-07
ENSG00000143412	ANXA9	219.557	-2.15304	1.36699e-08	1.85279e-07	-0.999693	4.46389e-06	5.07633e-05	-2.38942	1.28923e-13	1.26291e-12	-1.2625	2.68239e-12	1.18829e-11
ENSG00000143409	FAM63A	811.353	-1.85216	7.9089e-09	1.11652e-07	-0.863667	3.17085e-06	3.77653e-05	-2.00793	1.33823e-12	1.06053e-11	-1.03235	1.28478e-10	4.64284e-10
ENSG00000143363	PRUNE1	1979.15	-0.253842	0.0122282	0.0339751	-0.113353	0.0413484	0.103538	-0.467815	7.41199e-12	5.07267e-11	-0.240931	2.92182e-10	1.00504e-09
ENSG00000163141	BNIPL	70.5164	-1.29357	4.2684e-05	0.000262527	-0.64865	0.000197295	0.00130645	-1.57399	8.27315e-09	3.12433e-08	-0.853955	7.62398e-09	2.20287e-08
ENSG00000143443	C1orf56	106.288	-1.134	6.2383e-09	8.90168e-08	-0.545615	1.3835e-06	1.8157e-05	-0.976048	4.13748e-06	9.95515e-06	-0.480074	5.65594e-05	0.000103943
ENSG00000197622	CDC42SE1	13653.4	-0.904116	9.02804e-06	6.58674e-05	-0.410817	0.000401852	0.00238321	-1.089	6.65289e-11	3.7547e-10	-0.557667	2.95304e-09	8.99866e-09
ENSG00000213190	MLLT11	708.956	-0.828944	0.00474045	0.0153217	-0.37525	0.0194908	0.0572514	-1.44523	6.40325e-12	4.42593e-11	-0.812049	1.40309e-14	8.44986e-14
ENSG00000143458	GABPB2	3021.78	-0.0664986	0.577397	0.684941	-0.0631645	0.317651	0.473721	-0.347483	0.000507011	0.000895464	-0.229491	1.26232e-06	2.80071e-06
ENSG00000143434	SEMA6C	203.904	-1.92862	7.06501e-10	1.22134e-08	-0.91856	4.4256e-07	6.71039e-06	-1.84571	4.62604e-09	1.84413e-08	-0.911497	2.66357e-07	6.37281e-07
ENSG00000163154	TNFAIP8L2	790.188	-1.06904	1.28018e-10	2.53396e-09	-0.499121	5.95023e-07	8.71275e-06	-0.882738	3.56493e-06	8.63898e-06	-0.417685	0.000111969	0.000198541
ENSG00000163156	SCNM1	1290.19	-0.142853	0.112463	0.202921	-0.0744058	0.119063	0.231113	0.266663	0.000542947	0.000954208	0.184222	4.90418e-08	1.2817e-07
ENSG00000163155	LYSMD1	327.743	0.146574	0.25809	0.381987	0.0770684	0.26338	0.414599	-0.343162	0.00261379	0.0041488	-0.196489	0.000907411	0.00144763
ENSG00000163159	VPS72	2298.95	0.154022	0.102006	0.188129	0.0561183	0.274465	0.427093	0.405065	1.48184e-11	9.53335e-11	0.200945	1.08606e-08	3.07226e-08
ENSG00000143398	PIP5K1A	5660.38	0.61312	9.31085e-06	6.77813e-05	0.310657	3.39784e-05	0.000287394	0.473193	0.00200449	0.00323498	0.260051	0.00101345	0.00160903
ENSG00000159352	PSMD4	6769.34	0.342244	0.0210044	0.0530499	0.150286	0.0633406	0.143397	0.560274	3.26017e-06	7.94129e-06	0.302873	1.1775e-06	2.61956e-06
ENSG00000143373	ZNF687	2193.3	-0.0565181	0.553476	0.665135	0.0115052	0.820592	0.888133	-0.46913	5.08692e-44	7.45798e-41	-0.240839	2.92106e-27	9.10697e-26
ENSG00000143393	PI4KB	5301.83	0.277901	3.06249e-11	6.64811e-10	0.138627	1.60052e-08	3.40066e-07	-0.113118	0.082571	0.104519	-0.0985273	0.00168331	0.00260649
ENSG00000143390	RFX5	4487.06	0.533308	3.05753e-07	3.14591e-06	0.282672	3.70473e-07	5.68904e-06	-0.0251818	0.860573	0.881551	-0.0695785	0.358003	0.400207
ENSG00000159377	PSMB4	10690.2	0.351297	0.0248434	0.060708	0.172721	0.0392288	0.0994584	0.511336	0.000192079	0.000360499	0.283411	5.93229e-05	0.000108704
ENSG00000143442	POGZ	6734.08	0.0172208	0.79865	0.85776	0.0150254	0.675473	0.78715	-0.270067	4.58275e-10	2.19569e-09	-0.153992	3.17163e-14	1.81261e-13
ENSG00000143375	CGN	55.5615	-0.748504	5.73244e-06	4.39797e-05	-0.305794	0.00184913	0.00834251	-0.539598	0.00493914	0.00756231	-0.210062	0.0487686	0.0626565
ENSG00000143367	TUFT1	166.698	-0.504371	9.44175e-06	6.86588e-05	-0.317964	2.06726e-09	5.53933e-08	-0.132881	0.342457	0.38834	-0.0483776	0.520353	0.562892
ENSG00000143376	SNX27	2725.65	-0.112838	9.72392e-05	0.000537189	-0.0480588	0.00459381	0.0176154	-0.0114822	0.755506	0.786501	0.0147884	0.443921	0.486301
ENSG00000143436	MRPL9	2266.46	0.225978	0.0198318	0.0506583	0.106455	0.0424249	0.1056	0.388608	2.02911e-07	5.99511e-07	0.208345	9.00322e-08	2.29048e-07
ENSG00000143450	OAZ3	61.249	-0.342599	0.0747428	0.146499	-0.134763	0.19681	0.33357	-0.817424	8.51209e-10	3.87567e-09	-0.449699	1.9704e-10	6.9384e-10
ENSG00000182134	TDRKH	1003.31	0.0716459	0.384345	0.511549	0.0317103	0.472305	0.619982	-0.0898866	0.272299	0.315091	-0.0617498	0.149868	0.179091
ENSG00000213171	LINGO4	0.698685	-1.33134	0.340644	0.468168	-0.625963	0.410858	0.564808	-0.503259	0.722163	0.755546	-0.182395	0.770247	0.797267
ENSG00000143365	RORC	20.5798	-1.57672	0.000157742	0.000814163	-0.824696	0.000260553	0.00165338	1.52473	0.000681272	0.00117986	0.987041	2.14819e-06	4.6583e-06
ENSG00000225556	C2CD4D	124.748	0.565587	0.17272	0.281253	0.225269	0.312653	0.468378	1.8055	1.63267e-08	5.83823e-08	0.899305	2.02308e-07	4.92325e-07
ENSG00000196407	THEM5	272.937	0.368011	0.409572	0.536666	0.136931	0.562095	0.698962	2.025	7.31016e-11	4.08718e-10	1.00766	4.91918e-09	1.45931e-08
ENSG00000159445	THEM4	3855.94	-1.18884	1.44709e-06	1.27579e-05	-0.607562	7.53367e-06	7.95875e-05	-1.19895	4.21626e-07	1.17594e-06	-0.650217	3.36508e-07	7.95048e-07
ENSG00000197747	S100A10	1539.39	-0.878935	0.000231057	0.00113325	-0.355646	0.00854045	0.0294171	-1.27478	3.27852e-14	3.65681e-13	-0.665712	1.21052e-12	5.59896e-12
ENSG00000163191	S100A11	1324.93	-0.444682	0.0125707	0.0347227	-0.139728	0.159515	0.285801	-0.87222	2.24745e-14	2.61278e-13	-0.390349	1.50723e-07	3.7311e-07
ENSG00000197915	HRNR	26.6081	0.174931	0.678045	0.765772	0.0960571	0.664551	0.777924	1.56644	8.33142e-06	1.91655e-05	0.879682	8.08351e-08	2.06965e-07
ENSG00000143631	FLG	11.4243	-0.289114	0.586506	0.691251	-0.19302	0.495037	0.639485	1.7745	4.67463e-05	9.60626e-05	1.02266	3.46338e-07	8.16231e-07
ENSG00000197956	S100A6	2674.83	-0.88162	0.00111725	0.00442027	-0.309772	0.0413541	0.103538	-1.47993	1.51435e-18	4.1803e-17	-0.756842	1.55634e-14	9.29657e-14
ENSG00000196420	S100A5	11.8111	-1.48152	5.39632e-07	5.24655e-06	-0.616163	0.000437764	0.0025516	-1.20295	0.000130287	0.000250822	-0.570824	0.00126819	0.00199508
ENSG00000196154	S100A4	360.515	-0.846556	0.0770007	0.150213	-0.299331	0.242045	0.389254	-2.52066	3.12311e-17	6.49992e-16	-1.57901	1.43293e-48	3.8657e-46
ENSG00000189171	S100A13	29.3723	-0.235891	0.298566	0.42544	-0.138848	0.255345	0.40496	-0.822663	1.35762e-06	3.49675e-06	-0.491424	1.43172e-08	3.98776e-08
ENSG00000160678	S100A1	13.4233	-0.0371733	0.869351	0.909891	-0.0229422	0.85	0.908034	-0.679956	0.000435279	0.00077762	-0.378271	0.000292617	0.000494264
ENSG00000160679	CHTOP	7427.75	0.113775	0.0510403	0.109365	0.0258426	0.432122	0.584986	0.261999	5.20699e-14	5.5319e-13	0.124421	2.50011e-08	6.76677e-08
ENSG00000143553	SNAPIN	1213.49	0.284964	0.0127043	0.035026	0.133626	0.0314284	0.083588	0.369253	0.000347019	0.00062785	0.186099	0.000879076	0.00140548
ENSG00000143621	ILF2	16874.4	0.589483	0.0501227	0.107888	0.236493	0.147081	0.269916	1.32294	4.28299e-10	2.06557e-09	0.685189	1.21002e-09	3.84964e-09
ENSG00000143614	GATAD2B	231.526	0.0396227	0.657226	0.748966	0.0185144	0.697711	0.802259	-0.225087	0.00480843	0.00737159	-0.131449	0.00141077	0.00220698
ENSG00000198837	DENND4B	7720.21	-0.037371	0.457483	0.582274	3.66039e-05	0.998915	0.999221	-0.185291	1.54378e-07	4.64649e-07	-0.0869916	2.96965e-05	5.61278e-05
ENSG00000160741	CRTC2	4372.66	-0.0111022	0.910277	0.939142	0.0246133	0.635994	0.757005	-0.412713	2.42664e-12	1.82447e-11	-0.256367	1.30065e-40	1.71933e-38
ENSG00000143570	SLC39A1	2138.82	0.310662	0.00861014	0.0252247	0.185226	0.00202134	0.00893966	0.384647	0.000460001	0.000818241	0.186979	0.00186201	0.00286741
ENSG00000143578	CREB3L4	155.75	-0.832092	1.72182e-07	1.88121e-06	-0.405161	9.15076e-06	9.33914e-05	-0.7776	3.24649e-06	7.91089e-06	-0.398078	1.53233e-05	2.99023e-05
ENSG00000143543	JTB	5957.29	-0.0453444	0.783181	0.846533	-0.0600356	0.490248	0.63547	0.759655	1.94091e-20	8.07897e-19	0.422878	4.32235e-34	3.05546e-32
ENSG00000143545	RAB13	66.0808	-0.0794035	0.704011	0.786777	0.0612109	0.573525	0.70779	0.135226	0.519522	0.564391	0.152601	0.153196	0.182787
ENSG00000177954	RPS27	103319	-0.441306	0.00551964	0.0173737	-0.228696	0.00756836	0.0266301	-0.46897	0.00217717	0.00349954	-0.285226	0.000303935	0.000512464
ENSG00000143552	NUP210L	71.9758	-0.351418	0.0474853	0.103268	-0.190872	0.0451171	0.110842	-0.573555	0.000258304	0.000475293	-0.333747	4.59465e-05	8.51847e-05
ENSG00000143549	TPM3	28808.8	-0.107512	0.572292	0.68095	-0.0265875	0.79167	0.869438	0.623429	5.20056e-05	0.000106061	0.387269	4.58995e-08	1.20362e-07
ENSG00000163263	C1orf189	19.9653	-0.252361	0.11766	0.210405	-0.09026	0.303933	0.459108	-0.0245584	0.882634	0.901003	0.0350527	0.691267	0.72563
ENSG00000143612	C1orf43	7059.97	0.231869	0.143222	0.244621	0.1107	0.188618	0.32404	0.605567	1.97265e-07	5.83611e-07	0.356339	1.84931e-11	7.38997e-11
ENSG00000143569	UBAP2L	14995.2	0.147902	0.37226	0.499643	0.0690647	0.431698	0.584568	0.680397	4.50889e-10	2.16581e-09	0.387813	7.95698e-15	4.96148e-14
ENSG00000143575	HAX1	6660.7	0.368199	0.0263728	0.0639654	0.138473	0.133075	0.250929	0.585424	2.56447e-05	5.49411e-05	0.310452	2.35627e-05	4.49718e-05
ENSG00000143515	ATP8B2	6263.92	-0.730493	1.38869e-07	1.544e-06	-0.296622	0.000486201	0.00277699	-0.704253	6.9302e-07	1.86782e-06	-0.30629	0.000247634	0.00042173
ENSG00000160712	IL6R	4205.51	-1.33491	3.11046e-09	4.6912e-08	-0.687267	4.0424e-08	7.83445e-07	-1.07543	2.11458e-05	4.602e-05	-0.557946	5.57362e-05	0.000102558
ENSG00000160714	UBE2Q1	5670.95	0.00555906	0.949818	0.966488	0.0105837	0.820726	0.888158	0.270814	0.00012108	0.000233985	0.176981	1.41304e-08	3.93822e-08
ENSG00000160716	CHRNB2	156.057	0.393546	0.00276528	0.00964387	0.227148	0.000782256	0.00412868	-0.364926	0.00596023	0.00901584	-0.228276	0.000784012	0.00126173
ENSG00000160710	ADAR	50688.2	0.524858	0.000562354	0.00245118	0.302914	8.24903e-05	0.000617604	0.202853	0.246959	0.287712	0.128826	0.156946	0.186907
ENSG00000143603	KCNN3	28.6195	-3.28624	9.98197e-14	3.11015e-12	-1.67849	1.87451e-11	7.97844e-10	2.56944	3.05382e-05	6.45343e-05	1.59312	1.10313e-09	3.52654e-09
ENSG00000163344	PMVK	895.804	0.116258	0.495913	0.616643	0.0704139	0.43315	0.586079	0.598045	4.61415e-06	1.10217e-05	0.346669	3.48778e-08	9.27478e-08
ENSG00000163346	PBXIP1	10004	-1.97992	1.82389e-05	0.000123446	-0.96297	0.000170145	0.00115143	-2.68988	1.73234e-14	2.07991e-13	-1.59783	5.94891e-21	8.4923e-20
ENSG00000163348	PYGO2	3391.52	-0.182551	0.228129	0.348309	-0.084432	0.298906	0.453377	-0.64587	5.89403e-11	3.36383e-10	-0.388182	2.20366e-20	2.96038e-19
ENSG00000160691	SHC1	3582.18	0.00465934	0.895956	0.928854	-0.00691787	0.715085	0.813978	0.0640197	0.0563013	0.0732422	0.0317577	0.0771509	0.0963858
ENSG00000173207	CKS1B	566.27	-0.13993	0.484642	0.606639	-0.0673461	0.523385	0.664944	0.798665	1.58858e-09	6.90425e-09	0.475658	1.31056e-17	1.19314e-16
ENSG00000160688	FLAD1	2326.53	0.169751	0.228059	0.348273	0.0528406	0.487018	0.632894	0.595211	8.88084e-12	6.00014e-11	0.325936	4.67747e-14	2.62331e-13
ENSG00000163352	LENEP	13.282	-0.654592	0.00212058	0.00768281	-0.373579	0.000965292	0.0048975	-0.158207	0.516113	0.561103	-0.117774	0.368134	0.410664
ENSG00000160685	ZBTB7B	4943.6	0.331011	0.00254301	0.00898708	0.141693	0.0205841	0.0596089	0.468086	9.47644e-08	2.95556e-07	0.237805	7.05634e-07	1.61046e-06
ENSG00000163354	DCST2	28.2376	-1.5581	5.33751e-05	0.000320106	-0.749626	0.000501624	0.00285223	-2.11071	4.34455e-11	2.54784e-10	-1.14821	5.28123e-11	1.99351e-10
ENSG00000163357	DCST1	11.4007	-1.28114	0.00127961	0.00497494	-0.586646	0.00823495	0.0284834	-2.08772	2.74181e-11	1.66873e-10	-1.14513	5.42417e-11	2.04221e-10
ENSG00000143537	ADAM15	1347.93	-0.201085	0.316005	0.442809	-0.0500588	0.636202	0.757117	0.783562	3.87491e-08	1.29902e-07	0.494303	6.91141e-21	9.81331e-20
ENSG00000243364	EFNA4	243.208	0.352964	9.90326e-07	9.08794e-06	0.167977	4.77443e-05	0.000386539	-0.0128492	0.89583	0.912919	-0.101027	0.0411536	0.053481
ENSG00000143590	EFNA3	43.6031	-0.832413	3.28998e-08	4.15691e-07	-0.341538	0.000283319	0.00177655	-0.20191	0.32748	0.372733	-0.017821	0.87071	0.887495
ENSG00000169242	EFNA1	127.01	-2.00448	1.48781e-06	1.31082e-05	-0.990754	1.87901e-05	0.000172726	-2.32122	2.9895e-10	1.48072e-09	-1.37168	2.3955e-13	1.22156e-12
ENSG00000169241	SLC50A1	1383.93	0.368705	1.076e-05	7.74368e-05	0.225531	4.10256e-09	1.03047e-07	-0.0348877	0.746514	0.778246	-0.0500588	0.378883	0.421729
ENSG00000179085	DPM3	241.709	-0.238246	0.00700209	0.0212713	-0.153615	0.000573541	0.00319258	-0.0707896	0.468283	0.51453	-0.0446089	0.390706	0.433392
ENSG00000163463	KRTCAP2	401.042	0.137207	0.141951	0.243014	0.0362519	0.48151	0.627725	-0.0932743	0.317636	0.36275	-0.0926469	0.0522083	0.0667706
ENSG00000163462	TRIM46	218.895	-0.280555	0.18023	0.290528	-0.0285307	0.798416	0.873441	-0.996613	4.26749e-20	1.61346e-18	-0.502162	4.25374e-14	2.39686e-13
ENSG00000185499	MUC1	54.4163	1.61234	1.59752e-09	2.58295e-08	0.917183	6.47309e-15	5.07008e-13	-0.672325	0.049745	0.065351	-0.315976	0.0837716	0.104057
ENSG00000169231	THBS3	449.388	-0.374745	0.239526	0.3615	-0.155661	0.364756	0.521581	-1.51072	3.07332e-14	3.45421e-13	-0.917004	6.50961e-30	2.96726e-28
ENSG00000173171	MTX1	779.973	0.333303	0.00708838	0.0214842	0.158267	0.0183088	0.0544954	0.459221	1.24379e-05	2.79826e-05	0.250723	3.7866e-06	7.95029e-06
ENSG00000177628	GBA	23.9492	-0.298515	0.0379044	0.0861534	-0.120338	0.129049	0.245258	0.0690323	0.659905	0.697544	0.0534133	0.519009	0.561576
ENSG00000160752	FDPS	3119.76	-0.0855312	0.601631	0.703967	-0.0224597	0.795615	0.871959	0.519925	8.57843e-05	0.000169882	0.299387	6.47931e-06	1.32401e-05
ENSG00000160753	RUSC1	865.065	-0.15221	0.0312829	0.0738016	-0.0243829	0.54154	0.681015	-0.152955	0.0302205	0.0411304	-0.0436954	0.266681	0.304795
ENSG00000116539	ASH1L	9234.51	0.130765	0.294431	0.421225	0.0671031	0.313811	0.469476	-0.435125	1.43913e-05	3.20387e-05	-0.274312	2.29302e-09	7.07551e-09
ENSG00000125459	MSTO1	1280.62	0.212917	0.227806	0.348217	0.0656219	0.490489	0.635657	0.789029	4.59802e-15	6.22242e-14	0.424637	4.80937e-17	4.05971e-16
ENSG00000163374	YY1AP1	3455.98	-0.00795945	0.877915	0.916392	-0.00220152	0.936465	0.960627	-0.166331	3.87518e-05	8.05371e-05	-0.0909194	1.64283e-05	3.19314e-05
ENSG00000132676	DAP3	7120.38	0.154781	0.0530278	0.112477	0.0745813	0.081636	0.173991	0.318309	4.32186e-08	1.43536e-07	0.17872	2.86433e-10	9.8706e-10
ENSG00000116580	GON4L	4969.49	0.0469951	0.505313	0.624135	0.0239873	0.523889	0.665265	-0.256166	6.75311e-07	1.82223e-06	-0.150804	6.20545e-10	2.04491e-09
ENSG00000132718	SYT11	300.242	0.288744	0.0590625	0.1223	0.213709	0.00478732	0.0182097	-0.361723	0.0146197	0.0208525	-0.136685	0.0920369	0.113619
ENSG00000143622	RIT1	1767.08	0.095035	0.17581	0.285198	0.0339802	0.374426	0.531048	-0.230196	8.10263e-05	0.000160991	-0.144849	9.73423e-08	2.47123e-07
ENSG00000132680	KIAA0907	3484.58	-0.237986	0.0624979	0.12773	-0.134504	0.0474026	0.115111	-0.448523	1.85264e-05	4.06006e-05	-0.270815	1.1834e-07	2.97346e-07
ENSG00000173080	RXFP4	107.553	-0.843491	0.000173114	0.000881007	-0.401507	0.00123343	0.00600036	-0.888727	3.10397e-05	6.54472e-05	-0.465657	5.64652e-05	0.000103798
ENSG00000116584	ARHGEF2	7183.78	-0.367529	5.05052e-06	3.94101e-05	-0.17738	8.13878e-05	0.00061004	0.184369	0.0602699	0.0779592	0.147324	0.00180873	0.00278927
ENSG00000163479	SSR2	6556.92	-0.396363	1.37841e-06	1.22093e-05	-0.176475	0.000276082	0.00173858	-0.372596	1.00573e-05	2.28527e-05	-0.167207	0.000613349	0.000999613
ENSG00000160803	UBQLN4	4364.46	0.349262	0.0508671	0.109082	0.119624	0.224954	0.368256	0.88042	4.10427e-20	1.5562e-18	0.455207	9.78948e-18	9.11305e-17
ENSG00000116586	LAMTOR2	960.187	0.0310729	0.832758	0.883746	0.0438394	0.57013	0.705177	0.397316	0.00154326	0.00253369	0.246334	6.22641e-05	0.000113715
ENSG00000132698	RAB25	22.5688	-0.254204	0.107774	0.196306	-0.0906499	0.292325	0.446104	-0.0739865	0.654218	0.692199	-0.0682426	0.43906	0.481615
ENSG00000254726	MEX3A	50.0723	0.666866	0.0865509	0.165002	0.359449	0.0742197	0.161794	1.68228	7.31829e-08	2.33417e-07	0.947287	1.90478e-11	7.59558e-11
ENSG00000160789	LMNA	1185.7	3.2969	1.11581e-10	2.23195e-09	1.20809	0.000275305	0.00173534	1.9875	0.00373952	0.00583043	1.11488	0.000604414	0.000986023
ENSG00000196189	SEMA4A	27.2609	0.341646	0.211393	0.328359	0.212721	0.130658	0.247499	0.555793	0.0224864	0.0311843	0.277172	0.0361279	0.0473174
ENSG00000160785	SLC25A44	2444.45	0.317954	2.51971e-06	2.09981e-05	0.174984	3.1919e-07	4.94744e-06	0.0901917	0.301676	0.34602	0.0570849	0.212567	0.247375
ENSG00000160783	PMF1	1007.25	0.248327	0.0241959	0.0594106	0.104726	0.0832198	0.176705	0.249866	0.0186374	0.0261173	0.129036	0.0234099	0.0314487
ENSG00000242252	BGLAP	23.6622	-0.383254	0.24477	0.367572	-0.221632	0.211891	0.352407	-1.14453	6.48436e-06	1.51893e-05	-0.679993	1.75772e-07	4.31002e-07
ENSG00000160781	PAQR6	65.1229	0.0684745	0.621152	0.719246	0.0203202	0.785566	0.864671	-0.250754	0.0585955	0.0759348	-0.190675	0.00435449	0.00642362
ENSG00000198952	SMG5	6581.89	0.337347	0.00144237	0.0055138	0.122704	0.0462931	0.112955	0.480924	3.89036e-09	1.57319e-08	0.249321	1.50581e-08	4.18002e-08
ENSG00000163472	TMEM79	443.503	-0.235883	0.11384	0.204875	-0.124032	0.120965	0.233856	-0.574064	2.27676e-07	6.6597e-07	-0.334645	1.18893e-09	3.78527e-09
ENSG00000198715	GLMP	314.54	-0.92195	3.54431e-10	6.45581e-09	-0.421532	2.70169e-06	3.26596e-05	-0.707427	9.256e-05	0.00018237	-0.336076	0.000844144	0.00135257
ENSG00000163468	CCT3	22704.6	0.344169	0.271127	0.39597	0.16105	0.329288	0.484734	1.30144	4.76961e-09	1.89563e-08	0.704922	2.17047e-10	7.6024e-10
ENSG00000163467	TSACC	47.1107	0.554019	0.00367587	0.0123637	0.255147	0.0145096	0.0452659	0.624315	0.000527783	0.000929414	0.304067	0.00187683	0.00288923
ENSG00000125462	C1orf61	48.9747	2.21766	6.22992e-07	5.99975e-06	1.05571	3.7039e-05	0.000308955	0.109793	0.843678	0.866653	-0.161097	0.595675	0.636095
ENSG00000116604	MEF2D	4915.46	-0.304342	0.0132507	0.036201	-0.143785	0.0316062	0.0839092	-0.510689	5.67869e-08	1.8424e-07	-0.284551	3.94716e-09	1.18666e-08
ENSG00000187862	TTC24	272.728	-0.57612	1.05772e-09	1.77746e-08	-0.287465	1.00034e-07	1.77447e-06	0.157743	0.258643	0.300237	0.104683	0.151341	0.180704
ENSG00000163382	NAXE	2419.94	0.219244	0.273527	0.398421	0.113242	0.282765	0.435481	0.818446	1.17954e-09	5.23687e-09	0.439855	2.21177e-10	7.74091e-10
ENSG00000160818	GPATCH4	4522.83	0.442815	0.226501	0.346582	0.160714	0.410324	0.564366	1.60997	2.67983e-11	1.63554e-10	0.841763	3.46172e-11	1.33185e-10
ENSG00000280316	AL365181.1	30.9387	0.152978	0.356071	0.483239	0.0397005	0.656453	0.771602	0.607182	5.262e-06	1.24878e-05	0.319395	4.45087e-06	9.28307e-06
ENSG00000143320	CRABP2	25.4842	-0.200677	0.172904	0.281415	-0.133672	0.0843671	0.178329	0.248345	0.0884502	0.111428	0.133332	0.0839803	0.104228
ENSG00000143319	ISG20L2	3748.77	-0.000896603	0.995356	0.997465	-0.0208504	0.798738	0.873577	0.726585	3.01226e-24	2.35188e-22	0.409306	6.95469e-63	7.07185e-60
ENSG00000143303	RRNAD1	515.856	-0.469145	2.4799e-07	2.60006e-06	-0.241057	1.63415e-06	2.09605e-05	-0.329794	0.00220799	0.00354391	-0.141532	0.0191811	0.0260671
ENSG00000143314	MRPL24	2723.27	0.334768	0.183701	0.294999	0.12213	0.368487	0.52547	1.00221	3.54522e-08	1.20039e-07	0.504024	6.32262e-07	1.44951e-06
ENSG00000143321	HDGF	10201.1	-0.202288	0.275063	0.399823	-0.098718	0.312221	0.467943	0.856621	5.62978e-18	1.36805e-16	0.495727	2.31621e-49	6.804e-47
ENSG00000143294	PRCC	4373.01	0.181293	0.143737	0.245342	0.0642494	0.339457	0.495195	0.541687	1.06109e-12	8.62137e-12	0.295072	5.72115e-15	3.65167e-14
ENSG00000027869	SH2D2A	3883.37	-1.39493	5.42492e-05	0.000324173	-0.668769	0.000370513	0.00222425	1.80675	3.17858e-09	1.30699e-08	1.06695	6.74434e-17	5.56513e-16
ENSG00000198400	NTRK1	105.326	-5.44998	2.05264e-20	1.47723e-18	-2.69367	2.42975e-14	1.78681e-12	4.63042	NA	NA	2.67134	NA	NA
ENSG00000027644	INSRR	9.28155	-1.17296	0.000621772	0.00267756	-0.576321	0.00228309	0.00988205	1.42183	8.08004e-05	0.000160566	0.773594	1.92418e-05	3.70836e-05
ENSG00000187800	PEAR1	17.5916	-3.71064	8.00028e-08	9.41686e-07	-1.91002	1.38565e-06	1.81602e-05	-4.07217	9.66799e-12	6.46969e-11	-2.27202	8.7029e-12	3.62914e-11
ENSG00000132694	ARHGEF11	810.254	-2.41226	1.40224e-06	1.24038e-05	-1.13819	5.07118e-05	0.000406892	-3.20966	8.24303e-18	1.92963e-16	-1.81491	8.25254e-21	1.15684e-19
ENSG00000117036	ETV3	2005.17	-0.218802	0.00167773	0.00626262	-0.0736193	0.0690221	0.152991	0.0602684	0.45543	0.502458	0.0757995	0.0601552	0.0763433
ENSG00000160856	FCRL3	50.1711	0.413876	0.17203	0.280338	0.109205	0.515769	0.657793	-0.2634	0.381329	0.428115	-0.157348	0.322195	0.363001
ENSG00000163534	FCRL1	2.63181	1.15467	0.0760053	0.148665	0.0937878	0.822846	0.889289	-0.41561	0.523388	0.568217	-0.306118	0.382561	0.425286
ENSG00000183853	KIRREL	8.43871	0.140057	0.783573	0.846778	0.0589781	0.823899	0.890029	1.81261	6.85202e-06	1.59796e-05	1.00317	8.09697e-08	2.07269e-07
ENSG00000163563	MNDA	0.136154	-0.478734	0.872798	0.912634	-0.253712	0.85236	0.909894	0.00584425	0.997271	0.998103	0.022683	1	1
ENSG00000163564	PYHIN1	685.09	0.0620908	0.771917	0.838198	0.0998384	0.372576	0.529617	-0.966965	8.20286e-15	1.06114e-13	-0.527264	8.4781e-17	6.88826e-16
ENSG00000163565	IFI16	15593	0.112939	0.629898	0.72683	0.126884	0.294105	0.44809	0.315313	0.164521	0.197818	0.262477	0.0189319	0.0257497
ENSG00000163568	AIM2	52.7375	-0.88574	0.0255674	0.0622818	-0.355965	0.097842	0.199928	0.691117	0.106493	0.132414	0.491107	0.0206528	0.0279465
ENSG00000179639	FCER1A	0.126753	0.579486	0.780444	0.8444	0.386008	0.724153	0.820545	0.0912474	0.955218	0.962806	0.124423	0.897753	0.911265
ENSG00000158716	DUSP23	539.836	-0.349837	0.247387	0.370283	-0.213017	0.180549	0.313352	1.52643	1.28958e-22	7.46318e-21	0.834697	1.08856e-35	9.05011e-34
ENSG00000181036	FCRL6	3.66263	-1.329	0.0106938	0.0303552	-0.604092	0.0347223	0.0904049	-0.773438	0.155704	0.188005	-0.349592	0.240561	0.277388
ENSG00000158714	SLAMF8	60.2403	-0.912271	1.12132e-06	1.01217e-05	-0.414808	0.000133995	0.000942454	-0.180697	0.449963	0.496842	0.0488914	0.696864	0.730751
ENSG00000188004	C1orf204	37.2084	-1.74115	7.26799e-05	0.000415735	-0.875184	0.000334261	0.00203711	-2.45392	6.02664e-12	4.19418e-11	-1.35612	2.48512e-12	1.10534e-11
ENSG00000243284	VSIG8	8.51344	-1.20386	0.0166261	0.043866	-0.49402	0.0745474	0.162308	-2.29253	3.17778e-10	1.56575e-09	-1.45402	1.32516e-14	8.02072e-14
ENSG00000213085	CFAP45	27.8844	-0.238763	0.111472	0.2016	-0.128747	0.108673	0.21604	-0.217827	0.159063	0.191762	-0.103052	0.212757	0.247573
ENSG00000158710	TAGLN2	11079.9	0.129077	0.214395	0.33201	0.0863069	0.109553	0.217382	0.330546	0.000127661	0.000246018	0.187777	1.63283e-05	3.17557e-05
ENSG00000143315	PIGM	942.291	-0.19445	7.72639e-07	7.27171e-06	-0.105334	3.62631e-07	5.58157e-06	0.0403393	0.462524	0.509008	0.0346687	0.224389	0.260011
ENSG00000177807	KCNJ10	19.1341	0.141852	0.539682	0.653323	0.0985238	0.424457	0.577961	-0.807911	8.4149e-06	1.9344e-05	-0.469807	4.79025e-07	1.11267e-06
ENSG00000162729	IGSF8	2551.23	-0.600078	3.81952e-21	2.87376e-19	-0.259106	6.96394e-08	1.27853e-06	-0.0758898	0.547592	0.591171	0.028234	0.67112	0.707571
ENSG00000143318	CASQ1	10.9837	0.447522	0.0848042	0.162538	0.245779	0.0727122	0.159406	-0.398159	0.127407	0.15605	-0.33747	0.0120595	0.0168354
ENSG00000162734	PEA15	2672.13	-0.185493	0.453947	0.578887	-0.0787723	0.545329	0.68448	1.17286	6.81508e-18	1.62613e-16	0.657175	3.32558e-32	1.96254e-30
ENSG00000132716	DCAF8	4547.97	-0.173144	0.303087	0.430147	-0.108407	0.227233	0.370793	-0.625885	6.80736e-07	1.83612e-06	-0.404933	9.1272e-14	4.90258e-13
ENSG00000258465	RP11-574F21.3	12.4425	0.227669	0.495534	0.616427	-0.0399969	0.830938	0.894479	-0.433144	0.190492	0.226527	-0.487797	0.00384655	0.00570167
ENSG00000162735	PEX19	2852.7	0.217287	0.000185119	0.000931716	0.120959	5.15918e-05	0.000412392	0.102864	0.132536	0.161717	0.0674179	0.0560061	0.0713585
ENSG00000122218	COPA	12260.9	-0.0477029	0.686068	0.771648	-0.00458817	0.941726	0.963647	0.279773	0.00880519	0.0129786	0.191882	0.000170821	0.000296181
ENSG00000162736	NCSTN	3320.06	0.152343	0.00269903	0.00944517	0.0679621	0.0168576	0.0511446	0.0172378	0.767816	0.797743	0.00211432	0.945798	0.952136
ENSG00000171786	NHLH1	33.0061	0.154098	0.498098	0.618164	0.0891345	0.45866	0.607919	0.761227	2.00274e-05	4.37229e-05	0.398239	1.78575e-05	3.45215e-05
ENSG00000162738	VANGL2	28.0744	-2.03264	1.51576e-10	2.96042e-09	-1.02613	1.8846e-08	3.941e-07	1.31889	0.00287732	0.00453978	0.841632	6.37241e-05	0.000116221
ENSG00000162739	SLAMF6	6267.91	-3.10519	1.35222e-30	2.55802e-28	-1.57891	1.84221e-21	5.08028e-19	1.53602	NA	NA	1.02811	NA	NA
ENSG00000066294	CD84	4537.37	-2.63294	3.21492e-21	2.43268e-19	-1.38587	2.8872e-19	5.7906e-17	1.18736	NA	NA	0.819888	0.000626794	0.00102039
ENSG00000117090	SLAMF1	2445.04	-1.77315	1.74846e-21	1.36195e-19	-0.874824	3.51028e-14	2.5253e-12	0.685279	0.0411186	0.0547709	0.505777	0.00183001	0.00281978
ENSG00000117091	CD48	15706.4	0.30768	5.07228e-06	3.95566e-05	0.165212	2.71396e-06	3.2778e-05	0.0933691	0.285617	0.329261	0.0378369	0.417329	0.460106
ENSG00000026751	SLAMF7	4342.86	5.38252	2.0715e-22	1.80466e-20	2.48503	1.19301e-10	4.24513e-09	0.421611	0.679778	0.716141	0.260113	0.608805	0.64865
ENSG00000122224	LY9	3989.03	0.128647	0.625699	0.722993	-0.0115298	0.936227	0.96061	-0.578916	0.022921	0.0317425	-0.532859	6.32714e-06	1.29511e-05
ENSG00000122223	CD244	272.861	-0.253519	0.481698	0.603981	-0.149542	0.442784	0.594375	-1.28021	3.60249e-05	7.52491e-05	-0.885659	4.85183e-10	1.62124e-09
ENSG00000158769	F11R	560.127	-0.506576	2.80889e-05	0.000181529	-0.227764	0.00103301	0.00518347	-0.614362	7.30401e-10	3.3604e-09	-0.29277	7.90891e-07	1.79358e-06
ENSG00000270149	RP11-544M22.13	26.5966	-0.489077	0.0209988	0.0530458	-0.237652	0.0394361	0.0998882	-0.777727	2.0851e-05	4.54233e-05	-0.42154	1.91479e-05	3.69135e-05
ENSG00000215845	TSTD1	1046.6	-0.351308	0.00279034	0.00971593	-0.170506	0.00820078	0.0284023	-0.418653	0.000111323	0.000216685	-0.225892	9.277e-05	0.000166214
ENSG00000158773	USF1	2867.81	0.0588321	0.526754	0.642465	0.034773	0.481523	0.627725	-0.220253	0.00744553	0.0110997	-0.161322	3.83921e-05	7.17018e-05
ENSG00000186517	ARHGAP30	17838.5	-0.414366	6.25118e-05	0.00036725	-0.151491	0.0143595	0.0449177	-0.446715	6.29168e-06	1.47615e-05	-0.215692	0.000104648	0.000186233
ENSG00000162755	KLHDC9	10.8805	-0.594773	0.0267075	0.0646193	-0.29346	0.0464531	0.113304	-0.926717	0.000113033	0.000219786	-0.473489	0.000401657	0.000668619
ENSG00000143256	PFDN2	2272.5	0.16063	0.578468	0.685743	0.0772861	0.610746	0.737409	1.21152	1.62179e-10	8.51891e-10	0.679196	1.4232e-14	8.56318e-14
ENSG00000158793	NIT1	1567.09	-0.551436	3.9723e-12	9.72295e-11	-0.263538	5.42201e-08	1.02093e-06	0.0711407	0.576651	0.619366	0.100905	0.120212	0.145854
ENSG00000158796	DEDD	1888.03	0.0841763	0.335193	0.462839	0.0336528	0.470826	0.618715	0.33184	4.00767e-08	1.33944e-07	0.189384	5.32055e-11	2.00491e-10
ENSG00000143222	UFC1	3400.03	0.199293	0.00193559	0.00710002	0.0900921	0.0119594	0.0385642	0.156169	0.021122	0.0293869	0.0748687	0.0408511	0.0531245
ENSG00000143258	USP21	2140.41	-0.157988	0.134454	0.233592	-0.0880548	0.11676	0.228025	-0.348158	5.16721e-05	0.000105397	-0.207834	1.17639e-06	2.61752e-06
ENSG00000143224	PPOX	688.04	-0.62724	0.00817301	0.0241147	-0.307941	0.0172248	0.0519846	-1.12217	1.70429e-11	1.08272e-10	-0.651785	3.84764e-16	2.86708e-15
ENSG00000158850	B4GALT3	3237.48	-0.00108774	0.988095	0.992667	-0.0048485	0.899957	0.94038	0.159875	0.013626	0.0195154	0.12043	5.18615e-05	9.57214e-05
ENSG00000158859	ADAMTS4	116.636	-0.113381	0.64582	0.740493	0.00159703	0.990202	0.993806	-1.10443	2.34405e-14	2.70601e-13	-0.666131	4.8064e-30	2.22153e-28
ENSG00000158864	NDUFS2	4507.02	0.027614	0.559978	0.670273	0.0287689	0.242692	0.390152	-0.0614904	0.180501	0.215481	-0.0142461	0.568354	0.610263
ENSG00000158869	FCER1G	12.5749	-1.25213	0.00118404	0.00464977	-0.649276	0.00205887	0.00907534	-1.71689	9.8969e-08	3.07559e-07	-0.935686	1.21785e-07	3.05479e-07
ENSG00000158882	TOMM40L	901.439	0.715685	2.76637e-05	0.000179237	0.38074	1.96803e-05	0.000180283	0.47928	0.0141849	0.0202674	0.251204	0.0142855	0.0197758
ENSG00000143257	NR1I3	48.544	0.0719433	0.559208	0.669561	0.0537464	0.407728	0.561729	-0.203886	0.0843401	0.106617	-0.0759207	0.237205	0.273733
ENSG00000248485	PCP4L1	24.9138	-0.829256	0.0537189	0.113594	-0.376409	0.105161	0.210688	-2.00727	1.0718e-10	5.80557e-10	-1.24171	4.07e-17	3.46435e-16
ENSG00000158887	MPZ	97.2796	-0.119111	0.606912	0.708332	-0.112378	0.367075	0.524048	-0.828186	3.67671e-06	8.8919e-06	-0.526428	2.65179e-10	9.17886e-10
ENSG00000143252	SDHC	4128.1	-0.0367902	0.401941	0.529075	-0.00248383	0.916025	0.949373	-0.0483598	0.265021	0.307317	-0.0135042	0.563945	0.605981
ENSG00000173110	HSPA6	81.609	-1.15797	0.00884595	0.0258298	-0.521746	0.0311863	0.0830778	-1.63837	4.95555e-06	1.17902e-05	-0.867701	9.38259e-06	1.87943e-05
ENSG00000072694	FCGR2B	34.5088	-1.44024	NA	NA	-0.377243	0.523616	0.66511	-2.50508	0.0281204	0.0384826	-0.88681	0.138759	0.166569
ENSG00000162746	FCRLB	9.74763	-1.56499	0.00241663	0.00859318	-0.879437	0.00194259	0.0086784	-2.03396	2.30513e-05	4.98462e-05	-1.2571	7.43523e-07	1.69138e-06
ENSG00000081721	DUSP12	1299.56	0.100814	0.175861	0.285212	0.0308303	0.446601	0.597559	0.289272	3.3936e-08	1.1523e-07	0.146384	5.28095e-07	1.22044e-06
ENSG00000118217	ATF6	5028.7	0.0842809	0.260735	0.384825	0.0266597	0.510269	0.652854	0.314519	2.31992e-11	1.43379e-10	0.173212	3.74226e-14	2.12496e-13
ENSG00000162745	OLFML2B	6.69141	0.76801	0.0342165	0.0792934	0.544303	0.00204934	0.00903936	-1.05147	0.00188226	0.00305003	-0.532339	0.00410319	0.00606984
ENSG00000152332	UHMK1	16399.4	0.193544	0.103031	0.189571	0.125563	0.0400974	0.101144	0.225436	0.0603427	0.0780381	0.150049	0.0126878	0.0176622
ENSG00000117143	UAP1	1488.93	-0.371024	0.0227702	0.0566772	-0.175799	0.0443488	0.109462	0.730034	6.11509e-10	2.85421e-09	0.446135	1.02453e-24	2.36358e-23
ENSG00000162733	DDR2	104.819	-0.0279377	0.857121	0.901509	-0.0312711	0.703779	0.806085	0.616007	6.84175e-09	2.62891e-08	0.325622	3.81679e-09	1.1493e-08
ENSG00000132196	HSD17B7	773.772	-0.326648	0.000139391	0.000733925	-0.149284	0.00208952	0.00918599	-0.247955	0.00808769	0.0119866	-0.122323	0.0158106	0.0217414
ENSG00000143248	RGS5	50.5556	-0.232279	0.22531	0.345039	-0.0626275	0.543418	0.682793	-0.790675	1.0242e-09	4.60081e-09	-0.444661	4.62799e-11	1.76008e-10
ENSG00000143228	NUF2	73.1124	-0.0395681	0.845762	0.893393	0.0242947	0.821315	0.888414	-0.867573	1.0269e-12	8.36419e-12	-0.516782	2.7034e-21	4.05173e-20
ENSG00000185630	PBX1	37.9811	-1.95	0.000143309	0.000750078	-0.8548	0.00251538	0.0106908	-2.93047	4.8839e-13	4.19551e-12	-1.69906	3.40239e-16	2.55692e-15
ENSG00000143198	MGST3	838.603	-0.596748	0.0145772	0.0391226	-0.236263	0.0783427	0.168698	-1.24806	2.05707e-17	4.41349e-16	-0.698333	1.66584e-22	2.89747e-21
ENSG00000143149	ALDH9A1	2980.78	-0.131098	0.0409771	0.0918008	-0.0828605	0.0120848	0.038874	0.281019	3.14014e-11	1.8868e-10	0.153978	2.27231e-13	1.16155e-12
ENSG00000143183	TMCO1	3485.29	0.0810865	0.502139	0.621374	0.0416973	0.515262	0.65721	0.458498	1.23443e-07	3.78621e-07	0.260739	3.60263e-10	1.22425e-09
ENSG00000143179	UCK2	1333.31	-0.063526	0.91798	0.945023	-0.0253347	0.936738	0.960688	2.66196	2.41931e-08	8.3809e-08	1.42934	1.15901e-09	3.69447e-09
ENSG00000188859	FAM78B	19.469	-0.0332949	0.899184	0.931254	0.169349	0.197247	0.334224	0.350168	0.169469	0.203341	0.258959	0.044859	0.0579654
ENSG00000143157	POGK	7632.87	0.305785	0.00130091	0.00504738	0.134592	0.0116481	0.0377815	0.4128	2.26562e-07	6.63593e-07	0.215874	3.30002e-07	7.80654e-07
ENSG00000152382	TADA1	1549.8	0.350413	2.99352e-05	0.000191591	0.147254	0.00301547	0.0124232	0.37996	2.0282e-06	5.08882e-06	0.170266	0.000280286	0.000474343
ENSG00000143195	ILDR2	351.263	-1.67675	0.000821211	0.00340359	-0.792816	0.00324129	0.0131934	2.69217	7.48239e-09	2.84626e-08	1.58759	1.26841e-18	1.34244e-17
ENSG00000143167	GPA33	707.879	-3.74781	2.3649e-07	2.49929e-06	-1.92284	2.15621e-06	2.66496e-05	-4.36787	9.84183e-12	6.57201e-11	-2.70186	2.14412e-16	1.65749e-15
ENSG00000143190	POU2F1	3226.67	0.344739	5.7442e-07	5.56842e-06	0.187195	1.7903e-07	2.95857e-06	-0.0266255	0.780617	0.809177	-0.0190807	0.705363	0.738726
ENSG00000198821	CD247	15443	-0.183546	0.0455245	0.100089	-0.1002	0.040128	0.101193	-0.360376	1.7602e-07	5.24522e-07	-0.20093	1.02282e-08	2.9058e-08
ENSG00000143162	CREG1	1110.64	-0.454116	4.7795e-11	1.00461e-09	-0.226918	1.24725e-08	2.72889e-07	0.0963712	0.375673	0.422412	0.0919898	0.0963978	0.118505
ENSG00000198771	RCSD1	6343.39	0.145431	0.260615	0.384803	0.00704408	0.921081	0.952237	-0.163362	0.200712	0.237801	-0.183234	0.00311711	0.00467548
ENSG00000197965	MPZL1	884.142	-0.292546	0.00689688	0.0209854	-0.118061	0.048622	0.117297	0.381313	0.00010364	0.000202447	0.249361	7.86546e-09	2.26719e-08
ENSG00000143199	ADCY10	7.71967	-1.06826	0.0024646	0.00874733	-0.528563	0.00704213	0.025065	-1.26618	7.15673e-05	0.000143363	-0.642867	0.000322654	0.000542365
ENSG00000143158	MPC2	910.442	-0.295193	0.000457357	0.00205018	-0.154643	0.000594476	0.00329113	0.233733	0.00957773	0.0140186	0.154664	0.000467861	0.000773082
ENSG00000143164	DCAF6	1962.64	-0.372617	1.86658e-05	0.000126044	-0.180105	0.000211232	0.00138695	0.29484	0.00234726	0.00375693	0.215501	3.16634e-07	7.51047e-07
ENSG00000143147	GPR161	61.739	-0.394017	0.0519369	0.110784	-0.11075	0.317512	0.473567	-0.0669467	0.76205	0.792127	0.0671336	0.555991	0.598261
ENSG00000143155	TIPRL	3791.92	0.336771	0.02922	0.0697048	0.162869	0.0496103	0.119095	0.616896	6.42087e-07	1.7372e-06	0.317122	1.78482e-06	3.90169e-06
ENSG00000213064	SFT2D2	4671.55	-0.0434449	0.200595	0.315061	-0.0196113	0.28177	0.434303	0.00324063	0.927022	0.938833	0.0175339	0.340059	0.381664
ENSG00000143178	TBX19	139.984	-0.319745	0.157229	0.262258	-0.140186	0.249951	0.398674	-0.981286	7.66042e-11	4.26855e-10	-0.594126	3.94383e-18	3.90806e-17
ENSG00000143185	XCL2	22.1992	-0.843687	0.266328	0.390653	-0.446518	0.260971	0.411835	2.13328	0.000991077	0.00167464	1.09142	0.0019909	0.00305593
ENSG00000143184	XCL1	67.3118	-2.42946	1.40151e-05	9.76782e-05	-1.32842	9.04258e-06	9.25013e-05	2.33859	0.000168405	0.000318901	1.43129	1.5021e-06	3.30332e-06
ENSG00000143153	ATP1B1	96.1206	-0.353174	0.374442	0.501656	-0.557598	0.00590435	0.0217523	1.88393	7.61924e-17	1.47847e-15	0.976629	6.30526e-16	4.56959e-15
ENSG00000143156	NME7	441.276	-0.927172	8.6023e-07	8.0276e-06	-0.486393	1.72688e-06	2.19584e-05	0.818343	6.95336e-05	0.000139501	0.50472	1.76235e-07	4.32057e-07
ENSG00000117475	BLZF1	1064.16	-0.318661	2.24261e-06	1.8855e-05	-0.164091	9.10138e-06	9.30308e-05	-0.00268286	0.97655	0.980414	0.00723563	0.881188	0.896585
ENSG00000117477	CCDC181	23.9464	-0.239126	0.138847	0.239154	-0.168573	0.0473086	0.114967	-0.10832	0.523536	0.568239	-0.0483215	0.593474	0.633975
ENSG00000117479	SLC19A2	668.251	-0.154162	0.399519	0.526883	-0.04373	0.650236	0.767128	0.734703	3.49598e-09	1.42507e-08	0.454857	1.23116e-23	2.47336e-22
ENSG00000198734	F5	4596.25	-2.80324	6.42705e-10	1.12278e-08	-1.38776	4.15267e-08	8.01553e-07	3.04254	3.34015e-08	1.13445e-07	1.78321	2.98918e-18	3.01403e-17
ENSG00000174175	SELP	74.5945	-0.995432	0.00756563	0.022661	-0.54389	0.00680724	0.0243599	-1.48348	2.82693e-06	6.95792e-06	-0.84889	3.52012e-07	8.28794e-07
ENSG00000000460	C1orf112	462.774	-0.302469	0.000402603	0.00183584	-0.175728	5.34243e-05	0.000424476	0.218682	0.0181962	0.0255451	0.116408	0.0180828	0.0246683
ENSG00000188404	SELL	27730.3	-0.443784	0.0178127	0.0463798	-0.235078	0.0191017	0.0563516	-0.694458	1.32228e-05	2.96022e-05	-0.405728	5.6748e-07	1.30688e-06
ENSG00000171806	METTL18	763.01	-0.116042	0.162656	0.268968	-0.0757779	0.0823334	0.175245	0.0532932	0.536055	0.580012	0.0163086	0.722197	0.754622
ENSG00000000457	SCYL3	1859.64	0.267916	0.00463549	0.0150351	0.147169	0.00330042	0.0133888	-0.411976	3.4174e-08	1.16009e-07	-0.255213	3.77552e-16	2.81492e-15
ENSG00000075945	KIFAP3	1901.14	0.73299	1.33205e-12	3.52852e-11	0.395174	1.07785e-13	7.18726e-12	-0.175871	0.293059	0.33692	-0.101535	0.247573	0.284777
ENSG00000120370	GORAB	844.624	0.35394	2.12114e-09	3.34383e-08	0.155867	3.70409e-05	0.000308955	-0.0377026	0.675733	0.712312	-0.0957512	0.0332891	0.043786
ENSG00000076258	FMO4	145.012	-0.38239	0.0372276	0.0849945	-0.19732	0.0468232	0.114038	-0.84181	9.35294e-12	6.29012e-11	-0.475987	1.10854e-14	6.74979e-14
ENSG00000117523	PRRC2C	47802	0.523004	8.39122e-18	4.35751e-16	0.256115	3.48377e-11	1.38483e-09	0.140101	0.22015	0.258511	0.0363883	0.555587	0.597875
ENSG00000117533	VAMP4	1808.54	-0.261653	0.0777317	0.151326	-0.109468	0.173513	0.303969	-0.648629	3.33809e-10	1.63984e-09	-0.357303	7.54046e-12	3.17141e-11
ENSG00000010165	METTL13	3479.2	0.0523399	0.758381	0.828588	0.00153357	0.986494	0.991588	0.740963	3.92854e-14	4.29471e-13	0.41525	4.24953e-21	6.18971e-20
ENSG00000197959	DNM3	78.2068	-0.463764	0.0808788	0.156418	-0.210088	0.141993	0.262766	-1.12282	1.73755e-08	6.18646e-08	-0.636627	3.02097e-10	1.03725e-09
ENSG00000135845	PIGC	1337.36	-0.124132	0.342397	0.469895	-0.0840492	0.224721	0.367965	-0.424694	5.68174e-05	0.000115304	-0.267026	1.06056e-07	2.67754e-07
ENSG00000180999	C1orf105	5.40421	-0.313008	0.529137	0.644208	-0.245908	0.353511	0.509908	-1.28994	0.00530822	0.00808053	-0.719806	0.00369956	0.00549736
ENSG00000094975	SUCO	3013.99	0.0895495	0.417477	0.544331	0.0415261	0.481235	0.627508	-0.329217	0.000495704	0.000876902	-0.194122	4.11816e-05	7.67379e-05
ENSG00000117560	FASLG	308.051	-2.75943	0.00163975	0.00614421	-1.58828	0.000526026	0.0029655	5.13985	4.75668e-11	2.76821e-10	2.89414	4.84101e-25	1.17419e-23
ENSG00000117586	TNFSF4	154.583	-1.42567	2.64859e-07	2.75945e-06	-0.760422	2.47863e-07	3.94347e-06	1.16473	0.000159967	0.000303795	0.693689	5.61116e-06	1.15482e-05
ENSG00000117592	PRDX6	4637.11	-0.138124	0.313866	0.440604	-0.07218	0.320658	0.476778	0.49801	1.08639e-06	2.83466e-06	0.30341	2.45294e-11	9.63035e-11
ENSG00000076321	KLHL20	1191.44	0.0532277	0.554641	0.666263	0.0237721	0.621557	0.745402	-0.283011	0.000116382	0.000225733	-0.168259	3.57161e-06	7.52399e-06
ENSG00000120334	CENPL	464.199	-0.00726837	0.917988	0.945023	0.0173054	0.642344	0.761209	0.0874161	0.208327	0.24605	0.0771972	0.0253155	0.0338449
ENSG00000117593	DARS2	2250.7	0.101535	0.617552	0.716314	0.0439004	0.683586	0.792943	0.824597	2.34586e-09	9.89251e-09	0.461449	3.18965e-12	1.40173e-11
ENSG00000185278	ZBTB37	4015	0.0822963	0.725441	0.804143	0.0546865	0.661362	0.775073	-0.91592	2.16773e-07	6.37042e-07	-0.587082	8.77013e-15	5.42247e-14
ENSG00000135870	RC3H1	5376.13	0.57591	1.61876e-09	2.6141e-08	0.284787	2.50881e-07	3.9867e-06	-0.0478659	0.746576	0.778249	-0.0747342	0.33165	0.372796
ENSG00000152061	RABGAP1L	3648.86	0.109931	0.502894	0.62196	0.0365008	0.680546	0.790834	-0.553641	3.50382e-05	7.33274e-05	-0.406118	3.44172e-15	2.24894e-14
ENSG00000116161	CACYBP	7122.06	0.0250857	0.920122	0.946497	0.0295451	0.821957	0.888879	1.03393	9.47147e-10	4.28e-09	0.587445	3.46009e-14	1.96981e-13
ENSG00000120333	MRPS14	1353.57	0.0430271	0.450374	0.575587	0.0017306	0.955028	0.970946	0.0581679	0.300539	0.344896	0.00499945	0.869992	0.886968
ENSG00000235750	KIAA0040	3417.86	0.385428	0.0188538	0.0485629	0.278789	0.000365633	0.00220295	-0.483723	0.00132077	0.00219188	-0.220082	0.00785942	0.0112124
ENSG00000143207	RFWD2	2561.04	-0.191884	0.00921836	0.0267228	-0.0886353	0.0275979	0.0756186	0.246427	0.000295019	0.000537973	0.161941	1.24893e-07	3.12506e-07
ENSG00000116191	RALGPS2	1058.78	-1.02273	4.43917e-08	5.46315e-07	-0.494101	4.42435e-06	5.04003e-05	-0.893743	2.26203e-05	4.89705e-05	-0.445326	0.000114727	0.000203158
ENSG00000116199	FAM20B	4462.77	0.212824	0.119887	0.213426	0.0993583	0.174158	0.304897	0.563889	6.19454e-09	2.40262e-08	0.320152	1.30714e-12	6.02058e-12
ENSG00000186283	TOR3A	1020.38	-0.212006	0.0203549	0.0517548	-0.0684951	0.180681	0.313489	-0.400163	2.07672e-10	1.06582e-09	-0.179475	6.82629e-06	1.39061e-05
ENSG00000143322	ABL2	2654.14	-0.0195975	0.699124	0.782969	-0.00121112	0.964205	0.977347	-0.0712626	0.151289	0.182992	-0.0454549	0.0790325	0.0985409
ENSG00000057252	SOAT1	5155.96	0.474991	2.15945e-06	1.83187e-05	0.244433	6.46125e-06	6.99116e-05	0.339043	0.00437364	0.00674342	0.156388	0.0158616	0.0218093
ENSG00000143340	FAM163A	8.50559	2.84391	1.5062e-05	0.000104206	1.14404	0.00136232	0.00651014	2.08009	0.00182091	0.00295716	0.323181	0.47138	0.51425
ENSG00000169905	TOR1AIP2	3966.03	0.0338558	0.651848	0.74476	0.0191642	0.629349	0.752195	0.298452	6.07908e-10	2.84143e-09	0.178269	2.01327e-20	2.71013e-19
ENSG00000143337	TOR1AIP1	5110.94	0.0705491	0.260269	0.384523	0.064472	0.0405982	0.102089	0.0445641	0.486233	0.532258	0.0370344	0.265848	0.304053
ENSG00000135837	CEP350	8748.81	0.0731686	0.541827	0.655119	0.0421022	0.510384	0.652938	-0.419478	1.32591e-05	2.96784e-05	-0.241896	4.15165e-07	9.68767e-07
ENSG00000116260	QSOX1	1686.28	-0.487879	1.50169e-06	1.32129e-05	-0.218595	0.000227302	0.0014749	0.279368	0.0255141	0.0351418	0.214893	0.000252672	0.000429757
ENSG00000121454	LHX4	372.827	0.34773	0.0261036	0.0634128	0.160797	0.0601269	0.137988	-0.456826	0.00222905	0.00357554	-0.33482	9.67614e-07	2.17384e-06
ENSG00000230124	ACBD6	2661.08	0.388969	7.17471e-07	6.80083e-06	0.161009	0.000956157	0.00486247	0.290623	0.0013719	0.00227329	0.131077	0.00965345	0.0136349
ENSG00000143324	XPR1	2417.69	-0.0296695	0.774834	0.840324	-0.0101453	0.853618	0.910524	0.391623	1.26582e-07	3.8771e-07	0.237784	3.35525e-14	1.91259e-13
ENSG00000135835	KIAA1614	117.294	-0.158859	0.220329	0.339019	-0.0763552	0.271909	0.424258	-0.359771	0.00183717	0.00298173	-0.186013	0.0027363	0.00413858
ENSG00000135823	STX6	2491.52	-0.0953843	0.416749	0.54365	-0.0484294	0.436095	0.588725	0.497791	5.33631e-12	3.74336e-11	0.300828	2.18349e-34	1.57725e-32
ENSG00000153029	MR1	1843.68	0.213604	0.337151	0.465058	0.156248	0.180494	0.313297	-1.03893	3.3463e-15	4.68233e-14	-0.606814	4.41235e-28	1.51106e-26
ENSG00000162783	IER5	4449.05	1.63042	4.32114e-15	1.64427e-13	0.66185	1.78086e-05	0.00016531	0.776005	0.0177936	0.0250279	0.107365	0.574312	0.61582
ENSG00000135821	GLUL	3367.09	-0.13943	0.384036	0.51125	-0.0598889	0.478633	0.625561	0.681593	4.4303e-12	3.16159e-11	0.412213	3.01677e-35	2.3458e-33
ENSG00000135828	RNASEL	958.582	-1.3407	6.49264e-08	7.78059e-07	-0.713488	1.1314e-07	1.98318e-06	-1.25018	9.66714e-07	2.53796e-06	-0.675921	9.32831e-07	2.10034e-06
ENSG00000143333	RGS16	2985.12	1.54941	0.0669024	0.134639	0.131479	0.779996	0.860843	3.37056	1.11049e-07	3.42838e-07	1.40568	0.000252925	0.000430021
ENSG00000135838	NPL	417.714	-0.0307965	0.828286	0.880058	-0.0585793	0.433318	0.586186	0.657701	5.47011e-22	2.94604e-20	0.355213	1.35319e-28	4.96885e-27
ENSG00000135829	DHX9	29959	0.235704	0.210741	0.3275	0.112392	0.261447	0.412389	0.775197	5.62043e-09	2.19608e-08	0.428379	4.70255e-11	1.78681e-10
ENSG00000116698	SMG7	7571.66	0.272263	0.00022997	0.00112997	0.117878	0.00554173	0.0206248	0.314976	2.89799e-06	7.11423e-06	0.15823	1.89354e-05	3.65306e-05
ENSG00000116701	NCF2	295.895	0.143039	0.666542	0.756744	0.113121	0.518344	0.66025	-1.11124	0.000254649	0.000469026	-0.644323	3.59343e-05	6.73398e-05
ENSG00000162704	ARPC5	10290.9	0.0368942	0.702393	0.785565	0.0540066	0.28111	0.433639	-0.00915297	0.925201	0.937305	0.0143712	0.779181	0.805253
ENSG00000143344	RGL1	268.158	-0.141733	0.445464	0.570873	-0.0559445	0.574388	0.708458	-0.796769	1.79038e-11	1.13196e-10	-0.496546	1.16777e-27	3.76507e-26
ENSG00000198756	COLGALT2	50.0639	2.50177	2.20953e-09	3.46256e-08	0.773968	0.0179165	0.0536678	0.869513	0.163754	0.197022	0.0116291	0.972505	0.976049
ENSG00000198860	TSEN15	4453.66	0.574606	0.0300088	0.0712016	0.186249	0.211562	0.351903	1.0877	2.09922e-07	6.18147e-07	0.553872	9.08483e-07	2.04796e-06
ENSG00000116667	C1orf21	31.0821	-2.24779	1.77457e-09	2.83802e-08	-0.998384	5.61929e-06	6.20372e-05	-2.17795	5.2455e-08	1.71578e-07	-1.10945	9.22143e-07	2.07734e-06
ENSG00000116406	EDEM3	3278.14	-0.325004	0.0169937	0.0446223	-0.153189	0.0377962	0.0968651	-0.457074	0.000263526	0.000483927	-0.225167	0.000897879	0.00143415
ENSG00000135842	FAM129A	6883.42	5.41533	7.43584e-34	1.79028e-31	2.09279	5.53753e-06	6.13391e-05	1.27615	0.219688	0.258082	0.0643347	0.910888	0.922472
ENSG00000121481	RNF2	1788.88	0.29601	0.0186721	0.0482257	0.139998	0.0397274	0.10053	0.507076	8.40722e-07	2.22852e-06	0.277342	8.19091e-08	2.09593e-07
ENSG00000121486	TRMT1L	1780.19	0.102445	0.136518	0.236062	0.067084	0.0610743	0.139699	-0.207605	0.000652319	0.0011324	-0.119342	0.000121687	0.000214764
ENSG00000116668	SWT1	661.464	-0.282848	0.0453152	0.0997447	-0.115281	0.136038	0.255206	-0.717386	4.77678e-24	3.561e-22	-0.366532	1.55789e-17	1.39904e-16
ENSG00000116679	IVNS1ABP	6189.61	-0.444416	0.00109031	0.00433308	-0.245408	0.000639374	0.00348752	-0.484635	0.000190896	0.000358507	-0.239027	0.000761654	0.00122709
ENSG00000143341	HMCN1	1.90067	-2.44655	0.000731824	0.00308232	-1.11785	0.00669798	0.0240274	-2.75808	0.00010789	0.000210374	-1.63735	4.2362e-05	7.88487e-05
ENSG00000116690	PRG4	127.634	0.294882	0.146489	0.248693	0.229283	0.0243997	0.068573	-0.169226	0.406173	0.453039	-0.012615	0.906932	0.919311
ENSG00000047410	TPR	19410.2	0.244003	4.18921e-05	0.000258377	0.124625	0.000131642	0.000927376	-0.13983	0.0528314	0.0690756	-0.0839871	0.0250154	0.0334695
ENSG00000157181	C1orf27	1482.36	0.0127655	0.860795	0.903578	-0.0127401	0.741848	0.833789	0.268811	1.66171e-07	4.96968e-07	0.151923	1.04848e-09	3.35915e-09
ENSG00000262180	OCLM	65.2525	0.0133561	0.920484	0.946634	0.0426295	0.54432	0.683549	-0.288593	0.0166178	0.0234892	-0.191514	0.00175236	0.0027077
ENSG00000150681	RGS18	0.490671	-0.617413	0.607889	0.709134	-0.303096	0.651082	0.767647	-1.50979	0.211845	0.249848	-0.884026	0.160188	0.190459
ENSG00000090104	RGS1	5876.19	3.24749	1.32945e-15	5.51868e-14	1.73849	1.1477e-18	2.08111e-16	-1.06406	0.0883114	0.111285	-0.489444	0.129599	0.15624
ENSG00000127074	RGS13	10.6846	2.8005	9.77242e-10	1.6443e-08	1.41671	6.52595e-10	1.94998e-08	-1.25626	0.0331423	0.0447791	-0.604392	0.0507859	0.0650649
ENSG00000116741	RGS2	133.486	-0.411081	0.0262951	0.0638079	-0.16607	0.104003	0.208905	-0.741476	6.0893e-07	1.65633e-06	-0.392722	8.91143e-07	2.01058e-06
ENSG00000116750	UCHL5	2921.46	0.226059	0.278971	0.404039	0.129176	0.236964	0.383271	0.863159	3.15828e-09	1.29946e-08	0.48426	1.72526e-12	7.81304e-12
ENSG00000116747	TROVE2	3464.83	0.0657254	0.563449	0.673454	0.063533	0.284204	0.437138	0.234024	0.0314657	0.0426755	0.165478	0.00170052	0.00263129
ENSG00000023572	GLRX2	270.375	0.0458345	0.715746	0.796077	0.0811011	0.206913	0.34604	0.201039	0.0919098	0.115544	0.17447	0.00201177	0.00308618
ENSG00000134371	CDC73	3908.32	0.548995	2.3441e-05	0.000155514	0.27834	8.13402e-05	0.000610029	0.396937	0.00788155	0.0117022	0.208537	0.00769491	0.0109895
ENSG00000162630	B3GALT2	53.3869	0.228379	0.286579	0.412711	0.0767201	0.512063	0.65439	-0.522703	0.00777202	0.0115499	-0.435694	1.19696e-06	2.66105e-06
ENSG00000000971	CFH	4.34265	-0.0518108	0.965365	0.976202	-0.0495691	0.908403	0.944359	-1.28119	0.00854632	0.012621	-0.85694	0.000629034	0.00102366
ENSG00000066279	ASPM	9.14536	-0.330442	0.188222	0.300438	-0.182372	0.176892	0.308298	-0.623064	0.00779243	0.0115777	-0.314083	0.0145096	0.0200546
ENSG00000177888	ZBTB41	1074.94	-0.124724	0.455207	0.580048	-0.0526479	0.555469	0.693263	-0.499594	0.000724288	0.00124879	-0.279586	0.000241769	0.000412327
ENSG00000134376	CRB1	6.92992	-1.19087	0.0436636	0.0966717	-0.548917	0.0940054	0.193915	-2.50139	3.80919e-07	1.07078e-06	-1.50471	5.76469e-09	1.69567e-08
ENSG00000213047	DENND1B	1071.5	0.909838	1.99949e-07	2.14738e-06	0.519349	7.56145e-10	2.2144e-08	-0.566784	0.0127672	0.0183651	-0.29888	0.0116845	0.016343
ENSG00000203724	C1orf53	11.5752	1.45935	9.94619e-05	0.000546958	0.533756	0.0165088	0.0503055	1.13183	0.00240612	0.00384739	0.576637	0.00297915	0.00448484
ENSG00000151414	NEK7	3814.03	-0.290713	0.00136075	0.00524265	-0.115114	0.0259701	0.0721887	0.058009	0.589093	0.631086	0.0576768	0.29993	0.339857
ENSG00000081237	PTPRC	63458.8	-0.359449	2.64947e-12	6.67002e-11	-0.201498	2.43082e-16	2.5949e-14	0.142343	0.0825527	0.104519	0.0986662	0.0176465	0.024123
ENSG00000162702	ZNF281	3333.93	0.306214	2.4629e-12	6.21213e-11	0.136262	2.96065e-06	3.55305e-05	0.148957	0.0296248	0.0403738	0.0491125	0.198544	0.232405
ENSG00000118197	DDX59	1546.32	0.260916	0.011202	0.0315946	0.146825	0.0066019	0.0237446	-0.441776	2.87922e-08	9.88071e-08	-0.264932	7.27006e-14	3.96955e-13
ENSG00000118200	CAMSAP2	1031.51	-0.84832	1.56317e-05	0.000107586	-0.415213	0.000131909	0.000928767	-0.765893	0.000213559	0.000397898	-0.355307	0.00182051	0.00280677
ENSG00000170128	GPR25	4.12474	-0.608853	0.244951	0.367676	-0.299461	0.292909	0.446687	-1.31396	0.0022471	0.0036023	-0.839758	0.000284628	0.000481322
ENSG00000116852	KIF21B	10238.2	0.223618	0.188527	0.300744	-0.0275495	0.774568	0.856716	0.0168176	0.923378	0.935861	-0.0859797	0.354549	0.396614
ENSG00000232237	ASCL5	16.7024	-0.813481	0.00455691	0.0148153	-0.366191	0.0209179	0.0603905	-0.940875	0.00070714	0.0012213	-0.57905	8.1825e-05	0.000147383
ENSG00000116857	TMEM9	777.452	-0.215689	0.0677909	0.135931	-0.0891944	0.165877	0.294174	-0.522537	1.59785e-11	1.02003e-10	-0.276608	4.55788e-11	1.73583e-10
ENSG00000174307	PHLDA3	11.4485	0.514958	0.0381049	0.0864162	0.231307	0.0865558	0.181863	-0.35003	0.162907	0.196074	-0.200069	0.135982	0.163454
ENSG00000159176	CSRP1	1742.87	-0.190986	0.0551798	0.115964	-0.0651118	0.2321	0.377387	0.160761	0.107152	0.133195	0.140056	0.0036059	0.00536603
ENSG00000134369	NAV1	371.987	-0.365384	0.000740569	0.00311321	-0.12823	0.0422512	0.105306	-0.0376806	0.769727	0.799413	0.0352208	0.601478	0.641826
ENSG00000198700	IPO9	5587.92	0.275822	4.90636e-16	2.14423e-14	0.116673	4.14938e-06	4.77612e-05	0.0985606	0.105682	0.13153	0.0310522	0.35143	0.39351
ENSG00000198892	SHISA4	10.7492	0.271125	0.169927	0.277936	0.157597	0.127487	0.242917	-0.236569	0.225631	0.264499	-0.0793182	0.451824	0.494548
ENSG00000134375	TIMM17A	2987.97	0.307824	0.267851	0.39247	0.145534	0.31972	0.476055	1.2373	1.0464e-12	8.51251e-12	0.678105	1.61185e-16	1.25928e-15
ENSG00000176393	RNPEP	1475.13	-0.283399	0.00284968	0.00988355	-0.0842977	0.126	0.240811	-0.237829	0.0158656	0.0225104	-0.085942	0.117271	0.142509
ENSG00000163435	ELF3	20.7962	-0.860114	0.000139222	0.000733753	-0.391359	0.00229815	0.00993814	-0.835465	0.000178807	0.000337277	-0.467336	9.9782e-05	0.000178029
ENSG00000170075	GPR37L1	68.1117	-0.351795	0.152902	0.257108	-0.14378	0.278281	0.430831	-1.02036	4.70589e-09	1.8729e-08	-0.562703	7.02609e-10	2.3001e-09
ENSG00000143862	ARL8A	1827.28	0.0102313	0.903326	0.934592	0.0600343	0.160542	0.287059	-0.14543	0.0654641	0.0841745	-0.0150262	0.730882	0.762431
ENSG00000143851	PTPN7	9074.12	-0.0487112	0.853082	0.898719	-0.0126808	0.927014	0.955038	1.0449	2.27343e-08	7.91711e-08	0.593332	2.09078e-11	8.28728e-11
ENSG00000133067	LGR6	3.23768	-4.1005	0.000156075	0.000807009	-1.9521	0.00181322	0.00820568	-4.45139	2.83571e-05	6.02628e-05	-2.54992	1.14212e-05	2.26591e-05
ENSG00000077152	UBE2T	318.654	-0.152248	0.3991	0.526645	0.00569541	0.952184	0.969949	0.477704	0.00241242	0.00385654	0.342185	8.96956e-07	2.02301e-06
ENSG00000077157	PPP1R12B	1483.26	-0.333	0.0889652	0.168513	-0.142239	0.178657	0.310841	-0.905783	2.27034e-13	2.09491e-12	-0.510465	1.1099e-17	1.02385e-16
ENSG00000143858	SYT2	31.7639	-0.138968	0.600817	0.703139	-0.00467336	0.973498	0.98337	-1.07153	3.26043e-10	1.60348e-09	-0.587209	1.7439e-10	6.1924e-10
ENSG00000117139	KDM5B	2737.45	-0.302896	7.91182e-08	9.32932e-07	-0.165228	1.6997e-08	3.58263e-07	0.0772664	0.33358	0.37899	0.0809011	0.0422139	0.0547567
ENSG00000183155	RABIF	957.275	-0.149535	0.141347	0.242245	-0.0541718	0.324665	0.480285	-0.448584	1.44949e-13	1.40736e-12	-0.236854	7.6353e-13	3.628e-12
ENSG00000117153	KLHL12	2454.32	0.237599	0.00118705	0.00465744	0.0889875	0.0374726	0.0961846	0.276985	4.17154e-05	8.63426e-05	0.150583	1.72183e-05	3.33639e-05
ENSG00000159346	ADIPOR1	4316.62	0.190783	0.0354492	0.0816559	0.105728	0.0260957	0.0724928	0.271934	0.000842419	0.00143707	0.175719	4.04788e-06	8.47599e-06
ENSG00000159348	CYB5R1	1230.14	0.071671	0.474467	0.597486	0.0396758	0.457548	0.607052	-0.385047	4.46854e-08	1.47924e-07	-0.22619	5.21601e-12	2.23068e-11
ENSG00000163444	TMEM183A	3316.48	-0.0751571	0.380713	0.507797	-0.0424951	0.348587	0.504608	0.332087	1.40244e-08	5.07408e-08	0.196572	1.64906e-14	9.81051e-14
ENSG00000143847	PPFIA4	67.252	-1.43243	7.65365e-06	5.70984e-05	-0.550455	0.00287157	0.0119344	-0.940389	0.00901564	0.0132592	-0.413645	0.0341083	0.0448054
ENSG00000133063	CHIT1	11.7747	0.360944	0.300715	0.427765	0.027213	0.889107	0.933551	-0.616907	0.0640199	0.0824863	-0.57067	0.000706972	0.0011443
ENSG00000159388	BTG2	12987.3	-0.207468	0.0655775	0.132455	-0.146928	0.0105102	0.0347809	0.00622984	0.956816	0.964122	-0.0212729	0.729982	0.761733
ENSG00000122176	FMOD	22.4731	-3.26514	5.28811e-07	5.14891e-06	-1.64315	3.82755e-06	4.46429e-05	4.42954	5.67246e-10	2.67124e-09	2.44399	1.01307e-16	8.13595e-16
ENSG00000058668	ATP2B4	3412.83	-1.53072	0.000478075	0.00212796	-0.668063	0.00545456	0.0203616	-2.60619	2.24252e-20	9.11737e-19	-1.43821	7.14163e-23	1.32406e-21
ENSG00000122188	LAX1	2476.89	-0.417261	0.00121511	0.0047577	-0.295198	7.61817e-07	1.09018e-05	0.478586	7.55754e-05	0.000150842	0.244182	0.000192362	0.000331572
ENSG00000058673	ZC3H11A	14867.3	0.0370648	0.543455	0.656369	0.0226723	0.484107	0.629977	-0.21504	2.68222e-06	6.62397e-06	-0.128219	2.2511e-09	6.95101e-09
ENSG00000257315	ZBED6	1089.65	0.11664	0.502658	0.621842	0.0972067	0.285354	0.438346	-0.503119	0.00142301	0.00235207	-0.30027	0.000165113	0.00028666
ENSG00000182004	SNRPE	3958.84	0.123253	0.683197	0.769621	0.0350028	0.826749	0.891936	1.34015	7.97249e-13	6.62033e-12	0.713388	9.04056e-14	4.85802e-13
ENSG00000143842	SOX13	1.92274	-1.82673	0.00710559	0.0215216	-0.950587	0.0121987	0.0391831	-0.872076	0.225928	0.264824	-0.383841	0.328181	0.369305
ENSG00000143845	ETNK2	148.984	-0.140753	0.280397	0.40556	-0.0444611	0.528058	0.669082	-0.464032	4.6495e-06	1.11021e-05	-0.244748	7.74985e-06	1.56812e-05
ENSG00000143850	PLEKHA6	59.0748	-1.84661	3.79321e-19	2.36932e-17	-0.922808	6.16398e-13	3.47203e-11	0.403686	0.291114	0.334925	0.405271	0.0282513	0.0374765
ENSG00000158615	PPP1R15B	10371.8	0.492305	7.26531e-06	5.45083e-05	0.19925	0.0029055	0.0120489	0.495744	6.56673e-06	1.53686e-05	0.237901	0.000106764	0.000189819
ENSG00000133056	PIK3C2B	2377.67	0.518804	0.000339244	0.00158123	0.207536	0.0153738	0.0474616	-0.151632	0.382883	0.429567	-0.271753	0.00101	0.00160375
ENSG00000198625	MDM4	8786.91	0.114728	0.428672	0.555265	0.0341955	0.662948	0.776572	-0.472645	5.46141e-05	0.00011102	-0.322228	3.15753e-10	1.0833e-09
ENSG00000170382	LRRN2	654.138	-0.190083	0.582839	0.688734	-0.0402653	0.82721	0.892181	-1.66385	1.46341e-15	2.19179e-14	-0.980398	4.47829e-28	1.52968e-26
ENSG00000184144	CNTN2	10.4296	-0.239879	0.297729	0.424522	-0.113941	0.360923	0.517641	-0.475247	0.0368712	0.0494878	-0.24471	0.0476209	0.0612831
ENSG00000174529	TMEM81	141.811	-0.196116	0.0980058	0.182489	-0.12264	0.0487798	0.117592	-0.174352	0.138815	0.168817	-0.106845	0.0855925	0.1061
ENSG00000117222	RBBP5	3839.58	0.265587	0.000279303	0.00134492	0.109924	0.00979177	0.0329471	0.321371	8.12827e-07	2.16279e-06	0.163372	4.1649e-06	8.70861e-06
ENSG00000133059	DSTYK	2550.75	-0.835433	1.28981e-35	3.71297e-33	-0.402042	6.62917e-16	6.40514e-14	0.122703	0.458723	0.505542	0.141297	0.0918786	0.113456
ENSG00000133069	TMCC2	222.045	-2.17092	3.26262e-12	8.13628e-11	-1.03674	1.05464e-08	2.34232e-07	1.40545	0.000835312	0.00142623	0.945614	2.61869e-07	6.27223e-07
ENSG00000163545	NUAK2	969.711	-1.12132	0.00302562	0.0104065	-0.542759	0.00864882	0.0297285	-1.83276	1.62938e-10	8.55197e-10	-1.14462	1.51e-18	1.58042e-17
ENSG00000117266	CDK18	211.17	-0.0377044	0.770693	0.837479	0.0352202	0.603649	0.731462	-0.235962	0.0546229	0.0712555	-0.222916	0.000101346	0.000180698
ENSG00000174514	MFSD4A	222.182	-0.0230714	0.844963	0.892834	0.00773543	0.901795	0.941483	-0.438151	2.20417e-07	6.46743e-07	-0.27769	2.35507e-14	1.36662e-13
ENSG00000158711	ELK4	16182.7	0.39257	0.000968342	0.00390938	0.199998	0.00178849	0.00811872	0.335035	0.0087247	0.0128715	0.163611	0.0166484	0.0228294
ENSG00000158715	SLC45A3	31.3342	-1.07746	4.17351e-07	4.13974e-06	-0.467277	0.000238952	0.00153734	-0.567649	0.0426394	0.0566822	-0.136457	0.36644	0.408946
ENSG00000069275	NUCKS1	15182	0.386452	8.50724e-05	0.000476737	0.17907	0.00129728	0.00625803	0.331293	0.00179772	0.00292129	0.187279	0.000531195	0.000872065
ENSG00000117280	RAB29	4713.82	0.479477	2.47252e-07	2.59438e-06	0.275533	5.57875e-10	1.68214e-08	-0.0429279	0.741743	0.774066	-0.00420658	0.95089	0.956655
ENSG00000133065	SLC41A1	2895.26	-0.0582783	0.493395	0.614343	0.00010595	0.998138	0.998818	0.232663	0.00159075	0.00260647	0.169916	5.20255e-08	1.3578e-07
ENSG00000162877	PM20D1	46.0237	-0.579166	0.022374	0.0558906	-0.253916	0.0643874	0.145146	-0.926535	1.35641e-05	3.03149e-05	-0.545138	6.18428e-07	1.41927e-06
ENSG00000263961	C1orf186	3.77303	1.93184	6.83806e-05	0.000396105	0.965739	2.31673e-05	0.000208616	-0.0594046	0.908149	0.923405	0.0198693	0.941147	0.948321
ENSG00000266028	SRGAP2	488.889	-1.24973	2.54055e-09	3.92098e-08	-0.552722	1.44808e-05	0.000137994	-1.13986	3.49212e-07	9.87962e-07	-0.495457	0.000146724	0.00025635
ENSG00000263528	IKBKE	2935.73	1.07915	1.02733e-05	7.40546e-05	0.508991	0.000311333	0.00192486	-0.604216	0.0406337	0.0541632	-0.654826	7.10333e-07	1.62034e-06
ENSG00000266094	RASSF5	19289.8	-0.269805	3.14893e-05	0.000200279	-0.120469	0.00124015	0.00602194	-0.0520765	0.523538	0.568239	-0.0400933	0.353958	0.396087
ENSG00000143486	EIF2D	2827.73	-0.134426	0.140527	0.2412	-0.0709008	0.14455	0.266342	-0.308345	2.6843e-05	5.72299e-05	-0.189666	6.26355e-08	1.62063e-07
ENSG00000143479	DYRK3	181.252	-0.825528	0.0193778	0.0496808	-0.434813	0.019748	0.0578457	1.8484	9.28863e-15	1.18994e-13	1.0608	3.45955e-34	2.4587e-32
ENSG00000162889	MAPKAPK2	5669.33	-0.12525	0.0672067	0.135169	-0.0688592	0.0575164	0.133452	0.231101	5.60193e-05	0.000113807	0.124567	3.63848e-05	6.8155e-05
ENSG00000136634	IL10	8.39484	-2.11348	3.3981e-05	0.000214376	-0.963621	0.000697661	0.00375099	0.152883	0.792498	0.819965	0.25309	0.406855	0.449533
ENSG00000162892	IL24	1639.18	-2.82717	1.00178e-10	2.02838e-09	-1.45394	2.92236e-09	7.59985e-08	-2.54216	4.22921e-08	1.40778e-07	-1.3963	4.45662e-08	1.17098e-07
ENSG00000162894	FCMR	9225.22	-2.75394	8.52759e-10	1.44772e-08	-1.42983	1.1027e-08	2.43681e-07	-2.518	6.18299e-08	1.99571e-07	-1.40582	3.18219e-08	8.50493e-08
ENSG00000123836	PFKFB2	622.894	0.607188	4.34638e-06	3.42792e-05	0.282611	0.000222736	0.00144954	0.342453	0.0334215	0.0451378	0.141815	0.106548	0.130208
ENSG00000180667	YOD1	1120.82	0.331492	0.00160379	0.00603801	0.169816	0.002551	0.0108101	0.264385	0.019985	0.0278961	0.137782	0.0208545	0.0282022
ENSG00000123843	C4BPB	144.74	2.49273	3.51763e-10	6.41604e-09	1.22528	2.95305e-07	4.62052e-06	-0.895433	0.109598	0.136044	-1.05944	0.000163025	0.000283184
ENSG00000196352	CD55	5459.14	-1.27683	5.98434e-08	7.21718e-07	-0.530503	0.000173477	0.00116908	-1.42578	5.01787e-13	4.3022e-12	-0.639582	2.58725e-07	6.20141e-07
ENSG00000117322	CR2	248.643	-2.11761	1.07118e-06	9.70878e-06	-1.06687	7.7405e-06	8.14475e-05	-2.36028	1.65887e-09	7.17665e-09	-1.36437	3.35311e-11	1.29189e-10
ENSG00000203710	CR1	176.233	-3.734	0.000110725	0.000600416	-1.85568	0.000500365	0.00284752	-5.24484	NA	NA	-3.42247	6.19848e-18	5.92893e-17
ENSG00000117335	CD46	9929.31	-0.332042	0.0505596	0.108616	-0.13119	0.155938	0.28122	-0.808084	2.62753e-14	2.99915e-13	-0.437532	9.22268e-16	6.54751e-15
ENSG00000076356	PLXNA2	32.2676	0.464895	0.233921	0.355023	0.121983	0.577356	0.71139	-0.665264	0.0916609	0.115242	-0.795974	2.13887e-05	4.10001e-05
ENSG00000196878	LAMB3	18.9688	-0.664903	5.09675e-05	0.000306778	-0.336005	0.000238927	0.00153734	-0.396917	0.0350061	0.0471477	-0.171231	0.0975227	0.119765
ENSG00000123689	G0S2	32.6536	-1.56286	0.0217492	0.0545358	-0.836498	0.0179961	0.0537972	3.76702	7.80678e-16	1.23662e-14	2.15873	3.91033e-57	3.04063e-54
ENSG00000117594	HSD11B1	5.22612	-2.53051	1.43995e-07	1.59297e-06	-1.37778	2.73856e-07	4.29506e-06	1.71187	0.00543496	0.00826583	1.1307	6.80722e-05	0.000123775
ENSG00000009790	TRAF3IP3	9945.27	-0.411305	0.0769582	0.150213	-0.216927	0.081958	0.174558	-0.987697	4.1854e-09	1.68168e-08	-0.59596	1.02566e-14	6.28567e-14
ENSG00000162757	C1orf74	384.034	-0.0434809	0.816865	0.872544	-0.0374714	0.710199	0.810312	-0.670788	3.48471e-06	8.46167e-06	-0.412033	1.70935e-09	5.34308e-09
ENSG00000117595	IRF6	68.6171	0.606411	9.10708e-05	0.00050628	0.317121	0.000118219	0.000844957	0.0830346	0.664778	0.701964	0.01356	0.894192	0.908278
ENSG00000117597	DIEXF	4467.38	0.296206	0.0209186	0.0528837	0.0830338	0.257035	0.406982	0.629035	2.23795e-16	3.92683e-15	0.306348	1.0107e-10	3.68665e-10
ENSG00000117625	RCOR3	2524.31	-0.100541	0.482007	0.604192	-0.0349033	0.648682	0.765909	-0.627192	6.78586e-13	5.67064e-12	-0.37152	1.83088e-25	4.68131e-24
ENSG00000082512	TRAF5	2901.63	-0.52702	0.00661756	0.0202753	-0.209963	0.0509035	0.121604	-0.951341	2.96408e-13	2.66242e-12	-0.523617	4.19357e-15	2.7081e-14
ENSG00000170385	SLC30A1	1172.05	0.416552	0.00399221	0.0132361	0.188812	0.0182245	0.0543205	0.451263	0.00155458	0.0025507	0.268715	0.000133992	0.000235444
ENSG00000123684	LPGAT1	2398.79	0.236527	0.100514	0.186181	0.145199	0.0527533	0.124807	0.331716	0.0183978	0.0258035	0.198584	0.00544284	0.00792825
ENSG00000143493	INTS7	1192.66	0.411918	0.00164222	0.0061517	0.158473	0.035334	0.0917164	0.600212	4.48493e-09	1.79221e-08	0.306031	4.28124e-08	1.12781e-07
ENSG00000143476	DTL	81.2845	-0.180016	0.752436	0.824746	0.13791	0.629957	0.752538	1.0893	0.0383295	0.0513115	0.806678	0.000820711	0.00131758
ENSG00000066027	PPP2R5A	4286.1	-0.401422	7.24208e-16	3.09354e-14	-0.198672	6.73577e-11	2.53e-09	0.11225	0.210472	0.248317	0.100743	0.0235839	0.0316599
ENSG00000065600	TMEM206	912.943	0.0964676	0.0419171	0.0935018	0.0730464	0.00135474	0.00649427	0.0203948	0.687085	0.722628	0.0214747	0.418263	0.460944
ENSG00000117691	NENF	851.512	-0.117078	0.163009	0.269349	-0.0443405	0.327798	0.483353	0.133283	0.105827	0.131698	0.0923706	0.0281617	0.037369
ENSG00000162772	ATF3	563.672	2.30944	0.000148387	0.000773295	0.802041	0.0284147	0.0774718	1.37148	0.0402126	0.0536616	0.663185	0.0578956	0.073617
ENSG00000123685	BATF3	937.801	0.428781	0.489119	0.610224	0.148803	0.65238	0.768561	1.80032	0.00247916	0.00395365	1.02261	0.000553487	0.000906523
ENSG00000117697	NSL1	1771.56	0.0979178	0.222494	0.341516	0.0615248	0.143729	0.265199	0.230731	0.00119599	0.00199635	0.125424	0.000706321	0.00114338
ENSG00000203705	TATDN3	642.461	0.0309365	0.737634	0.813857	0.0131734	0.788628	0.867104	0.322945	3.65178e-06	8.83485e-06	0.175668	1.04467e-06	2.33704e-06
ENSG00000162769	FLVCR1	970.712	0.0258948	0.820896	0.875719	0.0346866	0.562035	0.698953	0.404842	1.30814e-06	3.37523e-06	0.246681	2.16653e-11	8.57211e-11
ENSG00000143494	VASH2	34.9617	-0.380788	0.0166632	0.0439461	-0.187148	0.0309558	0.0827134	-0.399892	0.0115282	0.0166957	-0.22712	0.00684065	0.00984395
ENSG00000174606	ANGEL2	2893.54	-0.0327998	0.649398	0.742986	-0.0115917	0.763242	0.849208	-0.261696	6.27526e-07	1.70199e-06	-0.150959	3.33308e-09	1.01032e-08
ENSG00000136643	RPS6KC1	1237.81	0.141785	0.00209345	0.00760733	0.0407967	0.140645	0.261002	0.00871073	0.87372	0.893077	-0.0120008	0.678147	0.713388
ENSG00000143499	SMYD2	1413.77	-0.745976	2.56911e-06	2.13695e-05	-0.331647	0.000315227	0.00194348	-0.786281	1.55135e-07	4.66608e-07	-0.402428	1.09261e-06	2.44014e-06
ENSG00000152104	PTPN14	26.5422	-1.55997	1.8738e-06	1.61332e-05	-0.736347	7.40933e-05	0.000563639	-1.59266	1.63519e-07	4.89813e-07	-0.764762	1.11294e-05	2.21033e-05
ENSG00000117724	CENPF	416.37	-0.578506	0.00186194	0.00685636	-0.35354	0.000217787	0.00142075	-0.586309	0.00174488	0.00284033	-0.345462	0.000373172	0.000623557
ENSG00000136636	KCTD3	215.917	-0.195543	0.00641761	0.0197357	-0.080542	0.0444675	0.109694	-0.241586	0.000384073	0.000691194	-0.124023	0.000754642	0.00121639
ENSG00000092978	GPATCH2	740.61	0.0974827	0.254178	0.37814	0.0417931	0.362164	0.518771	0.273593	0.000120549	0.000233062	0.160453	4.03677e-06	8.45407e-06
ENSG00000067533	RRP15	3607.97	0.417715	0.126778	0.222829	0.172527	0.238281	0.384932	1.23443	1.82384e-12	1.40161e-11	0.654935	2.5104e-13	1.27635e-12
ENSG00000143353	LYPLAL1	536.014	0.146399	0.0507147	0.108879	0.0741419	0.064532	0.145368	0.186174	0.0103747	0.0151114	0.0981748	0.0103907	0.0146278
ENSG00000136628	EPRS	18845.2	0.447871	0.0216752	0.054399	0.15059	0.171397	0.301259	0.80846	1.04533e-07	3.24087e-07	0.423909	1.22904e-07	3.08052e-07
ENSG00000162813	BPNT1	1494.66	0.137487	0.276617	0.401509	0.103651	0.111039	0.219638	0.374162	0.00052845	0.000930465	0.211281	0.000127558	0.000224615
ENSG00000067704	IARS2	6837.37	0.115829	0.19762	0.311719	0.0694979	0.140495	0.260796	0.266599	0.000611312	0.00106697	0.159087	3.39822e-05	6.38446e-05
ENSG00000118873	RAB3GAP2	4148.09	0.0190826	0.6707	0.7602	0.0216766	0.357194	0.513988	-0.0467867	0.298788	0.343036	-0.00819975	0.734236	0.765387
ENSG00000162817	C1orf115	124.395	-0.110642	0.407616	0.534739	-0.0351544	0.623437	0.746962	-0.479083	1.28288e-06	3.31523e-06	-0.302089	1.6257e-11	6.53793e-11
ENSG00000143507	DUSP10	1122.46	2.02493	1.30297e-18	7.53449e-17	0.987178	1.30367e-11	5.79081e-10	0.372185	0.36805	0.414689	0.0951759	0.663916	0.700536
ENSG00000143512	HHIPL2	28.9052	0.342633	0.066076	0.133259	0.125815	0.21883	0.360772	0.55417	0.00102587	0.00172989	0.202126	0.0396755	0.051677
ENSG00000143498	TAF1A	837.395	0.204112	0.289586	0.416136	0.100923	0.31983	0.476165	0.853184	1.14847e-13	1.13513e-12	0.477838	4.47041e-21	6.50103e-20
ENSG00000154305	MIA3	6787.7	0.0952639	0.305606	0.432585	0.0640663	0.190088	0.325721	-0.37365	7.22852e-09	2.76065e-08	-0.218589	1.10737e-13	5.88595e-13
ENSG00000186063	AIDA	2107.58	-0.0538102	0.525375	0.641318	0.0205447	0.646869	0.764654	-0.220742	0.0033035	0.00517939	-0.0878038	0.0369708	0.0483399
ENSG00000162819	BROX	2185.01	0.00431981	0.942878	0.961984	0.0132642	0.678655	0.789468	-0.0379972	0.534264	0.578264	-0.0119698	0.711811	0.744829
ENSG00000154309	DISP1	221.651	-0.557834	1.09933e-08	1.51796e-07	-0.31042	6.92501e-10	2.04612e-08	-0.195409	0.150679	0.18232	-0.0759774	0.300815	0.340773
ENSG00000187554	TLR5	248.606	1.41221	0.0104856	0.0298861	0.560843	0.0870236	0.182643	-1.05848	0.112403	0.139198	-1.45668	3.61451e-06	7.60258e-06
ENSG00000143502	SUSD4	187.787	0.578194	0.108088	0.196716	0.2222	0.271112	0.423197	-1.00109	0.00363945	0.00567776	-0.941497	7.37618e-11	2.73278e-10
ENSG00000162909	CAPN2	2986.02	-0.613362	0.00285113	0.00988514	-0.275285	0.0151938	0.0470468	-0.977873	9.09385e-11	4.98518e-10	-0.522973	8.88026e-11	3.25749e-10
ENSG00000143514	TP53BP2	4888.71	0.578465	1.66568e-08	2.21455e-07	0.286637	9.53956e-07	1.33625e-05	0.220414	0.124001	0.152232	0.148216	0.0416961	0.0541541
ENSG00000143756	FBXO28	2662.97	-0.0423692	0.58505	0.690209	-0.0183346	0.656217	0.771433	0.25723	2.64255e-05	5.64214e-05	0.163458	9.15947e-10	2.9582e-09
ENSG00000143753	DEGS1	1923.12	-0.0417062	0.5778	0.685208	0.00853415	0.829962	0.893841	-0.0918255	0.207304	0.244908	-0.0732959	0.0499916	0.0641031
ENSG00000143748	NVL	1683.47	0.047338	0.32364	0.450882	0.00682913	0.792853	0.870088	0.0923141	0.0411316	0.0547826	0.0412939	0.0932293	0.114952
ENSG00000143771	CNIH4	1087.56	-0.441542	1.34009e-08	1.82192e-07	-0.198829	2.56173e-05	0.000225313	-0.0017687	0.987433	0.989608	0.0384018	0.513815	0.556321
ENSG00000162923	WDR26	8246.85	-0.378006	2.06579e-09	3.27607e-08	-0.183069	7.95944e-07	1.13046e-05	-0.267135	0.000905328	0.00153941	-0.119921	0.00760936	0.0108779
ENSG00000143786	CNIH3	240.432	-0.188853	0.338369	0.466106	-0.0890072	0.398103	0.552088	-0.360586	0.0522002	0.0683248	-0.222641	0.0224815	0.0302908
ENSG00000185842	DNAH14	29.6005	-0.336539	0.0802463	0.155513	-0.154758	0.137834	0.25748	-0.658986	6.83155e-05	0.000137242	-0.330166	0.000318405	0.000535496
ENSG00000143815	LBR	7697.64	-0.232325	2.42548e-05	0.000159616	-0.0899843	0.00694881	0.0247861	-0.0300221	0.675765	0.712312	0.0263005	0.481815	0.524682
ENSG00000154380	ENAH	30.314	0.122101	0.677388	0.765491	0.115283	0.447964	0.598696	1.02722	1.34608e-05	3.00993e-05	0.606049	2.6974e-08	7.27543e-08
ENSG00000143742	SRP9	6262.63	0.03	0.869727	0.91007	0.0360217	0.708182	0.809027	0.625259	2.42542e-05	5.22249e-05	0.363042	3.48683e-07	8.21464e-07
ENSG00000143819	EPHX1	696.621	-1.65334	0.00178479	0.00661095	-0.793387	0.00605284	0.02219	-2.84572	9.29267e-13	7.64921e-12	-1.81334	7.12697e-26	1.91098e-24
ENSG00000196187	TMEM63A	7002.07	-1.17944	0.0199052	0.0508165	-0.552316	0.0444518	0.109675	-2.54413	2.46067e-11	1.51157e-10	-1.69028	1.69873e-28	6.10204e-27
ENSG00000143811	PYCR2	4825.31	0.314458	3.74489e-06	2.99275e-05	0.125019	0.00303185	0.0124713	0.200114	0.0137226	0.0196516	0.0927599	0.0355779	0.0466248
ENSG00000143751	SDE2	1992.59	0.613363	1.23032e-05	8.71225e-05	0.329592	5.85596e-06	6.43815e-05	0.395879	0.014847	0.0211378	0.237061	0.00389515	0.00576984
ENSG00000163041	H3F3A	2304.9	-0.347292	1.98171e-08	2.60335e-07	-0.186102	1.29365e-08	2.8211e-07	0.163131	0.0559629	0.0728594	0.101081	0.0219583	0.0296251
ENSG00000182827	ACBD3	2286.16	0.106505	0.309632	0.43665	0.0564524	0.309612	0.464927	0.382556	1.76415e-06	4.47308e-06	0.2296	1.90019e-10	6.70543e-10
ENSG00000183814	LIN9	443.093	-0.399837	5.87243e-06	4.49495e-05	-0.169535	0.00121653	0.00592901	-0.119037	0.297326	0.341535	-0.0238119	0.696323	0.730415
ENSG00000143799	PARP1	13466	0.308024	0.0342215	0.0792934	0.163301	0.0336287	0.0881606	0.493053	0.000100725	0.000197102	0.283094	7.06315e-06	1.43687e-05
ENSG00000203685	STUM	11.3907	-0.391436	0.080837	0.156383	-0.194917	0.107162	0.213856	-0.194951	0.402721	0.449531	-0.161951	0.192239	0.225465
ENSG00000143772	ITPKB	10952.2	-0.58641	0.000217574	0.00107304	-0.310633	0.000261631	0.00165862	-0.632438	2.67055e-05	5.69732e-05	-0.374678	8.07595e-07	1.82895e-06
ENSG00000143801	PSEN2	376.464	2.19523	9.07005e-07	8.42256e-06	1.25576	1.83554e-09	5.00969e-08	-1.05322	0.0470553	0.0620585	-0.429904	0.123034	0.148966
ENSG00000163050	COQ8A	2747.29	-0.142138	0.236538	0.358051	-0.0899735	0.158845	0.285025	-0.477477	1.19749e-08	4.39034e-08	-0.282447	4.01682e-13	1.98128e-12
ENSG00000143776	CDC42BPA	71.3298	0.814315	4.79374e-06	3.7517e-05	0.402743	4.43746e-05	0.000362228	0.192545	0.41014	0.456731	0.121714	0.314476	0.355031
ENSG00000181450	ZNF678	735.436	0.321799	0.0014461	0.00552648	0.173037	0.001181	0.00579424	0.170009	0.147812	0.179081	0.0729931	0.242545	0.279456
ENSG00000143740	SNAP47	1219.01	0.0510178	0.402128	0.529216	0.0117967	0.718445	0.816174	0.233876	1.42434e-08	5.14484e-08	0.129228	3.50388e-10	1.19407e-09
ENSG00000081692	JMJD4	654.072	0.0686821	0.71918	0.798941	0.0109399	0.91393	0.948095	0.871967	2.49475e-18	6.55877e-17	0.485412	1.89281e-30	9.09858e-29
ENSG00000143761	ARF1	15619.5	0.0764706	0.594437	0.697275	0.0475855	0.529269	0.670168	0.52276	5.40635e-07	1.48309e-06	0.317814	3.52856e-12	1.54246e-11
ENSG00000143793	C1orf35	1018.41	-0.209106	0.000952146	0.00385222	-0.13005	2.84747e-05	0.000246192	0.089923	0.209002	0.246759	0.0521914	0.1675	0.198527
ENSG00000162910	MRPL55	877.451	-0.378228	2.68037e-07	2.78599e-06	-0.185599	7.97088e-06	8.34735e-05	0.0234966	0.814563	0.840883	0.0495717	0.342943	0.384705
ENSG00000143774	GUK1	5326.47	-0.0573975	0.631855	0.728373	-0.00289016	0.963686	0.976971	0.311496	0.00270751	0.00428878	0.183099	0.000543665	0.000891209
ENSG00000198835	GJC2	19.6587	-0.030778	0.880928	0.91859	0.0204696	0.852042	0.909629	-0.351887	0.0738834	0.0941742	-0.152269	0.15279	0.182336
ENSG00000181873	IBA57	1149.01	0.18654	0.0224565	0.0560334	0.0240585	0.61395	0.740219	0.310446	2.22999e-06	5.55918e-06	0.114966	0.0059814	0.00866595
ENSG00000162913	C1orf145	59.2353	-1.15137	9.15215e-05	0.000508359	-0.549923	0.00083599	0.00435498	-1.55551	1.74325e-11	1.10534e-10	-0.821006	1.46447e-10	5.24771e-10
ENSG00000154358	OBSCN	5739.44	-1.65332	5.40938e-06	4.17917e-05	-0.770897	0.000152419	0.00105082	-2.09459	4.33544e-13	3.76109e-12	-1.11726	1.06855e-12	4.9824e-12
ENSG00000154370	TRIM11	1703.21	-0.0813749	0.0926157	0.174182	-0.0189161	0.479057	0.625929	-0.148483	0.000337488	0.000611613	-0.0660798	0.0050744	0.00741691
ENSG00000162931	TRIM17	156.71	-0.259417	0.306368	0.433322	-0.0741019	0.585782	0.71783	-1.2265	3.12335e-20	1.22631e-18	-0.703687	3.81152e-33	2.44585e-31
ENSG00000181218	HIST3H2A	118.707	-0.638955	1.20657e-09	2.00721e-08	-0.312765	3.14687e-07	4.88336e-06	-0.284455	0.0547607	0.0713929	-0.14332	0.071942	0.0902878
ENSG00000196890	HIST3H2BB	7.85168	-1.41449	0.000536928	0.00235119	-0.778747	0.000551623	0.00308087	-1.65771	2.81984e-05	5.99449e-05	-0.949525	1.07043e-05	2.13199e-05
ENSG00000168159	RNF187	4102.57	0.0318809	0.61661	0.715864	0.0149831	0.658525	0.773125	0.143779	0.0127215	0.0183054	0.0837772	0.0049146	0.00719288
ENSG00000116574	RHOU	294.129	1.87417	1.62275e-08	2.16182e-07	1.05475	2.95103e-11	1.18372e-09	-1.31025	0.000394158	0.000708186	-0.51459	0.0104679	0.0147333
ENSG00000168118	RAB4A	927.843	-0.250191	0.00959287	0.027651	-0.110968	0.0354056	0.0918768	0.342003	6.50115e-05	0.000131086	0.215506	2.91532e-08	7.82172e-08
ENSG00000154429	CCSAP	944.376	-0.112156	0.361227	0.488199	-0.0755195	0.249111	0.397862	-0.393458	0.000107489	0.000209624	-0.236324	2.53227e-06	5.43939e-06
ENSG00000069248	NUP133	4487.09	0.024967	0.759879	0.829881	0.0117102	0.787162	0.866067	0.290598	1.28458e-06	3.31897e-06	0.176103	4.60543e-11	1.75343e-10
ENSG00000135776	ABCB10	1331.59	0.121411	0.0830011	0.159707	0.0892718	0.0109326	0.0358887	-0.195879	0.00267967	0.00424673	-0.105151	0.00218829	0.00334377
ENSG00000135801	TAF5L	1745.21	0.183453	0.00703531	0.0213526	0.0821054	0.0285469	0.0777202	0.269685	1.84929e-06	4.67103e-06	0.151615	5.81449e-08	1.50976e-07
ENSG00000135763	URB2	4027.45	0.518255	0.137154	0.236884	0.182982	0.331787	0.487281	1.64605	7.28141e-13	6.06554e-12	0.823877	1.50617e-10	5.38692e-10
ENSG00000143641	GALNT2	2321.37	-0.327042	0.0824543	0.158885	-0.137201	0.174251	0.304979	0.671427	2.13464e-05	4.64182e-05	0.448818	1.26163e-12	5.82113e-12
ENSG00000135775	COG2	3643.68	0.243728	0.00416822	0.0137216	0.105458	0.0259753	0.0721887	0.391987	1.26913e-10	6.78809e-10	0.198847	5.92859e-09	1.74233e-08
ENSG00000119280	C1orf198	664.212	0.03554	0.464328	0.588499	-0.0056829	0.827563	0.892347	0.158138	4.7462e-05	9.74574e-05	0.0871163	1.20114e-05	2.37764e-05
ENSG00000143643	TTC13	1489.61	-0.635163	0.00020891	0.00103493	-0.290348	0.00247911	0.010579	-0.871092	7.18937e-11	4.0299e-10	-0.451586	9.77613e-10	3.14583e-09
ENSG00000173409	ARV1	679.27	-0.287216	0.00183974	0.00678982	-0.151838	0.00199605	0.00884329	0.315079	0.000360364	0.000651192	0.194331	5.3091e-06	1.09761e-05
ENSG00000182118	FAM89A	624.083	-0.160505	0.439857	0.565274	-0.0677077	0.537445	0.677087	0.896644	2.43468e-11	1.49839e-10	0.525222	2.40223e-22	4.0764e-21
ENSG00000143633	C1orf131	1136.21	0.0172713	0.858522	0.90198	5.19946e-05	0.999163	0.999314	0.369023	1.94951e-08	6.87619e-08	0.224038	1.10357e-16	8.82524e-16
ENSG00000116906	GNPAT	3519.66	-0.0898803	0.253058	0.37677	-0.0322772	0.443742	0.595057	0.235417	0.000390212	0.000701383	0.158418	7.12813e-08	1.83571e-07
ENSG00000116903	EXOC8	1883.9	0.0804465	0.310415	0.437336	0.0571156	0.168587	0.297744	-0.233463	0.000667069	0.00115679	-0.113586	0.00231506	0.00352933
ENSG00000010072	SPRTN	878.235	0.0333976	0.663512	0.754312	0.0278099	0.491566	0.636555	0.260185	1.1834e-05	2.6712e-05	0.153248	5.83312e-08	1.514e-07
ENSG00000135766	EGLN1	2489.47	-0.345669	3.17348e-05	0.000201744	-0.143128	0.00351371	0.0141028	-0.268839	0.00434545	0.00670623	-0.11824	0.022376	0.0301579
ENSG00000116918	TSNAX	2145.13	-0.0339722	0.78432	0.84728	0.0239446	0.713803	0.812993	0.332445	0.0025943	0.00411985	0.205705	0.000142625	0.000249651
ENSG00000162946	DISC1	273.21	-0.585471	0.0727036	0.143693	-0.256387	0.144844	0.266684	-1.47817	2.40935e-10	1.2148e-09	-0.932163	4.1037e-21	5.99413e-20
ENSG00000116991	SIPA1L2	105.326	-1.21289	0.00189806	0.00697395	-0.496106	0.0195089	0.057272	1.23525	0.00147468	0.00242987	0.850274	6.33347e-07	1.45149e-06
ENSG00000212916	MAP10	212.504	0.230458	0.00599469	0.0186211	0.104428	0.024706	0.069272	-0.0679025	0.472972	0.518991	-0.0731913	0.135686	0.163132
ENSG00000135778	NTPCR	1075.15	0.0164405	0.817868	0.873263	0.0198894	0.59778	0.726813	-0.154055	0.0161309	0.0228474	-0.0827167	0.0153918	0.021214
ENSG00000135749	PCNX2	2468.08	-0.702246	9.42719e-05	0.000521885	-0.333266	0.000874301	0.00451722	-0.84855	4.50952e-08	1.49243e-07	-0.452196	5.70429e-08	1.48231e-07
ENSG00000143674	RP5-862P8.2	119.183	-0.597503	0.000405069	0.00184454	-0.210929	0.0310034	0.0827668	-0.498204	0.00651624	0.00979402	-0.157104	0.122157	0.147997
ENSG00000135750	KCNK1	0.484625	0.335269	0.732648	0.80976	0.516438	0.377725	0.53384	-1.23725	0.283191	0.326778	-0.506866	0.412583	0.455253
ENSG00000183780	SLC35F3	197.131	-0.370205	0.333793	0.461291	-0.0114562	0.954883	0.970946	-0.247266	0.493826	0.539273	0.00123743	0.994529	0.995508
ENSG00000168275	COA6	1007.2	-0.0652715	0.791505	0.853441	-0.0437812	0.737007	0.830277	1.04445	6.66024e-11	3.75564e-10	0.584307	5.39093e-15	3.44431e-14
ENSG00000059588	TARBP1	4540.28	-0.0899953	0.126372	0.222322	-0.0357844	0.259587	0.410286	-0.0379939	0.530135	0.574454	-0.0335262	0.292356	0.331929
ENSG00000168264	IRF2BP2	7478.63	-0.0342447	0.688172	0.773383	-0.0817215	0.0589948	0.136072	0.277681	3.5025e-05	7.33113e-05	0.121208	0.0019647	0.00301747
ENSG00000173726	TOMM20	7936.26	-0.00701906	0.944505	0.963051	-0.00307335	0.95398	0.97055	0.362148	6.04305e-07	1.64476e-06	0.227988	7.99291e-15	4.98153e-14
ENSG00000188739	RBM34	160.088	-0.0940154	0.252928	0.37662	-0.0489406	0.263644	0.414867	0.0703364	0.393401	0.440207	0.0542884	0.208213	0.242734
ENSG00000054267	ARID4B	9723.9	0.151816	0.000875965	0.00359008	0.079347	0.00120809	0.00589654	-0.141376	0.00298983	0.00470999	-0.0945426	2.99257e-05	5.65448e-05
ENSG00000152904	GGPS1	2036.18	-0.107235	0.0804982	0.155842	-0.084633	0.00554222	0.0206248	-0.064075	0.311071	0.355714	-0.0419071	0.208126	0.242683
ENSG00000168243	GNG4	183.241	-1.75628	0.0858017	0.164046	-0.997086	0.0556616	0.129946	5.32814	9.76586e-19	2.79524e-17	2.77393	3.44952e-20	4.52373e-19
ENSG00000143669	LYST	11352.7	-0.906865	5.27242e-05	0.000316632	-0.462358	0.000141195	0.000982392	1.07649	5.67847e-07	1.55175e-06	0.597468	3.21895e-08	8.59622e-08
ENSG00000116962	NID1	8.78248	0.28329	0.548867	0.660976	0.214067	0.383486	0.539581	1.40332	0.00194979	0.00315249	0.902048	6.47206e-06	1.32273e-05
ENSG00000077585	GPR137B	259.916	-1.27796	2.7598e-34	6.89533e-32	-0.67003	1.46072e-26	1.13738e-23	-0.0228512	0.926216	0.938089	0.0882242	0.489858	0.532519
ENSG00000086619	ERO1B	802.453	-0.491758	0.00954289	0.0275249	-0.218745	0.0357443	0.0925925	-0.920592	6.3095e-13	5.31294e-12	-0.512687	7.90622e-16	5.65543e-15
ENSG00000186197	EDARADD	10.7309	-0.477693	0.118565	0.211566	-0.203374	0.221691	0.364295	0.0729245	0.821743	0.846704	0.170589	0.305735	0.346049
ENSG00000116977	LGALS8	4707.43	-0.345051	0.00260979	0.00919607	-0.156812	0.0134705	0.0425863	-0.547725	1.85624e-11	1.17024e-10	-0.282789	4.94636e-10	1.65116e-09
ENSG00000119285	HEATR1	10436	0.574153	0.0231998	0.057455	0.237095	0.0872159	0.182902	1.17233	1.53778e-10	8.10665e-10	0.591269	4.03645e-09	1.2113e-08
ENSG00000116984	MTR	6077.9	-0.185281	0.0521833	0.111113	-0.0946468	0.0647952	0.145767	-0.389553	4.72995e-08	1.55912e-07	-0.211475	1.17806e-08	3.31618e-08
ENSG00000180875	GREM2	3.95495	0.258788	0.690066	0.774855	0.203612	0.567433	0.703263	-1.5005	0.00722672	0.0107918	-1.1091	0.000118861	0.000210029
ENSG00000091483	FH	2540.7	0.274876	0.160864	0.266707	0.124447	0.234162	0.379807	0.786491	2.18085e-08	7.61883e-08	0.434048	4.51254e-10	1.51476e-09
ENSG00000117009	KMO	10.8114	-0.688598	0.010621	0.0302013	-0.341768	0.021527	0.0617716	-0.695724	0.00916779	0.013459	-0.259188	0.0820123	0.102054
ENSG00000054277	OPN3	379.659	-0.410467	0.000895347	0.00366045	-0.165966	0.0179204	0.0536678	-0.0843068	0.558869	0.601883	0.046693	0.534248	0.576462
ENSG00000203668	CHML	3409.5	-0.208125	0.296847	0.423812	-0.0627889	0.554043	0.69207	0.511397	0.00626466	0.00944496	0.34951	7.12769e-05	0.000129247
ENSG00000162843	WDR64	11.8518	0.409774	0.259293	0.383295	0.291107	0.118982	0.23107	-1.38781	5.19443e-08	1.70034e-07	-0.689481	3.31441e-06	7.01235e-06
ENSG00000174371	EXO1	26.7329	-0.413851	0.0811246	0.156711	-0.110464	0.388555	0.543862	0.265667	0.275156	0.318034	0.291193	0.0124407	0.0173383
ENSG00000054282	SDCCAG8	44.7751	-0.459227	0.00495681	0.0159068	-0.228045	0.0108947	0.0357939	-0.692317	3.84218e-07	1.07936e-06	-0.355009	3.04864e-06	6.48015e-06
ENSG00000117020	AKT3	52.1595	-0.552309	3.64752e-06	2.92376e-05	-0.267912	9.35464e-05	0.000686785	-0.409587	0.0040723	0.00630458	-0.197883	0.0111147	0.0155938
ENSG00000179456	ZBTB18	3970.76	-0.633692	0.0460727	0.100913	-0.335666	0.0497589	0.119409	-1.3129	2.4038e-07	6.99871e-07	-0.832911	1.3288e-12	6.11183e-12
ENSG00000173728	C1orf100	20.8541	0.0937167	0.587014	0.691447	0.00831182	0.928614	0.956134	-0.0532826	0.759451	0.790047	-0.0150991	0.87019	0.887102
ENSG00000035687	ADSS	5237.5	-0.0476997	0.741429	0.816398	-0.0227953	0.76576	0.850996	0.604903	5.23326e-11	3.02731e-10	0.349539	1.24523e-18	1.32215e-17
ENSG00000179397	C1orf101	34.9765	-0.975771	6.86739e-05	0.000397282	-0.4764	0.000478897	0.0027478	-1.16032	1.0516e-07	3.25877e-07	-0.60523	5.80318e-07	1.33552e-06
ENSG00000121644	DESI2	3100.78	0.231244	0.168937	0.276693	0.124628	0.159159	0.285396	0.67178	5.32711e-08	1.73988e-07	0.389453	3.88701e-12	1.68881e-11
ENSG00000203667	COX20	405.752	-0.0472082	0.732103	0.809292	-0.0824732	0.259498	0.410195	-0.281481	0.0290693	0.0396823	-0.213852	0.000739455	0.00119322
ENSG00000153187	HNRNPU	48138	0.227859	0.101821	0.187918	0.0926766	0.219284	0.361432	0.594383	5.06071e-10	2.39943e-09	0.321378	3.01712e-11	1.1696e-10
ENSG00000203666	EFCAB2	90.5558	-0.127372	0.502606	0.621836	-0.0719536	0.482588	0.628742	-0.751193	4.34469e-08	1.44222e-07	-0.443877	1.88413e-11	7.51776e-11
ENSG00000185420	SMYD3	451.7	0.0244011	0.791671	0.853511	0.0764972	0.099167	0.20186	-0.337129	2.79214e-07	8.02666e-07	-0.188552	2.06827e-08	5.65235e-08
ENSG00000162851	TFB2M	1299.54	0.0178887	0.948545	0.965683	-0.0317749	0.827383	0.892226	1.33458	5.57032e-22	2.98782e-20	0.722382	9.574e-30	4.17962e-28
ENSG00000162852	CNST	3970.11	-0.493431	4.94862e-05	0.000299358	-0.259689	6.76213e-05	0.000519449	-0.421566	0.00108971	0.00183052	-0.212153	0.00234343	0.00357052
ENSG00000143653	SCCPDH	764.314	0.084721	0.762008	0.831053	0.0937871	0.520849	0.662867	0.73504	0.00335452	0.00525438	0.457206	0.000191388	0.00032998
ENSG00000153207	AHCTF1	6604.81	0.162418	0.0150634	0.0402563	0.0845172	0.0176299	0.0529176	-0.00273368	0.971054	0.975787	0.00602817	0.878284	0.893974
ENSG00000277462	ZNF670	178.827	-0.485969	0.00109723	0.00435666	-0.22486	0.00615603	0.0224917	0.582366	2.98443e-05	6.32095e-05	0.364265	8.18925e-09	2.35641e-08
ENSG00000188295	ZNF669	681.456	-0.0493194	0.419551	0.546481	-0.0131924	0.687083	0.795333	0.0108379	0.861148	0.881935	0.00124991	0.969742	0.973719
ENSG00000196418	ZNF124	498.642	0.111639	0.193489	0.306995	0.0351882	0.449163	0.599775	0.354024	3.3857e-10	1.66137e-09	0.191769	1.53523e-11	6.19481e-11
ENSG00000162714	ZNF496	1803.75	-0.392143	5.10687e-11	1.06833e-09	-0.191807	5.93427e-08	1.10793e-06	-0.147058	0.107596	0.133709	-0.0409859	0.409857	0.452434
ENSG00000162711	NLRP3	162.653	-0.98105	2.34912e-05	0.000155613	-0.481887	0.00016917	0.00114659	-0.854407	0.000386576	0.00069532	-0.473667	0.000204671	0.000351416
ENSG00000169224	GCSAML	8.49926	-0.795127	0.0577582	0.120078	-0.336357	0.138227	0.25799	0.965429	0.0250977	0.0345971	0.698743	0.000516828	0.000849428
ENSG00000162722	TRIM58	7.41067	-0.389001	0.112797	0.203385	-0.187087	0.16468	0.292757	-0.524609	0.040298	0.0537538	-0.276469	0.0464937	0.0599493
ENSG00000175137	SH3BP5L	2309.11	-0.34377	1.29013e-18	7.49292e-17	-0.178282	1.92337e-15	1.65323e-13	-0.0536166	0.482346	0.52831	-0.00788096	0.846702	0.866431
ENSG00000171161	ZNF672	2067.78	-0.2552	0.0280534	0.0672855	-0.115594	0.0664447	0.148619	0.343909	0.00150386	0.00247486	0.245028	2.18599e-07	5.28467e-07
ENSG00000171163	ZNF692	1738.1	-0.0160184	0.863103	0.905069	-0.0230537	0.639632	0.759239	-0.0568805	0.530578	0.57484	-0.0655274	0.16561	0.196376
ENSG00000185220	PGBD2	549.122	-0.173841	0.353607	0.480893	-0.045855	0.647725	0.765393	-0.875116	6.29835e-17	1.24973e-15	-0.491184	8.9649e-24	1.83164e-22
ENSG00000184731	FAM110C	6.06791	-0.546692	0.102357	0.188645	-0.259459	0.153698	0.278356	-1.04494	0.000811495	0.00138826	-0.611656	0.000266406	0.000451837
ENSG00000035115	SH3YL1	2196.08	-0.49228	0.000815445	0.00338181	-0.273134	0.000423707	0.00247839	-0.506703	0.000384334	0.000691571	-0.276041	0.000250001	0.000425652
ENSG00000143727	ACP1	4927.81	-0.0312328	0.825998	0.878897	-0.0407082	0.587261	0.719077	0.653226	2.82361e-21	1.35482e-19	0.36854	2.14905e-46	4.89797e-44
ENSG00000151353	TMEM18	1375.61	0.159614	0.00529635	0.0168349	0.035627	0.296364	0.450605	0.071606	0.253153	0.294252	0.00956818	0.779416	0.805351
ENSG00000172554	SNTG2	20.307	0.402483	0.0487891	0.105584	0.153794	0.166497	0.295036	0.214587	0.301878	0.346131	0.181039	0.0869371	0.107665
ENSG00000130508	PXDN	92.9978	-0.782931	1.09724e-05	7.87944e-05	-0.374518	0.000176436	0.00118492	-0.513887	0.0136107	0.0194976	-0.203537	0.074112	0.0928173
ENSG00000186487	MYT1L	30.2067	-2.04153	2.41438e-09	3.75617e-08	-1.01842	1.45922e-07	2.47955e-06	-1.69638	6.80224e-06	1.58747e-05	-0.865248	3.53166e-05	6.62481e-05
ENSG00000032389	TSSC1	1504.07	0.110228	0.394929	0.522208	0.0625536	0.360944	0.517641	0.442229	1.39113e-05	3.10525e-05	0.239848	5.71965e-06	1.17513e-05
ENSG00000171853	TRAPPC12	1329.64	0.104612	0.0266163	0.064422	0.0409849	0.118378	0.230403	-0.0486234	0.340732	0.386616	-0.0519284	0.0438022	0.0566613
ENSG00000182551	ADI1	753.714	0.238229	0.137866	0.237835	0.110962	0.201482	0.339272	-0.447732	0.00238304	0.00381234	-0.310908	9.38364e-06	1.87943e-05
ENSG00000171865	RNASEH1	1497.7	0.196798	0.0378281	0.0860243	0.0647072	0.220759	0.363231	0.442436	1.24037e-15	1.90089e-14	0.224015	3.62198e-12	1.58069e-11
ENSG00000171863	RPS7	49243.4	-0.0854125	0.525532	0.64145	-0.0532229	0.455146	0.60514	0.432182	5.46243e-05	0.000111024	0.224696	9.55539e-05	0.00017097
ENSG00000134326	CMPK2	2756.42	1.56278	0.000522993	0.00230312	0.94988	8.12601e-06	8.47978e-05	-0.610143	0.216158	0.254366	-0.207593	0.426783	0.469354
ENSG00000134321	RSAD2	4993.98	2.94561	3.37056e-11	7.2692e-10	1.63869	2.41994e-16	2.5949e-14	-1.41057	0.0123183	0.0177523	-0.711474	0.0176834	0.0241659
ENSG00000151692	RNF144A	12663.7	2.16809	6.97621e-26	8.55361e-24	1.10598	4.59677e-18	7.02934e-16	-0.874345	0.0305888	0.0415802	-0.644749	0.00156342	0.00242997
ENSG00000115738	ID2	5454.03	0.835765	0.0147436	0.0394973	0.350767	0.0639672	0.14453	1.42547	4.30707e-06	1.03425e-05	0.737475	3.09675e-06	6.57605e-06
ENSG00000134313	KIDINS220	5752.75	-0.00715906	0.936772	0.958093	0.0137695	0.773793	0.856485	-0.378907	1.1445e-11	7.52824e-11	-0.179769	1.19312e-07	2.99618e-07
ENSG00000143797	MBOAT2	152.004	0.286607	0.240834	0.362895	0.219595	0.0802098	0.17164	-1.05408	8.81674e-10	4.00609e-09	-0.618846	3.68808e-15	2.39571e-14
ENSG00000151693	ASAP2	5.83251	-2.03498	2.13261e-06	1.81142e-05	-0.960608	0.000124426	0.0008836	-1.45156	0.00406081	0.00628902	-0.775396	0.00542218	0.00789991
ENSG00000119185	ITGB1BP1	1840.04	-0.123179	0.0501862	0.107954	-0.0353304	0.311005	0.466543	0.0908187	0.163692	0.196965	0.0792189	0.0136163	0.018895
ENSG00000119203	CPSF3	2933.74	0.023876	0.881033	0.91859	0.0148666	0.860072	0.915322	0.566462	1.97833e-06	4.96841e-06	0.34249	1.96641e-10	6.92805e-10
ENSG00000134330	IAH1	1678.03	0.0319422	0.74604	0.819733	0.0325391	0.531254	0.671808	0.245003	0.00486043	0.00744957	0.154641	0.000314835	0.000529828
ENSG00000151694	ADAM17	1914.77	-0.0479887	0.491598	0.612566	-0.0746786	0.0329828	0.0868152	0.23459	1.53191e-05	3.40124e-05	0.110752	0.000340836	0.000571621
ENSG00000134308	YWHAQ	13146.2	-0.223604	0.389288	0.516425	-0.0991882	0.468776	0.616972	1.06661	3.57228e-09	1.45303e-08	0.633267	6.33982e-17	5.25759e-16
ENSG00000115750	TAF1B	1173.99	0.18184	0.316365	0.443173	0.107707	0.258581	0.409082	0.633585	1.24547e-05	2.80157e-05	0.36703	1.64464e-07	4.04926e-07
ENSG00000134317	GRHL1	31.6901	0.165892	0.530707	0.645387	0.138373	0.317929	0.47404	0.374901	0.157749	0.1903	0.228686	0.0957624	0.117778
ENSG00000172059	KLF11	353.199	-0.319986	0.00481447	0.0155193	-0.110915	0.0853776	0.17993	-0.309614	0.00812865	0.0120419	-0.114683	0.0765938	0.0957259
ENSG00000171848	RRM2	16.9225	-0.0899314	0.825614	0.878629	-0.0685431	0.748895	0.838674	1.7972	1.43723e-11	9.27802e-11	0.903338	6.48234e-11	2.42062e-10
ENSG00000115756	HPCAL1	2631.12	-0.775418	5.20761e-10	9.23148e-09	-0.360263	1.69536e-06	2.162e-05	-0.589093	7.91222e-05	0.000157445	-0.26043	0.00219392	0.00335198
ENSG00000115758	ODC1	17296.4	0.687734	0.138975	0.239343	0.24803	0.318864	0.475102	1.97058	3.63037e-09	1.47348e-08	1.02605	3.46411e-09	1.04764e-08
ENSG00000115761	NOL10	3149.63	0.205762	0.486187	0.60771	0.0897049	0.564421	0.701212	1.33327	1.68652e-13	1.60793e-12	0.734835	1.43738e-18	1.51039e-17
ENSG00000143882	ATP6V1C2	127.641	0.300801	0.0653179	0.132061	0.138998	0.113842	0.224011	0.53709	0.00011707	0.0002269	0.28681	8.46751e-05	0.000152309
ENSG00000143870	PDIA6	6842.79	0.411637	0.150769	0.254298	0.206093	0.175663	0.306683	1.0029	4.54567e-05	9.35874e-05	0.542931	1.5864e-05	3.08891e-05
ENSG00000150873	C2orf50	22.4448	-0.444693	0.0113055	0.0318528	-0.181433	0.063251	0.143292	-0.586805	0.000244595	0.000451705	-0.319363	0.000233263	0.000398232
ENSG00000162976	PQLC3	855.003	-0.079489	0.488375	0.609521	-0.000438336	0.99422	0.996101	-0.502274	1.01826e-13	1.0202e-12	-0.280972	3.96268e-18	3.91792e-17
ENSG00000134318	ROCK2	2785.66	-0.047994	0.528433	0.643804	0.0250997	0.531796	0.67221	-0.160642	0.0264077	0.036293	-0.0534092	0.181361	0.213616
ENSG00000169016	E2F6	1150	0.197844	0.358125	0.485344	0.044546	0.700785	0.804292	1.03172	7.72177e-20	2.79914e-18	0.555019	7.5367e-25	1.77273e-23
ENSG00000196208	GREB1	9.62051	-0.652832	0.0206261	0.0523235	-0.301294	0.0512597	0.122125	-0.858879	0.00151375	0.00248928	-0.505463	0.000478277	0.000789405
ENSG00000134324	LPIN1	4326.2	0.125721	0.39884	0.526407	0.0931678	0.233524	0.379004	-0.663582	7.54255e-14	7.81193e-13	-0.401155	1.81931e-36	1.64722e-34
ENSG00000071575	TRIB2	2410.16	-2.16202	2.21591e-08	2.88525e-07	-1.10873	2.68824e-07	4.22616e-06	-2.16074	1.84278e-09	7.91776e-09	-1.18275	1.45185e-09	4.57389e-09
ENSG00000151779	NBAS	3787.5	0.188811	0.000459601	0.00205609	0.103004	0.000273292	0.00172394	-0.011414	0.862952	0.883508	-0.00901242	0.796297	0.820694
ENSG00000079785	DDX1	7389.33	0.248546	0.220002	0.338634	0.118333	0.270752	0.422934	0.879101	4.61615e-11	2.69394e-10	0.484451	3.74897e-14	2.12785e-13
ENSG00000197872	FAM49A	17.452	-2.35876	4.45412e-07	4.38198e-06	-1.12958	1.90814e-05	0.000175038	-1.97749	0.000150234	0.000286424	-1.07145	0.000197065	0.000338973
ENSG00000163029	SMC6	2481.5	0.137461	0.0365322	0.0836809	0.072353	0.0389078	0.0989017	0.164136	0.0115675	0.0167489	0.0924326	0.00602128	0.0087199
ENSG00000178295	GEN1	808.901	0.63413	4.84644e-09	7.08351e-08	0.312868	5.29288e-07	7.86329e-06	0.150009	0.342681	0.388561	0.0985494	0.228539	0.264402
ENSG00000240857	RDH14	1130.78	0.191243	0.0243635	0.0597005	0.104954	0.0192139	0.0566195	0.236943	0.00404603	0.00626906	0.126728	0.00333397	0.00498437
ENSG00000185013	NT5C1B	33.2028	-0.148268	0.534039	0.648486	-0.0484204	0.704106	0.806218	-0.838223	3.10523e-06	7.58769e-06	-0.427283	1.68986e-05	3.27877e-05
ENSG00000183891	TTC32	724.125	-0.00460207	0.980586	0.986555	0.00432461	0.966076	0.97857	-0.757268	8.88494e-09	3.34008e-08	-0.477334	7.10886e-19	7.831e-18
ENSG00000118965	WDR35	1062.36	-0.125203	0.0105358	0.030016	-0.0863228	0.000316554	0.00195076	0.0478771	0.384207	0.430833	0.0360692	0.20818	0.242717
ENSG00000068697	LAPTM4A	2171.41	-0.15751	0.00602362	0.0186934	-0.0970335	0.000876114	0.00452482	-0.0290177	0.654656	0.692606	-0.00827041	0.810077	0.833015
ENSG00000055917	PUM2	15447.7	-0.0267957	0.563956	0.673909	-0.0171422	0.486809	0.632685	0.0404144	0.389776	0.436596	0.033657	0.164356	0.194976
ENSG00000143878	RHOB	568.215	0.0307657	0.870052	0.910338	0.0219291	0.826203	0.89168	0.521819	0.00198188	0.00320202	0.297715	0.000483747	0.000798135
ENSG00000118960	HS1BP3	492.708	-0.340475	0.0176464	0.0460622	-0.14023	0.0766437	0.16599	-0.716982	3.29288e-18	8.36047e-17	-0.377899	1.84187e-16	1.43221e-15
ENSG00000143869	GDF7	46.7982	-0.136518	0.469189	0.59273	-0.0166698	0.868392	0.920903	-0.519595	0.00109559	0.00183946	-0.281576	0.00109698	0.00173539
ENSG00000118961	LDAH	1038.12	-0.143319	0.35869	0.485648	-0.0561456	0.499232	0.643398	0.521106	3.51865e-05	7.36144e-05	0.325738	1.31269e-08	3.67249e-08
ENSG00000119771	KLHL29	612.485	0.240424	0.0363314	0.0833218	0.0435059	0.507237	0.650547	0.293511	0.00667156	0.0100161	0.102524	0.0967729	0.118904
ENSG00000119778	ATAD2B	2125.26	-0.0339767	0.752801	0.824941	-0.00373363	0.948213	0.967434	-0.394983	9.96718e-07	2.61154e-06	-0.244165	1.0312e-11	4.25183e-11
ENSG00000173960	UBXN2A	1408.88	0.0454132	0.543525	0.656394	0.0552637	0.15086	0.275098	-0.197583	0.00275676	0.00436261	-0.0834115	0.0234421	0.0314888
ENSG00000205639	MFSD2B	30.2965	-0.172202	0.241138	0.363313	-0.122195	0.114485	0.22501	-0.0333398	0.825604	0.850227	-0.0262133	0.745053	0.775012
ENSG00000163026	WDCP	1079.06	0.0483239	0.577032	0.684682	0.0210135	0.648142	0.765624	0.351497	4.09199e-10	1.9807e-09	0.204665	2.13122e-17	1.87817e-16
ENSG00000119782	FKBP1B	2.05483	-0.903966	0.128267	0.225176	-0.236537	0.465794	0.61436	-0.396145	0.572974	0.615768	-0.000175831	0.999487	0.999714
ENSG00000115128	SF3B6	3682.08	0.0450802	0.849227	0.89591	0.0238704	0.84893	0.907404	0.983084	5.30184e-10	2.50565e-09	0.538556	5.32343e-12	2.27221e-11
ENSG00000219626	FAM228B	337.579	-0.370083	0.135447	0.234875	-0.190971	0.152996	0.277693	-1.10987	8.17739e-11	4.53936e-10	-0.656356	5.48779e-17	4.59715e-16
ENSG00000115129	TP53I3	45.2659	-0.159606	0.418265	0.54509	-0.0482393	0.648242	0.765624	-0.714852	3.0046e-06	7.35815e-06	-0.45562	2.85977e-10	9.85743e-10
ENSG00000176732	PFN4	8.19351	-0.107211	0.752234	0.824592	-0.0443669	0.80585	0.877801	-1.0676	6.08052e-05	0.000122943	-0.699241	3.55898e-07	8.36823e-07
ENSG00000198399	ITSN2	8262.85	0.0372721	0.710951	0.792325	0.0404608	0.445786	0.596831	-0.407538	2.44105e-09	1.02742e-08	-0.243709	7.79431e-17	6.36399e-16
ENSG00000084676	NCOA1	5922.2	0.191901	0.0215638	0.054221	0.0989019	0.0272844	0.0750028	-0.28291	0.000179521	0.000338398	-0.134971	0.00114154	0.00180251
ENSG00000184924	PTRHD1	272.581	-0.0576813	0.496496	0.617094	-0.0473292	0.290189	0.443817	0.127462	0.120945	0.148757	0.045476	0.309604	0.350009
ENSG00000138092	CENPO	405.312	0.422832	0.00429835	0.0140993	0.200239	0.0129523	0.041123	0.544989	4.10289e-05	8.50819e-05	0.312635	1.66356e-06	3.64444e-06
ENSG00000138031	ADCY3	688.75	0.370892	0.159545	0.265147	0.206347	0.131692	0.248885	1.16482	4.82851e-11	2.80423e-10	0.632745	1.28468e-13	6.75506e-13
ENSG00000115137	DNAJC27	701.949	-0.217716	0.0187765	0.0484016	-0.124018	0.0113695	0.0370778	-0.324058	7.70471e-05	0.00015364	-0.181896	1.70735e-05	3.30978e-05
ENSG00000084710	EFR3B	45.3629	-0.506183	0.0108539	0.0307334	-0.32884	0.00141046	0.00669424	-0.550392	0.00512797	0.00782328	-0.365748	0.000265669	0.000450761
ENSG00000115138	POMC	158.606	-0.039572	0.823318	0.877399	-0.055308	0.55783	0.695684	0.690848	4.14913e-08	1.38217e-07	0.329596	6.7867e-06	1.38297e-05
ENSG00000119772	DNMT3A	8208.66	-0.0334205	0.732281	0.809421	-0.0419547	0.413781	0.56747	0.450597	1.35109e-24	1.15017e-22	0.236751	1.28641e-22	2.29488e-21
ENSG00000138101	DTNB	692.21	-0.402478	3.72989e-07	3.75313e-06	-0.163504	0.000885874	0.00456099	-0.33921	0.00013526	0.000259526	-0.163733	0.000905385	0.00144475
ENSG00000143970	ASXL2	7166.46	-0.251766	0.00864773	0.0253236	-0.0998319	0.0614519	0.140312	0.074428	0.486478	0.532483	0.0795532	0.145656	0.174373
ENSG00000084731	KIF3C	342.431	-0.736813	0.00509279	0.0162503	-0.270422	0.0637259	0.144145	-1.33623	1.60982e-13	1.54259e-12	-0.696543	4.00009e-12	1.73197e-11
ENSG00000084733	RAB10	8328.01	0.182393	0.354553	0.481785	0.101952	0.325997	0.48171	0.776066	9.45123e-08	2.9496e-07	0.435156	5.73965e-10	1.90061e-09
ENSG00000157833	GAREM2	344.248	-0.0035114	0.966741	0.977033	0.0233077	0.599649	0.728302	0.100559	0.223682	0.262354	0.0778751	0.0651687	0.082303
ENSG00000084754	HADHA	9220.16	-0.116416	0.0559659	0.1173	-0.0303366	0.369514	0.526378	-0.0645525	0.310694	0.355344	-0.000596962	0.986066	0.988234
ENSG00000138029	HADHB	3505.84	-0.123381	0.000981329	0.00395458	-0.0574102	0.00590046	0.021744	0.0297459	0.502279	0.547372	0.043363	0.0487836	0.0626646
ENSG00000173567	ADGRF3	209.847	0.1066	0.419254	0.546165	0.0137945	0.847085	0.9059	-0.230593	0.0676282	0.086788	-0.227796	0.000103432	0.000184243
ENSG00000138018	SELENOI	5055.54	0.174639	0.52733	0.642934	0.0971	0.504122	0.647619	1.20276	3.46476e-10	1.69638e-09	0.668487	9.13711e-14	4.90591e-13
ENSG00000115155	OTOF	8.64975	-0.732369	0.0739437	0.145348	-0.157788	0.472367	0.619988	0.0998171	0.820377	0.845825	0.27723	0.204385	0.238609
ENSG00000213699	SLC35F6	875.797	-0.200196	0.0114416	0.032195	-0.104307	0.0135942	0.0429056	0.286184	3.33468e-05	7.00432e-05	0.163163	2.61e-06	5.60091e-06
ENSG00000084764	MAPRE3	253.844	0.277844	0.0176553	0.0460764	0.173375	0.00368458	0.0146995	-0.485553	1.25878e-07	3.85821e-07	-0.282843	1.25007e-10	4.52484e-10
ENSG00000119777	TMEM214	2836.37	0.137508	0.130108	0.227715	0.0727217	0.131429	0.248496	0.285761	0.000206574	0.000385623	0.16687	1.31058e-05	2.58306e-05
ENSG00000084693	AGBL5	1140.83	0.0967907	0.449827	0.575062	0.0393392	0.567282	0.703263	-0.436894	1.47373e-05	3.27702e-05	-0.299744	4.5531e-13	2.22751e-12
ENSG00000228474	OST4	3413.67	0.0182164	0.806683	0.863898	0.0331094	0.394747	0.54916	0.0260338	0.724109	0.757401	0.0130436	0.739122	0.769755
ENSG00000138080	EMILIN1	65.3278	-0.559809	6.24679e-06	4.75676e-05	-0.274919	8.29321e-05	0.000620188	0.160407	0.316657	0.361726	0.151781	0.0606001	0.0768636
ENSG00000138030	KHK	127.578	-0.787182	6.47638e-05	0.000378307	-0.327638	0.00369585	0.0147266	-0.921442	1.58868e-07	4.77074e-07	-0.440485	1.27986e-05	2.52703e-05
ENSG00000138028	CGREF1	72.7615	0.102235	0.794285	0.855185	0.0161425	0.937738	0.961118	1.80702	6.30063e-15	8.33869e-14	0.964639	2.984e-18	3.01111e-17
ENSG00000143994	ABHD1	71.9589	-0.567263	0.0478946	0.104039	-0.277176	0.0745526	0.162308	-1.23461	5.75265e-09	2.24247e-08	-0.760372	2.34094e-14	1.35962e-13
ENSG00000138073	PREB	3000.16	-0.0857209	0.465683	0.589595	-0.0211681	0.734191	0.828021	0.415459	2.03017e-06	5.09278e-06	0.261057	2.1678e-12	9.72053e-12
ENSG00000138074	SLC5A6	3534.79	0.386263	0.0930767	0.174934	0.146247	0.240224	0.38742	1.081	1.92803e-15	2.8142e-14	0.565221	5.78056e-15	3.68612e-14
ENSG00000138085	ATRAID	2544.16	0.141445	0.0252768	0.0616418	0.0613686	0.0771401	0.16682	-0.0222748	0.743133	0.77521	-0.0218573	0.543736	0.585933
ENSG00000084774	CAD	11290	0.558254	0.0289181	0.0690663	0.240123	0.0840783	0.177843	1.06204	8.79465e-08	2.76101e-07	0.531747	1.12564e-06	2.51009e-06
ENSG00000163794	UCN	51.3486	-0.911346	0.000501676	0.00222255	-0.492058	0.000495557	0.00282265	-1.01167	3.09521e-05	6.52938e-05	-0.524291	8.05833e-05	0.000145246
ENSG00000115204	MPV17	2129.73	0.0265457	0.768257	0.836135	-0.00866755	0.856624	0.912533	0.269638	0.000158257	0.000300942	0.145224	0.000123119	0.000217204
ENSG00000115207	GTF3C2	4201.02	0.35626	0.000334356	0.00156395	0.148781	0.00940375	0.0318438	0.454203	4.5109e-08	1.49251e-07	0.225135	1.45141e-06	3.20143e-06
ENSG00000115211	EIF2B4	2264.54	-0.121085	0.150152	0.253644	-0.0630188	0.157777	0.283532	0.287776	1.32668e-05	2.96906e-05	0.178363	2.58098e-09	7.91233e-09
ENSG00000115234	SNX17	6211.84	0.143128	0.240706	0.362744	0.0644076	0.323216	0.479105	0.434695	3.32428e-06	8.08999e-06	0.236173	1.07148e-06	2.39578e-06
ENSG00000163795	ZNF513	1042.91	0.120503	0.0522788	0.111263	0.0511138	0.132164	0.249494	0.0221022	0.735669	0.768579	-0.00356905	0.918653	0.929197
ENSG00000115241	PPM1G	7648.6	0.15507	0.377389	0.504633	0.0681395	0.464577	0.613427	0.737583	4.255e-11	2.50088e-10	0.420304	4.36302e-17	3.70422e-16
ENSG00000115216	NRBP1	8264.67	-0.0941895	0.497746	0.617901	-0.0229191	0.755756	0.843859	0.472574	1.41364e-05	3.15138e-05	0.300902	1.96329e-10	6.91887e-10
ENSG00000157992	KRTCAP3	138.675	-0.466671	0.00458372	0.0148878	-0.210333	0.0210886	0.0608038	-0.702119	9.68001e-08	3.01245e-07	-0.364751	5.37558e-07	1.24165e-06
ENSG00000138002	IFT172	659.02	-0.425466	0.120424	0.214105	-0.216529	0.142602	0.263744	-1.2117	2.62016e-10	1.31356e-09	-0.743659	1.5531e-18	1.62039e-17
ENSG00000221843	C2orf16	61.0541	0.406768	0.212067	0.329021	0.133034	0.45454	0.604597	1.13823	2.39161e-05	5.15389e-05	0.626694	2.97237e-06	6.32819e-06
ENSG00000243943	ZNF512	1535.26	-0.0278887	0.806856	0.864014	-0.0278336	0.647625	0.765344	-0.431712	5.94078e-08	1.9227e-07	-0.259323	7.84885e-13	3.72011e-12
ENSG00000176714	CCDC121	38.5195	0.189299	0.380132	0.507405	0.0844356	0.467805	0.616214	-0.696478	0.000100034	0.000195926	-0.494033	4.93313e-10	1.64716e-09
ENSG00000198522	GPN1	2386.87	0.260939	0.0356566	0.0820442	0.116609	0.0833261	0.176846	0.514386	1.77992e-08	6.32026e-08	0.273354	1.05451e-08	2.9894e-08
ENSG00000119760	SUPT7L	3242.26	0.0703389	0.302146	0.429293	0.0129278	0.727767	0.823161	-0.169338	0.00552055	0.00838923	-0.114316	0.000113257	0.000200717
ENSG00000163798	SLC4A1AP	2821.06	0.237229	0.0026371	0.00927198	0.120811	0.00434488	0.0168216	0.244984	0.00162628	0.00265941	0.147187	0.000138893	0.000243576
ENSG00000243147	MRPL33	1212.87	-0.0297065	0.797812	0.85731	-0.000737021	0.990431	0.993884	0.35492	0.000147468	0.000281556	0.219434	6.88759e-07	1.57385e-06
ENSG00000171174	RBKS	89.4961	0.0711063	0.603866	0.705529	0.0619347	0.392479	0.547328	-0.45579	3.05351e-05	6.45343e-05	-0.247954	1.99038e-05	3.82982e-05
ENSG00000158019	BRE	1282.7	0.359691	0.000285711	0.00137178	0.178787	0.000984016	0.00497723	0.175805	0.122333	0.150352	0.0778781	0.203824	0.238016
ENSG00000075426	FOSL2	1776.15	-1.69305	3.27781e-05	0.000207579	-0.759565	0.00064649	0.00351875	1.55149	0.000269543	0.000494181	1.02455	3.92071e-08	1.03697e-07
ENSG00000163803	PLB1	49.5732	-2.78156	4.2235e-08	5.2195e-07	-1.3901	1.19447e-06	1.60847e-05	-3.15263	8.31353e-13	6.87756e-12	-1.78391	4.5501e-14	2.55593e-13
ENSG00000213639	PPP1CB	9844.75	-0.128264	0.238574	0.360392	-0.0575699	0.322111	0.478114	0.220146	0.0382038	0.0511516	0.137777	0.0104869	0.014757
ENSG00000163806	SPDYA	83.2325	-0.404524	0.0487663	0.105551	-0.205187	0.0631008	0.143	-0.725674	3.05244e-05	6.45257e-05	-0.414998	4.07189e-06	8.52356e-06
ENSG00000171103	TRMT61B	734.213	-0.0468928	0.324131	0.451034	-0.0404015	0.100293	0.203522	0.153503	5.9911e-05	0.000121228	0.0766307	0.000274409	0.000464695
ENSG00000163811	WDR43	11093	0.312129	0.340353	0.467964	0.113561	0.514266	0.656446	1.54375	8.09462e-15	1.05126e-13	0.817925	3.72825e-16	2.78397e-15
ENSG00000189350	FAM179A	38.4697	-1.09558	1.20317e-06	1.07907e-05	-0.59224	1.05568e-06	1.44878e-05	0.47489	0.0902322	0.113554	0.36935	0.00768159	0.0109729
ENSG00000115295	CLIP4	1915.38	0.246341	0.01755	0.0458302	0.111348	0.0510275	0.121835	-0.254618	0.015484	0.0219879	-0.192166	0.000118308	0.000209107
ENSG00000171094	ALK	18.3472	0.504625	0.0264457	0.0640794	0.248769	0.0408858	0.102618	-0.516268	0.0200667	0.0279983	-0.382691	0.000568058	0.000929352
ENSG00000119801	YPEL5	2533.25	-0.759564	0.000929706	0.00377643	-0.372312	0.00320215	0.0130542	-1.18077	2.7804e-13	2.50597e-12	-0.632441	2.90977e-13	1.46642e-12
ENSG00000213626	LBH	21365.3	-0.638988	3.77182e-10	6.82328e-09	-0.381231	2.4009e-17	3.02674e-15	0.0114201	0.940313	0.950106	0.0288067	0.721138	0.753754
ENSG00000172954	LCLAT1	1409.11	-0.246674	0.00897624	0.0261181	-0.148887	0.00207776	0.00914338	0.411169	3.19684e-09	1.31368e-08	0.222295	7.87199e-10	2.55927e-09
ENSG00000214711	CAPN14	67.0327	0.404461	0.0217685	0.0545737	0.176441	0.0697252	0.154288	-0.337988	0.0670862	0.086126	-0.359542	1.76601e-05	3.4165e-05
ENSG00000013016	EHD3	499.652	-0.474539	2.02648e-05	0.000136148	-0.193115	0.00326829	0.013287	0.230124	0.0921427	0.11576	0.183865	0.00598322	0.00866764
ENSG00000162959	MEMO1	254.524	-0.0479305	0.602552	0.704632	-0.0032028	0.94772	0.96708	0.273592	0.00041035	0.000735675	0.17348	1.81586e-06	3.96693e-06
ENSG00000162961	DPY30	1242.97	0.0589406	0.573055	0.68143	0.035274	0.52285	0.664646	0.372606	1.27717e-06	3.30178e-06	0.202391	3.32349e-07	7.85644e-07
ENSG00000021574	SPAST	1618.41	-0.0939037	0.283154	0.408712	-0.0187703	0.689741	0.797384	0.161909	0.0579071	0.0751392	0.131892	0.00105919	0.00167862
ENSG00000152683	SLC30A6	2073.55	0.314011	0.000153575	0.000796727	0.176574	3.0369e-05	0.000260022	0.226852	0.0161547	0.0228763	0.130229	0.00722814	0.010361
ENSG00000091106	NLRC4	53.3871	0.245601	0.0402444	0.0905705	0.144188	0.0200603	0.0585659	0.302231	0.00898381	0.0132183	0.15624	0.0108162	0.0151993
ENSG00000119820	YIPF4	3592.06	-0.243675	0.010433	0.0297745	-0.124605	0.014996	0.0465422	-0.341568	4.79005e-05	9.8312e-05	-0.192955	7.68019e-06	1.55522e-05
ENSG00000115760	BIRC6	16015.2	0.0688598	0.393805	0.521216	0.0598239	0.152558	0.277201	-0.200167	0.00709058	0.0105993	-0.0894362	0.0274168	0.036428
ENSG00000018699	TTC27	3428.11	0.475585	0.0516853	0.110408	0.193905	0.14545	0.267516	0.985469	1.9761e-07	5.84501e-07	0.503481	8.78577e-07	1.98393e-06
ENSG00000049323	LTBP1	8.54153	1.0216	0.0604817	0.124499	0.827536	0.000901441	0.00463034	-1.81366	7.35978e-05	0.000147207	-0.965271	0.000118985	0.00021022
ENSG00000152689	RASGRP3	1227.09	2.57858	5.37135e-15	2.02642e-13	1.41254	1.68529e-22	6.19672e-20	-0.996572	0.0308903	0.0419511	-0.507825	0.0470455	0.0605953
ENSG00000119812	FAM98A	2954.82	0.250775	0.323374	0.450655	0.145707	0.271031	0.42317	0.987146	1.04128e-07	3.22906e-07	0.576039	6.53738e-12	2.76536e-11
ENSG00000150938	CRIM1	345.858	-1.37884	7.17667e-06	5.39963e-05	-0.67012	7.04971e-05	0.000538782	1.531	4.06542e-07	1.13723e-06	0.954929	1.7938e-15	1.22165e-14
ENSG00000171055	FEZ2	556.896	-0.349929	2.87935e-06	2.36381e-05	-0.161719	0.000182894	0.00122263	0.103503	0.294675	0.338608	0.0963619	0.0522429	0.0668084
ENSG00000115808	STRN	3862.49	-0.24291	0.00222308	0.00800164	-0.0899903	0.0478697	0.11599	-0.0889974	0.335006	0.38045	-0.00548413	0.911042	0.922557
ENSG00000008869	HEATR5B	3388.42	-0.708029	1.36673e-06	1.21139e-05	-0.337201	5.47011e-05	0.00043358	-0.750512	8.69866e-08	2.73478e-07	-0.361192	6.39318e-06	1.30762e-05
ENSG00000152133	GPATCH11	1643.43	-0.34386	2.52942e-05	0.00016558	-0.149036	0.00170362	0.00781387	-0.253383	0.00640647	0.00964553	-0.0963316	0.0631946	0.0799779
ENSG00000055332	EIF2AK2	7939.27	0.493173	0.0407846	0.0915063	0.364519	0.00167374	0.00769816	-0.0704117	0.779891	0.808569	0.0101178	0.938953	0.946615
ENSG00000218739	CEBPZOS	2242.14	0.0980106	0.0890322	0.168616	0.063085	0.0338638	0.0885879	0.0277644	0.647603	0.68627	0.0164257	0.608112	0.647964
ENSG00000115816	CEBPZ	6723.2	-0.151157	0.347173	0.474713	-0.102311	0.226686	0.370269	0.769469	5.36651e-22	2.90209e-20	0.430122	3.71596e-43	6.72921e-41
ENSG00000003509	NDUFAF7	1093.23	-0.388389	0.00118871	0.0046612	-0.198246	0.00226877	0.00983036	-0.424635	0.000204627	0.000382281	-0.264362	2.75852e-06	5.9062e-06
ENSG00000115825	PRKD3	3955.49	-0.459281	0.00124245	0.00484753	-0.280097	9.8184e-05	0.000718045	-0.176096	0.262792	0.304839	-0.158564	0.0532252	0.0679791
ENSG00000115828	QPCT	48.8686	-0.749224	0.0853829	0.163482	-0.647336	0.00345794	0.0139249	1.79392	4.27286e-09	1.71421e-08	0.798181	7.05416e-05	0.000128001
ENSG00000163171	CDC42EP3	969.796	-0.343123	0.00501687	0.0160661	-0.185168	0.00432333	0.016748	-0.327915	0.00561265	0.00852133	-0.198629	0.00122847	0.00193392
ENSG00000115841	RMDN2	165.616	-0.0708573	0.677726	0.765542	-0.139628	0.113397	0.223402	0.44189	0.00235963	0.00377627	0.115729	0.18718	0.219902
ENSG00000138061	CYP1B1	93.0296	0.707245	0.19384	0.307394	0.218954	0.460502	0.609567	1.59164	0.000960823	0.00162664	1.00169	4.62784e-06	9.64303e-06
ENSG00000119787	ATL2	3076.72	-0.106088	0.265798	0.390253	-0.0627985	0.211122	0.351569	0.301842	0.000114609	0.00022249	0.182323	1.13717e-06	2.53451e-06
ENSG00000143889	HNRNPLL	3100.11	0.55664	0.0182193	0.0472412	0.286069	0.0220171	0.0629495	0.810013	0.000172109	0.000325449	0.479683	3.40856e-06	7.20003e-06
ENSG00000143891	GALM	1036.34	0.0823739	0.565747	0.675535	0.115921	0.109716	0.217552	-0.419662	0.000431676	0.000771394	-0.13935	0.0449351	0.0580529
ENSG00000115875	SRSF7	15721.9	0.140343	0.291338	0.4182	0.048016	0.500755	0.644169	0.543999	3.10707e-10	1.5332e-09	0.303956	2.37041e-13	1.20936e-12
ENSG00000152147	GEMIN6	1107.29	0.0615078	0.708412	0.790261	0.00908157	0.917005	0.949796	0.7241	1.05485e-15	1.63557e-14	0.393916	3.11503e-19	3.61842e-18
ENSG00000163214	DHX57	1740.18	0.00262551	0.976511	0.983418	-0.0121748	0.796985	0.872741	0.346379	5.86099e-09	2.28129e-08	0.208134	2.12668e-17	1.87542e-16
ENSG00000188010	MORN2	112.803	0.15267	0.569707	0.678371	0.0487008	0.732994	0.827334	1.16893	8.72183e-12	5.90177e-11	0.625217	2.49845e-13	1.27076e-12
ENSG00000214694	ARHGEF33	30.4709	0.853973	2.4119e-07	2.54286e-06	0.487864	1.08143e-10	3.91116e-09	-0.334922	0.112705	0.139546	-0.29291	0.00613418	0.00887951
ENSG00000115904	SOS1	12191.3	1.84303	3.36471e-15	1.29522e-13	1.00377	1.18453e-18	2.11886e-16	-1.16214	0.000500521	0.000885068	-0.747612	5.96499e-06	1.22402e-05
ENSG00000011566	MAP4K3	571.303	-0.394319	0.00328239	0.0111938	-0.189873	0.00956414	0.0322878	-0.531592	7.53719e-06	1.74724e-05	-0.293829	1.85969e-06	4.05998e-06
ENSG00000138050	THUMPD2	667.429	-0.194128	0.246313	0.369093	-0.111123	0.207699	0.347003	0.765482	5.00568e-16	8.30816e-15	0.436466	7.77497e-32	4.39219e-30
ENSG00000143924	EML4	10374.4	-0.0912862	0.552628	0.664358	-0.0318888	0.69816	0.802496	-0.619367	7.33115e-09	2.79499e-08	-0.363204	3.45256e-13	1.7177e-12
ENSG00000115944	COX7A2L	3828.32	0.0355245	0.730781	0.808302	-0.0109843	0.842025	0.902574	0.383312	1.55431e-07	4.67391e-07	0.192065	2.4093e-06	5.1879e-06
ENSG00000171126	KCNG3	57.333	0.145236	0.795431	0.855769	0.00369446	0.9902	0.993806	3.1206	1.76303e-38	1.2924e-35	1.4792	1.64558e-17	1.47278e-16
ENSG00000057935	MTA3	2025.62	0.0283172	0.701447	0.784985	0.0353165	0.361463	0.518104	-0.309381	1.2887e-12	1.02313e-11	-0.170958	1.76842e-15	1.20498e-14
ENSG00000162881	OXER1	16.3876	-0.465283	0.069056	0.13807	-0.255659	0.0640229	0.14457	-0.753164	0.000689255	0.00119244	-0.4888	1.63387e-05	3.17714e-05
ENSG00000162882	HAAO	26.0068	-0.425184	0.0460501	0.100893	-0.202941	0.0812182	0.173289	-0.770914	1.92425e-05	4.20791e-05	-0.48816	6.02455e-08	1.56123e-07
ENSG00000152518	ZFP36L2	15194.4	-1.64881	7.67189e-07	7.22554e-06	-0.788398	2.71342e-05	0.000236455	-1.82902	5.02862e-10	2.38616e-09	-1.04761	1.0766e-11	4.42523e-11
ENSG00000115970	THADA	3573.18	0.206348	0.0512466	0.109718	0.0811922	0.161848	0.288925	0.462937	1.16936e-10	6.28755e-10	0.238436	1.37487e-09	4.34483e-09
ENSG00000152527	PLEKHH2	148.19	-1.78412	6.29694e-07	6.05127e-06	-0.836172	3.61795e-05	0.000303107	-1.97102	4.47093e-10	2.14914e-09	-1.06628	5.08718e-10	1.69474e-09
ENSG00000138036	DYNC2LI1	313.466	-0.213127	0.0758931	0.148467	-0.102618	0.114626	0.225122	-0.449368	5.07746e-06	1.20672e-05	-0.251203	7.90668e-07	1.79338e-06
ENSG00000138095	LRPPRC	16071.3	0.375647	0.0750723	0.147014	0.160711	0.157601	0.283292	0.954198	1.69202e-11	1.07596e-10	0.510375	9.18363e-13	4.31716e-12
ENSG00000138032	PPM1B	3492.78	-0.0586246	0.046227	0.101146	-0.0319162	0.0410293	0.102919	-0.0763549	0.0067571	0.0101353	-0.0373923	0.0143797	0.0198938
ENSG00000138079	SLC3A1	47.2067	-0.603099	0.00494172	0.0158732	-0.34353	0.00264996	0.0111747	-0.692003	0.000659176	0.00114355	-0.413071	9.4102e-05	0.000168464
ENSG00000138078	PREPL	3477.58	0.0245629	0.652572	0.745137	-0.00269505	0.926679	0.954959	0.0992777	0.0565664	0.0735436	0.0773251	0.00197232	0.00302847
ENSG00000143919	CAMKMT	395.777	0.0633322	0.445102	0.570465	0.019688	0.656946	0.771946	0.277143	1.82114e-05	3.995e-05	0.141449	5.6068e-05	0.000103125
ENSG00000068784	SRBD1	1656.5	0.172091	0.171387	0.279634	0.0835624	0.214674	0.355515	0.349427	0.001946	0.00314713	0.167925	0.00648005	0.00935355
ENSG00000171132	PRKCE	532.591	-0.836567	4.51745e-25	5.24737e-23	-0.366354	5.56757e-09	1.34731e-07	-0.278523	0.095987	0.120269	-0.0689884	0.446941	0.489447
ENSG00000116016	EPAS1	34.3825	-1.41753	0.000331703	0.00155429	-0.755419	0.0003416	0.00207706	2.03827	7.31099e-09	2.78891e-08	1.22891	2.29192e-19	2.69785e-18
ENSG00000250565	ATP6V1E2	488.086	0.208336	0.191956	0.305186	0.0386779	0.662807	0.776561	-0.396022	0.00740414	0.0110443	-0.303593	1.25351e-05	2.47723e-05
ENSG00000119729	RHOQ	943.686	0.02278	0.805451	0.863136	-0.0366919	0.45655	0.606092	-0.0902748	0.321747	0.366778	-0.0695971	0.142311	0.1706
ENSG00000151665	PIGF	472.869	-0.10838	0.255216	0.379045	-0.0282235	0.5831	0.715736	-0.291871	0.000343358	0.000621653	-0.158851	0.000206277	0.000354035
ENSG00000119878	CRIPT	524.281	-0.364444	0.000133994	0.000710026	-0.170805	0.00135511	0.00649427	0.279937	0.00778651	0.0115702	0.195849	8.01245e-05	0.000144478
ENSG00000171150	SOCS5	1166.91	0.109628	0.128387	0.225328	0.0764014	0.0387421	0.098626	-0.00761481	0.921223	0.934107	-0.00886459	0.826936	0.848038
ENSG00000180398	MCFD2	3808.58	0.0210055	0.615973	0.715501	0.0080381	0.71881	0.816378	0.109616	0.00296885	0.00467917	0.0615685	0.00120553	0.00189939
ENSG00000068724	TTC7A	3704.85	0.910923	3.99981e-22	3.33116e-20	0.459778	2.92856e-15	2.42284e-13	-0.159245	0.401816	0.448634	-0.196632	0.0430463	0.0557107
ENSG00000239605	C2orf61	10.0685	0.531675	0.0516677	0.110388	0.246768	0.0927505	0.192117	-0.541322	0.0468916	0.0618611	-0.438871	0.0013976	0.00218819
ENSG00000143933	CALM2	14112.6	-0.0936828	0.626757	0.723964	-0.0283711	0.780323	0.860959	0.759107	2.03076e-08	7.13985e-08	0.446671	6.37577e-14	3.5088e-13
ENSG00000095002	MSH2	3350.22	-0.362377	4.00743e-07	3.98696e-06	-0.197756	9.90647e-08	1.7649e-06	0.246232	0.00514636	0.0078468	0.169223	4.37027e-05	8.12183e-05
ENSG00000184261	KCNK12	56.6009	-0.479392	0.0177493	0.0462761	-0.234604	0.031866	0.0844527	-0.7887	1.73706e-06	4.40947e-06	-0.445341	2.6482e-07	6.33718e-07
ENSG00000116062	MSH6	5628.01	-0.0807937	0.479226	0.601907	-0.0321889	0.594663	0.724585	0.457371	2.11408e-09	8.99269e-09	0.283761	3.92017e-25	9.65003e-24
ENSG00000138081	FBXO11	2955.9	-0.416724	7.23504e-16	3.09354e-14	-0.211667	3.38702e-12	1.73775e-10	-0.0492127	0.60324	0.644515	0.00170461	0.972996	0.976468
ENSG00000170802	FOXN2	4054.06	-0.382238	0.0380173	0.0863211	-0.122186	0.224495	0.367777	0.484582	0.00803427	0.0119195	0.350617	2.64141e-05	5.01822e-05
ENSG00000162869	PPP1R21	1924.77	0.0499212	0.639647	0.735477	0.0460527	0.412693	0.566329	-0.491051	1.48042e-20	6.32171e-19	-0.276624	1.02995e-35	8.61706e-34
ENSG00000243244	STON1	70.743	-0.0165441	0.940546	0.960643	0.0408226	0.727169	0.822696	-0.917656	1.15196e-11	7.56978e-11	-0.550492	1.12728e-19	1.38748e-18
ENSG00000115239	ASB3	95.884	-0.494775	1.37866e-05	9.62371e-05	-0.222169	0.000778074	0.00410988	-0.469828	7.04664e-05	0.0001412	-0.22583	0.0006115	0.000996846
ENSG00000270898	GPR75-ASB3	15.2321	-0.17323	0.405739	0.532804	-0.103497	0.352456	0.508553	-0.325349	0.105325	0.131147	-0.161232	0.136996	0.164573
ENSG00000143942	CHAC2	646.539	0.5224	0.159484	0.265079	0.267849	0.168163	0.297233	1.599	6.07576e-09	2.35793e-08	0.832156	5.06369e-09	1.50015e-08
ENSG00000068912	ERLEC1	2053.05	-0.206372	0.000970034	0.00391383	-0.0984762	0.0045079	0.0173345	-0.00380487	0.95964	0.966673	0.0226655	0.564548	0.606531
ENSG00000119737	GPR75	314.832	-0.0966027	0.359648	0.486611	-0.0450899	0.422752	0.57637	-0.148418	0.146844	0.177974	-0.0828469	0.126957	0.15339
ENSG00000068878	PSME4	6636.73	-0.113075	0.0175236	0.0457779	-0.0499422	0.0555249	0.129741	0.042093	0.421279	0.468305	0.0392317	0.144698	0.173352
ENSG00000170634	ACYP2	405.818	-0.00535576	0.969434	0.979041	-0.031956	0.669928	0.782786	-0.453529	4.65864e-05	9.57637e-05	-0.291451	2.0376e-08	5.57431e-08
ENSG00000115306	SPTBN1	13820.1	-0.633428	0.00291124	0.0100523	-0.292218	0.0123055	0.039488	-0.992068	3.39016e-09	1.38536e-08	-0.562303	2.44446e-11	9.59993e-11
ENSG00000214595	EML6	64.3782	-0.946385	0.000192937	0.000965195	-0.514371	0.000175096	0.00117712	-1.14689	6.21025e-07	1.6861e-06	-0.630935	2.76209e-07	6.59301e-07
ENSG00000115310	RTN4	4131.35	-0.0291828	0.615677	0.715321	-0.0157801	0.610688	0.737409	-0.136665	0.00924772	0.0135687	-0.0551693	0.0584589	0.0743118
ENSG00000162994	CLHC1	105.552	-0.791692	0.000447709	0.00201378	-0.407908	0.000945365	0.00482224	-1.06209	2.59405e-08	8.95799e-08	-0.570902	2.16168e-08	5.88695e-08
ENSG00000143947	RPS27A	81885.3	-0.0607797	0.524761	0.640745	-0.0367666	0.469035	0.617159	-0.0991256	0.28969	0.333548	-0.0768041	0.116173	0.141317
ENSG00000085760	MTIF2	2559.82	-0.0866567	0.502775	0.62187	-0.0590848	0.38676	0.542439	0.558002	4.48345e-13	3.88438e-12	0.333391	1.03473e-36	9.49868e-35
ENSG00000115355	CCDC88A	1039.31	-0.0821374	0.553658	0.665294	-0.0238153	0.74761	0.837916	-0.498662	3.20424e-06	7.81371e-06	-0.3099	2.21899e-10	7.76117e-10
ENSG00000163001	CFAP36	1746.24	-0.503122	2.186e-06	1.84847e-05	-0.245487	4.45273e-05	0.00036316	-0.504304	1.61224e-06	4.10843e-06	-0.247579	2.76176e-05	5.23933e-05
ENSG00000275052	PPP4R3B	11083.9	0.265383	0.000309188	0.00146485	0.124365	0.00250658	0.0106721	0.238417	0.00246779	0.00393742	0.123325	0.00302887	0.00455398
ENSG00000138035	PNPT1	5874.37	0.320088	0.26499	0.389283	0.144633	0.342061	0.497559	1.21831	1.07089e-09	4.79157e-09	0.66582	1.10098e-11	4.51844e-11
ENSG00000115380	EFEMP1	41.6371	-0.299702	0.551021	0.663016	0.181383	0.458107	0.607647	-0.655366	0.145688	0.176671	-0.414312	0.0954486	0.117447
ENSG00000028116	VRK2	997.05	0.311077	0.0628833	0.128305	0.149676	0.0959268	0.196927	0.607532	1.76865e-05	3.89151e-05	0.33695	2.18506e-06	4.73203e-06
ENSG00000115392	FANCL	282.572	0.0156178	0.920735	0.946686	0.0239734	0.772511	0.855638	0.542793	1.40248e-05	3.12808e-05	0.313227	2.31711e-07	5.58735e-07
ENSG00000119866	BCL11A	72.7268	-0.392785	0.171952	0.280245	-0.315369	0.0358844	0.0928826	-0.270928	0.351704	0.398005	-0.18151	0.235403	0.271725
ENSG00000115421	PAPOLG	3102.06	0.0840123	0.147358	0.249945	0.0344531	0.273306	0.425868	-0.144769	0.0077978	0.0115843	-0.0845582	0.00246436	0.00374656
ENSG00000162924	REL	8511.86	0.371475	0.357963	0.485272	0.0550734	0.801107	0.87509	2.29058	9.62911e-34	4.2352e-31	1.08415	1.07355e-15	7.54055e-15
ENSG00000162927	PUS10	919.02	0.179285	0.393452	0.520905	0.0519023	0.644176	0.762533	1.03809	1.07752e-24	9.35391e-23	0.531354	2.28261e-20	3.06022e-19
ENSG00000162928	PEX13	1461.23	0.0265581	0.645108	0.740189	0.0319329	0.287916	0.441152	0.00669861	0.908818	0.923943	0.0165985	0.588213	0.628941
ENSG00000162929	KIAA1841	104.9	-0.557822	0.0804093	0.155738	-0.224561	0.192693	0.328611	-1.56019	1.77405e-14	2.12227e-13	-0.892663	1.97855e-20	2.66883e-19
ENSG00000237651	C2orf74	64.2073	-0.392015	0.0732906	0.144421	-0.197921	0.0924743	0.191704	-0.908139	1.5934e-08	5.71018e-08	-0.530357	2.75646e-11	1.07518e-10
ENSG00000173209	AHSA2	3912.31	-0.586178	0.023564	0.0581503	-0.280299	0.0457783	0.111967	-1.18221	5.72052e-11	3.28184e-10	-0.691604	5.65764e-16	4.12057e-15
ENSG00000115464	USP34	12528.8	0.0766935	0.556769	0.668002	0.04528	0.514237	0.656446	-0.41832	0.000156479	0.000297727	-0.253606	2.75219e-06	5.89455e-06
ENSG00000082898	XPO1	21159.3	0.339015	0.0126754	0.034968	0.18449	0.00979584	0.0329524	0.481398	9.31128e-05	0.00018324	0.26495	2.48971e-05	4.74024e-05
ENSG00000170264	FAM161A	220.007	-0.637016	0.00765158	0.0228564	-0.302236	0.0203198	0.0591411	-1.12008	3.62106e-10	1.76602e-09	-0.621399	1.41577e-11	5.7338e-11
ENSG00000115484	CCT4	17788.4	0.182246	0.491271	0.612216	0.0820157	0.557035	0.694889	1.18426	2.55255e-13	2.32442e-12	0.644119	2.47343e-16	1.89984e-15
ENSG00000173163	COMMD1	668.258	0.328214	0.0418509	0.0933922	0.110041	0.21879	0.36077	0.685406	6.49704e-10	3.01542e-09	0.345969	2.99443e-08	8.02257e-08
ENSG00000170340	B3GNT2	2615.46	0.0545038	0.794497	0.855344	0.0290577	0.792739	0.870034	0.856627	3.59404e-09	1.46008e-08	0.47387	1.87418e-11	7.4803e-11
ENSG00000115504	EHBP1	1266.58	0.373288	3.55044e-14	1.21172e-12	0.186723	1.65689e-10	5.62364e-09	-0.0193386	0.827045	0.851503	-0.0304642	0.511326	0.553762
ENSG00000143951	WDPCP	365.874	-0.281295	4.50494e-05	0.000274993	-0.173848	1.70686e-07	2.85636e-06	-0.119512	0.15689	0.18935	-0.0744813	0.0941535	0.115951
ENSG00000014641	MDH1	6062.29	0.156623	0.368931	0.496079	0.0825202	0.37211	0.529011	0.623532	4.81289e-06	1.14736e-05	0.334664	2.37633e-06	5.11859e-06
ENSG00000169764	UGP2	5326.75	0.0763299	0.407967	0.535093	0.0718326	0.131013	0.247887	-0.120843	0.186084	0.221524	-0.0543185	0.26447	0.302661
ENSG00000143952	VPS54	2460.98	0.659832	5.75905e-28	8.76568e-26	0.30111	3.05272e-10	9.66717e-09	0.0942779	0.496425	0.541575	-0.028931	0.695991	0.730183
ENSG00000197329	PELI1	6095.58	1.49129	7.20432e-20	4.86811e-18	0.623612	1.91888e-06	2.40989e-05	0.580109	0.0570233	0.0740895	0.0231407	0.894285	0.908302
ENSG00000119862	LGALSL	77.9658	0.499535	0.0738207	0.145207	0.219972	0.146739	0.269438	1.1179	2.77209e-06	6.83695e-06	0.599718	4.41073e-07	1.02705e-06
ENSG00000119844	AFTPH	3229.09	-0.0991243	0.403643	0.530894	-0.0768065	0.219522	0.361728	0.486556	4.98415e-09	1.97081e-08	0.271977	7.3529e-12	3.09646e-11
ENSG00000179833	SERTAD2	4417.43	0.485536	3.01024e-13	8.7608e-12	0.247279	1.23576e-10	4.36207e-09	-0.094738	0.404677	0.451523	-0.0930701	0.111761	0.136288
ENSG00000115902	SLC1A4	1272.22	1.43179	8.94907e-08	1.03951e-06	0.551417	0.00173024	0.00791131	0.271066	0.422163	0.46909	0.106021	0.556078	0.598307
ENSG00000011523	CEP68	1939.9	-1.22758	0.000526768	0.00231666	-0.601229	0.00195182	0.00870786	-1.85538	2.58107e-12	1.93397e-11	-1.0686	2.49175e-16	1.9117e-15
ENSG00000138069	RAB1A	3257.58	0.0241046	0.814512	0.870592	0.019515	0.719121	0.816584	0.376257	3.88421e-07	1.0907e-06	0.236895	1.1493e-15	8.02993e-15
ENSG00000138071	ACTR2	25854.4	0.112069	0.413911	0.54096	0.0879927	0.21783	0.359483	0.31937	0.012763	0.0183611	0.202045	0.001508	0.00234824
ENSG00000198369	SPRED2	248.99	-1.82863	0.000112372	0.000608355	-0.85106	0.000879286	0.00453919	2.92895	4.49871e-13	3.89249e-12	1.65374	1.58005e-25	4.09543e-24
ENSG00000143971	ETAA1	1192.36	0.11981	0.208296	0.324501	0.0430218	0.406712	0.560563	-0.0923456	0.35447	0.400758	-0.0946232	0.0620191	0.078573
ENSG00000197223	C1D	1271.65	0.0625394	0.76043	0.830325	0.0610976	0.568875	0.704134	0.800325	5.54186e-08	1.80087e-07	0.462095	8.10652e-12	3.39975e-11
ENSG00000243667	WDR92	270.613	-0.369678	1.54374e-09	2.50518e-08	-0.182204	3.71291e-07	5.695e-06	0.0374467	0.686951	0.722544	0.0502409	0.299351	0.33926
ENSG00000115946	PNO1	3384.48	0.351341	0.353491	0.480786	0.122309	0.542824	0.682241	1.77197	2.70353e-14	3.07262e-13	0.932181	5.84222e-15	3.72005e-14
ENSG00000221823	PPP3R1	3631.15	0.0386392	0.789654	0.852	0.0362071	0.634922	0.756341	0.540969	3.31354e-07	9.41475e-07	0.327427	1.05385e-12	4.91907e-12
ENSG00000119865	CNRIP1	6.63833	-0.266888	0.424445	0.551084	0.0469502	0.790016	0.868184	-0.790552	0.0113228	0.0164181	-0.52787	0.00140778	0.00220255
ENSG00000115956	PLEK	34.7875	-0.230419	0.418977	0.545911	-0.192436	0.197338	0.334293	-0.0795409	0.770307	0.799827	-0.0162935	0.91035	0.922069
ENSG00000204923	FBXO48	439.282	-0.126909	0.524524	0.640612	-0.106089	0.321527	0.477564	-0.710454	6.2575e-06	1.46839e-05	-0.455299	2.38862e-10	8.3202e-10
ENSG00000169621	APLF	308.456	0.402707	1.17252e-06	1.05479e-05	0.152543	0.00426014	0.0165274	0.0108216	0.925229	0.937305	-0.0797154	0.182803	0.215142
ENSG00000163219	ARHGAP25	4369.31	-0.266194	0.151108	0.254673	-0.0257428	0.796349	0.872333	-0.936888	1.0432e-28	1.88562e-26	-0.417851	1.89017e-10	6.67188e-10
ENSG00000169604	ANTXR1	11.3459	0.571526	0.0460745	0.100913	0.242443	0.11508	0.225677	1.04892	5.00345e-05	0.000102373	0.459773	0.00128573	0.00202118
ENSG00000198380	GFPT1	4878.39	0.0520939	0.747705	0.82092	0.0795004	0.343994	0.499336	0.37397	0.0130469	0.018734	0.264028	0.000202637	0.000348104
ENSG00000169599	NFU1	954.625	-0.319348	0.00230765	0.00826335	-0.123624	0.0378871	0.097023	0.0794176	0.508309	0.553577	0.0960959	0.115068	0.140037
ENSG00000115977	AAK1	10111.5	-0.535126	0.00626724	0.0193271	-0.241206	0.0245612	0.0689099	-0.918104	8.03748e-11	4.46546e-10	-0.510842	9.43097e-13	4.42713e-12
ENSG00000196975	ANXA4	335.458	0.289809	0.0100581	0.0288725	0.219271	1.70386e-05	0.000159505	-0.359217	0.000640421	0.00111379	-0.203825	0.000180363	0.000311785
ENSG00000087338	GMCL1	2028.97	-0.624002	6.14196e-20	4.19236e-18	-0.282629	5.64428e-09	1.3609e-07	-0.1301	0.333054	0.378567	-0.0162307	0.820439	0.842099
ENSG00000124380	SNRNP27	1768.8	0.293258	0.0137172	0.0372601	0.177931	0.00320461	0.0130562	0.297104	0.0115567	0.0167352	0.201084	0.000393642	0.000656021
ENSG00000059728	MXD1	735.81	-0.210754	0.269267	0.393853	-0.0894794	0.38337	0.539514	-0.911402	5.40887e-19	1.63318e-17	-0.512072	1.25652e-27	4.04135e-26
ENSG00000244617	ASPRV1	65.7461	-0.490831	0.00234846	0.00838908	-0.199666	0.0275338	0.0754586	-0.750577	7.6635e-10	3.51599e-09	-0.398261	3.97187e-09	1.19355e-08
ENSG00000169564	PCBP1	13027.8	0.134503	0.0601636	0.124056	0.0688773	0.0709062	0.156171	0.242492	5.7327e-05	0.000116284	0.135962	8.64189e-06	1.73824e-05
ENSG00000115998	C2orf42	1142.91	-0.000423252	0.994572	0.997134	-0.0509638	0.11037	0.218478	0.0891051	0.133133	0.162415	0.0236681	0.468579	0.511427
ENSG00000116001	TIA1	8420.71	0.0199271	0.797237	0.856982	0.0414263	0.30488	0.460204	-0.238739	0.000195826	0.000366878	-0.118436	0.000696847	0.00112888
ENSG00000116005	PCYOX1	1885.33	-0.625629	0.000722418	0.00304661	-0.254808	0.0148597	0.0462057	-0.957924	1.12623e-12	9.08352e-12	-0.487136	1.5519e-10	5.54599e-10
ENSG00000143977	SNRPG	3963.94	0.0980471	0.743181	0.817579	0.0522859	0.740312	0.832937	1.24828	1.01198e-09	4.55426e-09	0.674812	5.63143e-11	2.11483e-10
ENSG00000035141	FAM136A	3263.14	-0.0662671	0.738537	0.814329	-0.0221323	0.831929	0.894941	0.875375	3.36152e-14	3.7399e-13	0.510836	1.15911e-33	7.98035e-32
ENSG00000163235	TGFA	163.121	-0.988709	0.000431966	0.00195225	-0.457963	0.00318399	0.0129881	-1.35973	4.21739e-10	2.03691e-09	-0.705421	3.80007e-09	1.14452e-08
ENSG00000075340	ADD2	1853.85	0.833504	0.000709944	0.00300162	0.52882	4.87835e-06	5.50509e-05	-0.69024	0.00612156	0.00924293	-0.312089	0.0214018	0.0289156
ENSG00000144031	ANKRD53	17.3026	-0.22302	0.248318	0.371302	-0.110846	0.285486	0.438498	-0.514362	0.00330305	0.00517929	-0.276814	0.00362227	0.00538857
ENSG00000144043	TEX261	4600.07	0.0561425	0.594029	0.697095	-0.00819213	0.884364	0.931127	0.466052	7.48127e-18	1.76593e-16	0.254026	3.16549e-22	5.29679e-21
ENSG00000124357	NAGK	2705.47	0.11087	0.390316	0.517633	0.040413	0.561902	0.69889	-0.392917	0.000259321	0.000477031	-0.301764	1.31182e-12	6.03582e-12
ENSG00000124370	MCEE	337.829	-0.356717	0.0480671	0.104362	-0.181898	0.0620383	0.141318	-0.773915	4.48829e-09	1.793e-08	-0.462958	3.72761e-14	2.11755e-13
ENSG00000124383	MPHOSPH10	5276.97	0.138834	0.413456	0.540632	0.0418163	0.644787	0.762875	0.78093	2.84477e-17	5.97718e-16	0.433758	3.76648e-27	1.16059e-25
ENSG00000124374	PAIP2B	483.961	-0.828847	0.00497308	0.0159413	-0.389141	0.0159666	0.0489689	-1.56022	2.37348e-16	4.14261e-15	-0.878184	4.56393e-21	6.62246e-20
ENSG00000075292	ZNF638	8968.14	-0.18325	0.0291497	0.0695495	-0.0881337	0.0529995	0.125252	-0.34834	6.04971e-08	1.95604e-07	-0.187105	2.8793e-08	7.7345e-08
ENSG00000144036	EXOC6B	936.131	0.105758	0.15472	0.259244	0.0881417	0.0171508	0.0518442	-0.254817	2.48722e-05	5.34075e-05	-0.145299	1.78524e-06	3.90197e-06
ENSG00000116096	SPR	61.8953	-0.960709	0.117452	0.210119	-0.390789	0.221464	0.364074	3.22896	1.40947e-12	1.11232e-11	1.72848	1.03789e-18	1.11544e-17
ENSG00000144040	SFXN5	313.045	-0.3401	0.0306939	0.072619	-0.134849	0.118634	0.230664	-0.773333	3.35126e-17	6.93101e-16	-0.400369	2.27368e-14	1.32171e-13
ENSG00000135631	RAB11FIP5	879.295	-0.213101	0.0285672	0.0683428	-0.0393804	0.471919	0.619722	-0.369853	2.71541e-06	6.70217e-06	-0.144107	0.00282678	0.00426713
ENSG00000135632	SMYD5	3415.26	0.357463	0.0697197	0.139061	0.109083	0.316402	0.472178	0.954193	1.67988e-18	4.57975e-17	0.476222	3.57626e-13	1.77724e-12
ENSG00000135617	PRADC1	483.755	-0.567708	0.0377895	0.0859513	-0.318497	0.0259963	0.0722321	1.29203	2.51464e-14	2.88026e-13	0.765167	3.66054e-42	5.9739e-40
ENSG00000135624	CCT7	21324.2	0.354267	0.229911	0.350424	0.160727	0.303368	0.458569	1.23584	1.62926e-09	7.06245e-09	0.66992	6.08449e-11	2.27979e-10
ENSG00000163013	FBXO41	3157.72	0.106241	0.395855	0.523249	0.072274	0.267948	0.419631	0.508861	5.90685e-10	2.76607e-09	0.280123	4.90844e-12	2.10711e-11
ENSG00000135625	EGR4	56.4493	-3.19974	0.000369312	0.00170517	-1.68066	0.000214099	0.00140062	5.8768	8.93947e-13	7.37227e-12	3.10857	5.50623e-23	1.03537e-21
ENSG00000116127	ALMS1	3388.37	-0.279931	0.00132683	0.00513439	-0.116779	0.0179875	0.0537837	-0.295521	0.000731194	0.00125971	-0.12546	0.0107775	0.0151465
ENSG00000144035	NAT8	6.94622	-1.41875	0.00239985	0.0085473	-0.650724	0.0115281	0.0374747	-2.02046	1.54606e-07	4.65228e-07	-1.11004	3.42043e-07	8.07548e-07
ENSG00000144034	TPRKB	1175.31	-0.274461	0.140077	0.240677	-0.132398	0.180764	0.313559	0.760388	2.1613e-08	7.56253e-08	0.449935	2.74736e-14	1.58359e-13
ENSG00000144048	DUSP11	1957.1	-0.275571	0.0173707	0.0454589	-0.146883	0.016875	0.0511741	0.497186	1.02699e-08	3.80972e-08	0.300298	6.15033e-17	5.12295e-16
ENSG00000124356	STAMBP	1811.09	-0.0244676	0.700738	0.784509	-0.00356441	0.916294	0.949452	-0.226748	7.3049e-07	1.95991e-06	-0.123392	2.41945e-07	5.82456e-07
ENSG00000114956	DGUOK	2373.77	-0.0974322	0.186568	0.298352	-0.0620578	0.109228	0.2169	0.212443	0.000791176	0.00135561	0.1192	0.000285	0.000481828
ENSG00000187605	TET3	4622.93	0.239849	0.0212137	0.0534983	0.0749254	0.204824	0.343502	0.248853	0.01903	0.0266166	0.113247	0.0475263	0.0611794
ENSG00000163170	BOLA3	1098.5	0.36078	0.246924	0.3698	0.196309	0.228662	0.372758	1.12579	4.31566e-06	1.03593e-05	0.625449	3.13876e-07	7.44771e-07
ENSG00000114978	MOB1A	15120.6	-0.00845756	0.961521	0.973996	0.0189677	0.837197	0.899	0.66913	2.25457e-07	6.60651e-07	0.39417	1.39842e-11	5.66871e-11
ENSG00000065911	MTHFD2	11206	0.976977	0.0546873	0.115167	0.364237	0.189524	0.325218	1.73224	0.00012339	0.000238136	0.922647	5.66161e-05	0.000104032
ENSG00000264324	RP11-287D1.3	16.706	-0.811183	0.00198204	0.00723832	-0.472577	0.000735232	0.00391956	-0.994709	6.70043e-05	0.000134816	-0.565981	2.17797e-05	4.17255e-05
ENSG00000188687	SLC4A5	143.341	-0.357072	0.0596039	0.123228	-0.189308	0.0625558	0.142291	-0.743794	2.39526e-07	6.97694e-07	-0.416257	2.86719e-08	7.70509e-08
ENSG00000204843	DCTN1	6312	0.150287	0.00509071	0.0162476	0.0902459	0.000918754	0.0047083	-0.018774	0.760552	0.791005	-0.00868276	0.789822	0.814785
ENSG00000159239	C2orf81	202.65	-0.881069	0.000191044	0.000957897	-0.456686	0.00041194	0.00242719	-1.10323	5.16597e-08	1.69144e-07	-0.64209	5.28218e-10	1.75617e-09
ENSG00000005448	WDR54	561.992	-0.702122	3.28492e-05	0.00020793	-0.315423	0.00108324	0.00538648	-0.853672	1.18872e-09	5.27233e-09	-0.447268	7.68708e-09	2.22062e-08
ENSG00000114993	RTKN	24.8465	-0.068633	0.667629	0.757692	0.0199594	0.815541	0.884676	-0.179311	0.26594	0.308274	-0.0458101	0.597463	0.637747
ENSG00000115274	INO80B	113.343	-0.352336	0.00415579	0.0136967	-0.247476	2.27014e-05	0.000205618	0.320462	0.00867084	0.0127963	0.163774	0.0129135	0.0179593
ENSG00000239779	WBP1	370.417	-0.630571	0.00969106	0.0279037	-0.338924	0.010147	0.0338496	-1.07759	8.41732e-09	3.17333e-08	-0.640586	1.38905e-12	6.37123e-12
ENSG00000115275	MOGS	4084.86	-0.126071	0.0336514	0.078187	-0.0764511	0.0128594	0.0409085	0.207542	2.24483e-05	4.86141e-05	0.111885	1.44123e-05	2.82246e-05
ENSG00000204822	MRPL53	145.562	-0.0503706	0.633211	0.729637	-0.0460101	0.412553	0.566196	-0.216265	0.0270518	0.0371203	-0.144189	0.0038136	0.00565537
ENSG00000135637	CCDC142	602.152	-0.0585068	0.566709	0.676069	-0.020501	0.707045	0.808078	-0.413189	3.30753e-10	1.62543e-09	-0.242664	4.30792e-16	3.19565e-15
ENSG00000115282	TTC31	1756.66	0.0454709	0.717189	0.797445	0.00665457	0.921398	0.952381	-0.432244	5.22052e-06	1.23938e-05	-0.28484	2.89423e-12	1.27742e-11
ENSG00000179528	LBX2	14.1354	-1.31542	0.000238104	0.00116346	-0.710833	0.000287353	0.00179674	-1.46846	1.43338e-05	3.19321e-05	-0.80178	1.4602e-05	2.8575e-05
ENSG00000115289	PCGF1	469.761	-0.056389	0.411946	0.539083	-0.0332732	0.360059	0.516706	0.0466113	0.490157	0.535887	0.0459524	0.189824	0.222711
ENSG00000144045	DQX1	10.2706	-0.27643	0.237189	0.358849	-0.162524	0.198486	0.335593	-0.0546573	0.827713	0.852124	-0.00235275	0.985961	0.988204
ENSG00000115307	AUP1	5925.84	-0.0194681	0.845251	0.893067	-0.0389872	0.457996	0.607586	0.367775	6.23524e-08	2.0111e-07	0.198617	2.19552e-08	5.97418e-08
ENSG00000115317	HTRA2	949.475	-0.0150819	0.791955	0.853648	0.00637258	0.833194	0.895937	0.141669	0.00451191	0.00694525	0.0908902	0.000199056	0.000342219
ENSG00000115318	LOXL3	17.6429	-0.532744	0.0123412	0.034196	-0.186136	0.1188	0.230919	-0.528715	0.0118967	0.0171898	-0.256478	0.0268832	0.0357838
ENSG00000115325	DOK1	765.192	-0.309806	5.32276e-09	7.66964e-08	-0.124258	0.000375805	0.00225092	-0.150089	0.0442705	0.0587026	-0.0530432	0.196381	0.230077
ENSG00000159374	M1AP	9.32416	-0.705628	0.00802919	0.0237752	-0.262974	0.0775796	0.167548	-0.590488	0.0321773	0.04356	-0.325703	0.0282643	0.0374862
ENSG00000135622	SEMA4F	842.042	-0.160933	0.207704	0.323754	-0.0560733	0.416657	0.570635	-0.568567	4.30066e-13	3.73337e-12	-0.316927	9.66431e-17	7.76791e-16
ENSG00000159399	HK2	5476.45	0.210991	0.594526	0.697318	0.0833408	0.689797	0.797384	1.85003	9.55139e-13	7.8426e-12	0.989749	8.31983e-15	5.16823e-14
ENSG00000115350	POLE4	1120.31	0.337118	0.0123042	0.0341291	0.115544	0.130644	0.247499	0.537121	7.366e-07	1.97429e-06	0.227701	0.000576853	0.00094304
ENSG00000115364	MRPL19	2866.93	0.157944	0.506951	0.62575	0.0923845	0.459725	0.609026	1.01634	2.3393e-10	1.18446e-09	0.569614	1.70191e-14	1.00931e-13
ENSG00000005436	GCFC2	2676.21	0.150616	0.318758	0.445675	0.0478711	0.555041	0.69299	0.719648	9.54132e-20	3.42113e-18	0.372961	9.97689e-18	9.27458e-17
ENSG00000163541	SUCLG1	2989.8	0.265527	0.00223103	0.00802306	0.129311	0.006201	0.0226185	0.313496	9.99295e-05	0.00019575	0.163085	0.00014402	0.000251991
ENSG00000115423	DNAH6	135.674	-0.630398	0.125759	0.221508	-0.374527	0.0914016	0.189994	-1.52888	9.67775e-06	2.20321e-05	-1.08895	2.71178e-12	1.1997e-11
ENSG00000186854	TRABD2A	8546.56	-0.0445389	0.797313	0.856982	-0.0311819	0.736293	0.829614	-0.580183	2.43469e-05	5.23731e-05	-0.3744	3.54609e-09	1.07169e-08
ENSG00000034510	TMSB10	40239.9	0.400775	0.000753795	0.00316078	0.237528	5.89156e-05	0.000462193	-0.00595155	0.965194	0.970934	0.0209238	0.770553	0.797492
ENSG00000176407	KCMF1	4996.25	0.449947	0.00352352	0.0119209	0.211912	0.0119128	0.0384421	0.546723	0.000117149	0.00022702	0.305336	2.18408e-05	4.18365e-05
ENSG00000152284	TCF7L1	55.3283	-0.874413	0.00539329	0.0170634	-0.39831	0.0203548	0.0592039	-1.42004	1.21392e-09	5.36784e-09	-0.848356	3.08973e-13	1.54826e-12
ENSG00000152291	TGOLN2	18574.1	-0.171863	0.047646	0.103601	-0.0777625	0.0990029	0.201769	-0.387779	1.10068e-11	7.2763e-11	-0.205114	1.83511e-11	7.33768e-11
ENSG00000042445	RETSAT	913.955	-0.153862	0.250025	0.373346	-0.0524515	0.466389	0.6149	-0.616971	3.04477e-16	5.19738e-15	-0.345994	7.16718e-23	1.32508e-21
ENSG00000115459	ELMOD3	1121.42	-0.09981	0.575859	0.683658	-0.0570211	0.5508	0.689424	-0.677049	1.2337e-07	3.78487e-07	-0.433909	2.20622e-15	1.47815e-14
ENSG00000042493	CAPG	134.626	-0.441404	0.125862	0.221631	-0.0541252	0.724852	0.820987	-1.37283	8.04942e-15	1.04642e-13	-0.747834	6.74223e-16	4.86228e-15
ENSG00000168906	MAT2A	15653.3	0.340837	0.141063	0.241901	0.109343	0.383706	0.539737	1.12934	7.38915e-21	3.35051e-19	0.587145	2.28646e-19	2.69382e-18
ENSG00000115486	GGCX	1776.63	-0.106124	0.339443	0.467197	-0.0815322	0.163736	0.29148	-0.317002	0.000879347	0.00149871	-0.202703	1.33231e-05	2.62237e-05
ENSG00000118640	VAMP8	1905.42	-0.206132	0.0111927	0.0315751	-0.0660403	0.150287	0.27441	-0.0492786	0.578952	0.621685	0.00289533	0.951087	0.956732
ENSG00000168899	VAMP5	376.045	0.0434165	0.803857	0.86189	0.12404	0.161202	0.288045	-0.640811	5.05728e-07	1.39255e-06	-0.325085	3.92029e-06	8.22186e-06
ENSG00000168894	RNF181	1485.78	-0.00662023	0.964253	0.975881	0.000648326	0.993408	0.99574	0.433664	0.000369852	0.000666693	0.258697	1.73056e-05	3.35135e-05
ENSG00000168890	TMEM150A	814.436	-0.103825	0.246557	0.369375	-0.0383081	0.42405	0.577544	0.302588	1.64516e-05	3.63616e-05	0.191056	8.17497e-10	2.65255e-09
ENSG00000168883	USP39	4141.06	0.167822	0.199147	0.313381	0.0776548	0.264558	0.416058	0.540321	3.42672e-10	1.68025e-09	0.302197	2.01031e-13	1.03321e-12
ENSG00000168887	C2orf68	2606.35	-0.254698	0.0981617	0.182718	-0.153739	0.0600547	0.137958	-0.584701	7.10029e-07	1.91123e-06	-0.360093	4.70255e-11	1.78681e-10
ENSG00000168878	SFTPB	20.0809	0.285613	0.0700084	0.13953	0.0837219	0.333085	0.488808	0.0220454	0.894211	0.91141	-0.0314128	0.722196	0.754622
ENSG00000115523	GNLY	52.2036	-1.12077	0.00875378	0.0255974	-0.627405	0.00485723	0.018465	-0.447403	0.30276	0.346992	-0.271914	0.247022	0.284169
ENSG00000115525	ST3GAL5	1661.95	0.325222	0.116206	0.208363	0.242084	0.0205737	0.0596089	-0.951561	1.18834e-12	9.5262e-12	-0.561364	7.16226e-23	1.32508e-21
ENSG00000068654	POLR1A	9685.7	0.529932	0.0628354	0.128264	0.218647	0.156427	0.281805	1.2117	9.85006e-09	3.66944e-08	0.626541	2.57535e-08	6.95902e-08
ENSG00000132300	PTCD3	6847.7	-0.00192447	0.971582	0.980392	-0.0133959	0.639339	0.759212	0.192294	4.32292e-07	1.20238e-06	0.111306	6.8729e-10	2.25218e-09
ENSG00000132305	IMMT	8270.52	0.483276	0.00064835	0.00277577	0.227259	0.00374796	0.014894	0.481738	0.000588463	0.00102981	0.258696	0.000407041	0.000676815
ENSG00000132313	MRPL35	2406.29	0.227926	0.157947	0.263252	0.129654	0.124398	0.238472	0.600243	8.34079e-07	2.21264e-06	0.350187	8.45913e-10	2.74273e-09
ENSG00000068615	REEP1	7.72526	-1.50509	0.00015495	0.000802444	-0.738538	0.000735645	0.00392018	-1.21921	0.00255345	0.00406036	-0.696749	0.00168927	0.0026148
ENSG00000115548	KDM3A	6448.24	-0.657031	6.97337e-05	0.000402036	-0.313545	0.000691752	0.00372575	-0.82681	1.57445e-09	6.85044e-09	-0.430597	9.12544e-09	2.60764e-08
ENSG00000115561	CHMP3	2138.14	-0.213998	0.00550448	0.0173424	-0.107673	0.00968314	0.0326313	-0.278882	4.94379e-05	0.000101262	-0.138202	0.000257825	0.000438127
ENSG00000239305	RNF103	921.881	-0.407158	0.0215874	0.0542635	-0.187509	0.0520913	0.123705	-0.81376	3.05953e-11	1.84256e-10	-0.453733	1.21247e-13	6.40336e-13
ENSG00000153561	RMND5A	4700.99	-0.053847	0.622002	0.719916	-0.0391919	0.49718	0.641564	0.434161	2.06035e-09	8.78112e-09	0.277821	4.46836e-37	4.15966e-35
ENSG00000153563	CD8A	19.3212	0.463331	0.0673337	0.135404	0.287572	0.025324	0.0707054	0.469397	0.0580635	0.0753045	0.32849	0.00699088	0.0100448
ENSG00000172116	CD8B	106.683	0.733319	0.00428659	0.0140746	0.407823	0.00199457	0.00884329	0.0106322	0.969062	0.974156	0.115202	0.412225	0.454897
ENSG00000187627	RGPD1	5.86169	0.109322	0.762548	0.831562	0.12114	0.523471	0.66499	-0.842839	0.00780519	0.011594	-0.537522	0.00182325	0.00281035
ENSG00000183281	PLGLB1	43.0591	-0.535599	0.047485	0.103268	-0.263353	0.0727439	0.159449	-1.16817	1.05858e-08	3.91368e-08	-0.636614	6.0366e-09	1.77053e-08
ENSG00000125551	PLGLB2	7.97989	-0.558602	0.0340464	0.0789558	-0.261736	0.0726453	0.159312	-0.731991	0.00409729	0.00633956	-0.343707	0.0161786	0.0222221
ENSG00000185304	RGPD2	60.8349	0.565172	8.89274e-05	0.000496232	0.319665	9.02965e-06	9.24405e-05	-0.398169	0.0102314	0.0149175	-0.221953	0.00660743	0.00952493
ENSG00000172086	KRCC1	1587.62	0.130022	0.233126	0.354061	0.0760504	0.189047	0.324526	-0.358048	7.95349e-05	0.000158242	-0.207186	5.47512e-06	1.12893e-05
ENSG00000144115	THNSL2	81.1336	-0.0716608	0.67078	0.760224	0.0226824	0.80077	0.874939	-0.465929	0.00105446	0.00177514	-0.229327	0.00376235	0.00558376
ENSG00000172071	EIF2AK3	1814.28	0.0432974	0.414107	0.541163	0.0195937	0.490661	0.635756	-0.0994434	0.0520001	0.0680831	-0.0388109	0.163167	0.193757
ENSG00000153574	RPIA	4434.05	0.368199	0.201228	0.315906	0.135668	0.379346	0.535586	1.32182	6.57094e-14	6.8867e-13	0.695447	3.94413e-14	2.23191e-13
ENSG00000172005	MAL	3832.61	0.37598	0.149321	0.252465	0.293203	0.0253999	0.0708576	-1.23686	2.59774e-17	5.50761e-16	-0.663763	9.14478e-18	8.55519e-17
ENSG00000144029	MRPS5	3519.37	0.164935	0.0505466	0.108606	0.0755368	0.09653	0.197919	0.342865	1.05782e-08	3.91199e-08	0.188055	4.53517e-10	1.52158e-09
ENSG00000144026	ZNF514	1272.45	-0.257187	0.320218	0.447103	-0.0976315	0.482057	0.628174	-1.21321	8.77949e-15	1.1269e-13	-0.712731	9.12217e-27	2.67969e-25
ENSG00000275111	ZNF2	431.842	-0.122594	0.268821	0.393427	-0.0862337	0.140457	0.260792	-0.330882	0.000425065	0.000760196	-0.207666	6.93804e-06	1.41272e-05
ENSG00000233757	AC092835.2	141.192	0.145023	0.246117	0.368996	0.0985295	0.130727	0.247524	-0.191526	0.129344	0.158233	-0.110984	0.0937358	0.115522
ENSG00000155066	PROM2	18.9974	-0.339413	0.246604	0.369404	-0.157327	0.320116	0.476377	-1.08546	1.49858e-06	3.8418e-06	-0.715157	5.33122e-11	2.00836e-10
ENSG00000115042	FAHD2A	636.271	-0.388539	0.00732146	0.0220744	-0.213229	0.00583137	0.0215373	-0.544591	1.39939e-05	3.12224e-05	-0.325287	2.13473e-07	5.17211e-07
ENSG00000174501	ANKRD36C	1482.75	-0.568676	0.0246225	0.0602236	-0.21542	0.117803	0.229553	-1.20518	5.85812e-13	4.955e-12	-0.685817	2.02496e-17	1.79049e-16
ENSG00000186281	GPAT2	156.622	-0.243004	0.235522	0.356758	-0.125587	0.246929	0.395188	0.60319	0.000371301	0.000669214	0.375788	2.96706e-06	6.3179e-06
ENSG00000274286	ADRA2B	11.267	-0.0782027	0.794616	0.855402	-0.0760231	0.641442	0.760617	0.66865	0.0253227	0.0349	0.348316	0.0252121	0.0337156
ENSG00000188886	ASTL	50.869	-0.134955	0.692664	0.777112	-0.244464	0.172798	0.303158	1.64091	3.28839e-25	3.23808e-23	0.790871	5.54835e-13	2.69052e-12
ENSG00000158050	DUSP2	6683.52	-0.757579	0.204472	0.319861	-0.432422	0.161936	0.289005	3.31084	8.7773e-33	3.13017e-30	1.77138	2.51628e-41	3.86775e-39
ENSG00000084090	STARD7	11034.9	0.251098	0.258446	0.382299	0.095693	0.420165	0.574032	0.994515	1.97681e-13	1.84469e-12	0.551519	5.78022e-19	6.45344e-18
ENSG00000135956	TMEM127	3879.33	0.00933616	0.857505	0.901626	0.00476848	0.862925	0.917031	0.170628	1.94227e-05	4.2466e-05	0.109288	1.6727e-10	5.95513e-10
ENSG00000144021	CIAO1	5511.41	-0.0415845	0.507812	0.626404	-0.0374223	0.254831	0.404455	0.286319	7.63083e-23	4.59766e-21	0.144398	1.69317e-15	1.15729e-14
ENSG00000144028	SNRNP200	29113.2	0.110499	0.129857	0.227366	0.0586947	0.130078	0.246612	0.19493	0.00356767	0.00557699	0.112304	0.00103722	0.0016448
ENSG00000198885	ITPRIPL1	326.169	-0.200944	0.612009	0.712647	-0.0079306	0.969206	0.980689	1.62052	7.00488e-08	2.24071e-07	0.972901	1.30788e-15	9.08026e-15
ENSG00000121152	NCAPH	15.3163	0.346497	0.225836	0.345725	0.338268	0.0138397	0.0435579	-0.44308	0.100632	0.125682	-0.0760372	0.603105	0.643199
ENSG00000163121	NEURL3	21.7825	2.06576	7.59308e-08	8.98549e-07	1.21183	4.43242e-13	2.55096e-11	-1.51277	0.000237275	0.000439232	-0.699521	0.00169363	0.00262095
ENSG00000196843	ARID5A	6745.4	-0.353672	0.0520787	0.110962	-0.0598808	0.548589	0.687854	-0.440409	0.0118204	0.0170833	-0.0894496	0.358402	0.400619
ENSG00000114982	KANSL3	3611.17	-0.111814	0.310879	0.43763	-0.0526261	0.372767	0.529686	-0.450378	5.75149e-10	2.7046e-09	-0.251989	2.57039e-12	1.14161e-11
ENSG00000249715	FER1L5	7.25354	-0.518822	0.13481	0.234088	-0.264476	0.157925	0.283721	-1.11967	9.52858e-05	0.000187153	-0.634481	5.16279e-05	9.53035e-05
ENSG00000114988	LMAN2L	578.753	0.139777	0.0295664	0.0703032	0.0713952	0.0382086	0.0976009	-0.188201	0.00161209	0.00263785	-0.106711	0.000550977	0.000902635
ENSG00000158158	CNNM4	780.487	0.119467	0.0154791	0.0412423	0.080751	0.000857445	0.00444575	-0.0946372	0.0666291	0.0856057	-0.0484975	0.0776652	0.0969733
ENSG00000168763	CNNM3	1927.88	-0.508472	0.0106083	0.0301838	-0.241181	0.0258844	0.0720421	-0.921824	4.52301e-11	2.64544e-10	-0.524297	2.96581e-14	1.70234e-13
ENSG00000163126	ANKRD23	106.492	-0.864568	0.00285593	0.00989015	-0.405239	0.0108994	0.0358003	-1.38868	1.79502e-10	9.33964e-10	-0.82187	2.58598e-14	1.49341e-13
ENSG00000213337	ANKRD39	388.928	-0.4553	0.000127921	0.000682772	-0.1867	0.00655325	0.0236093	-0.497568	5.51359e-06	1.30426e-05	-0.234078	0.000187998	0.000324431
ENSG00000168758	SEMA4C	1679.63	-1.74305	0.000328991	0.00154431	-0.802273	0.00259168	0.0109604	-2.73749	2.19963e-13	2.03821e-12	-1.68566	1.26572e-22	2.26715e-21
ENSG00000168754	FAM178B	24.2425	-2.45176	7.69213e-06	5.72886e-05	-1.27545	3.17433e-05	0.00027039	-3.06369	1.98164e-11	1.24041e-10	-1.66495	4.97839e-11	1.88565e-10
ENSG00000144199	FAHD2B	311.632	-0.651768	0.00778073	0.0232003	-0.26226	0.052677	0.124738	-1.21903	3.62868e-14	4.01344e-13	-0.697811	3.05303e-18	3.07607e-17
ENSG00000135976	ANKRD36	1395.84	-0.991655	0.000458936	0.00205407	-0.429024	0.00649334	0.0234586	-1.52456	8.61822e-15	1.10944e-13	-0.834621	4.384e-16	3.24844e-15
ENSG00000196912	ANKRD36B	498.434	-0.907534	0.000126701	0.000677344	-0.402527	0.00249902	0.0106433	-1.24147	6.28077e-12	4.34657e-11	-0.643011	1.37464e-10	4.94323e-10
ENSG00000135940	COX5B	3121.15	-0.0136359	0.925869	0.950431	0.000315504	0.996783	0.997914	0.446672	0.000174822	0.000330247	0.24985	4.37541e-05	8.13024e-05
ENSG00000115073	ACTR1B	5543.09	-0.0755894	0.250543	0.373916	-0.0609923	0.0730245	0.159905	0.121082	0.0536106	0.0700318	0.0532311	0.119735	0.145303
ENSG00000228486	LINC01125	223.915	-0.359128	0.189844	0.302481	-0.219204	0.136596	0.255969	-1.04105	1.25889e-06	3.2558e-06	-0.67705	3.85827e-12	1.67937e-11
ENSG00000115085	ZAP70	10291.3	-0.624032	1.39067e-13	4.21401e-12	-0.275533	8.19677e-07	1.16044e-05	-0.368679	0.00276945	0.00438111	-0.171183	0.0117716	0.0164509
ENSG00000075568	TMEM131	4517.87	-0.0651838	0.266304	0.390653	-0.0335969	0.282186	0.43475	-0.15973	0.00203294	0.0032781	-0.0788226	0.00494986	0.00724048
ENSG00000040933	INPP4A	6344.32	-0.546827	0.0414233	0.092641	-0.219691	0.130586	0.247466	-1.3462	3.68026e-17	7.56403e-16	-0.758812	1.46473e-23	2.91162e-22
ENSG00000183513	COA5	1912.27	-0.0712633	0.454772	0.579605	-0.065801	0.188794	0.32426	-0.236232	0.00524727	0.00799419	-0.162237	7.78495e-05	0.000140606
ENSG00000115446	UNC50	1771.78	-0.0229214	0.59878	0.701251	-0.0143169	0.536389	0.676262	0.0301069	0.489926	0.535679	0.024699	0.27879	0.317865
ENSG00000071073	MGAT4A	8353.9	-0.135586	0.612501	0.713032	-0.0418907	0.769507	0.853668	-1.17209	2.17823e-10	1.11445e-09	-0.674955	1.42128e-14	8.5555e-14
ENSG00000196872	KIAA1211L	49.5777	-0.523157	0.0913028	0.172153	-0.226466	0.174606	0.30541	-1.41334	1.0059e-12	8.21336e-12	-0.845172	1.48314e-19	1.78557e-18
ENSG00000135951	TSGA10	373.929	-0.431222	0.061627	0.126345	-0.206279	0.0990417	0.201788	-1.06605	5.65156e-12	3.94354e-11	-0.63565	1.30723e-20	1.79256e-19
ENSG00000273045	C2orf15	84.4785	-0.909392	0.000105973	0.000578681	-0.41577	0.00155846	0.00726387	-1.10181	1.46859e-07	4.43942e-07	-0.622504	1.23236e-08	3.45872e-08
ENSG00000241962	RP11-111H13.1	43.1233	-0.198084	0.116014	0.208109	-0.122983	0.0655073	0.146969	-0.243802	0.0528951	0.0691452	-0.131391	0.0507043	0.0649792
ENSG00000144182	LIPT1	394.708	0.342649	0.0119879	0.0334267	0.151771	0.044722	0.110137	-0.337565	0.0152544	0.0216805	-0.282951	7.49109e-06	1.51855e-05
ENSG00000158411	MITD1	3293.44	0.510901	1.49109e-11	3.39846e-10	0.269928	2.14172e-11	8.97151e-10	-0.0234614	0.847608	0.869959	-0.0432342	0.50139	0.543803
ENSG00000185414	MRPL30	1366.13	-0.131352	0.189306	0.301804	-0.0643405	0.227095	0.370616	0.338486	3.5374e-05	7.39832e-05	0.184541	1.32477e-05	2.60908e-05
ENSG00000185674	LYG2	59.1819	-0.199379	0.143013	0.24436	-0.107486	0.14002	0.260242	-0.390267	0.00154763	0.00254025	-0.225769	0.000469981	0.000776391
ENSG00000144214	LYG1	95.9471	-0.452733	0.0554454	0.116467	-0.197966	0.122476	0.235882	-1.00719	3.05245e-09	1.25827e-08	-0.581601	9.26095e-12	3.84607e-11
ENSG00000115514	TXNDC9	2015.94	0.132325	0.467837	0.591757	0.0911575	0.339707	0.495347	0.694281	4.5156e-07	1.25096e-06	0.369493	2.16594e-07	5.24196e-07
ENSG00000158417	EIF5B	18851.2	0.325775	0.217502	0.33537	0.118658	0.402526	0.556474	1.14406	6.56027e-11	3.71036e-10	0.616167	2.63938e-12	1.1712e-11
ENSG00000135945	REV1	3301.21	-0.158525	0.0704091	0.140204	-0.0867313	0.0625421	0.142291	-0.268697	0.000545748	0.000958491	-0.140551	0.000693267	0.00112321
ENSG00000144218	AFF3	466.764	-2.64366	1.28999e-62	2.4403e-59	-1.31236	2.31482e-26	1.6127e-23	0.0580374	NA	NA	0.248601	NA	NA
ENSG00000170500	LONRF2	1.9879	-1.46188	0.0361167	0.0829087	-0.678144	0.0694827	0.153829	-0.407469	0.573265	0.61603	-0.131372	0.732443	0.763698
ENSG00000115526	CHST10	334.094	-0.330107	0.0892695	0.169017	-0.170166	0.098667	0.201303	0.799019	1.71682e-08	6.11923e-08	0.483877	1.80069e-16	1.40267e-15
ENSG00000115539	PDCL3	1722.65	0.283564	0.139032	0.239367	0.142812	0.160197	0.286635	0.711684	2.27913e-06	5.67525e-06	0.394341	1.72719e-07	4.24067e-07
ENSG00000170485	NPAS2	383.128	-0.699338	2.41252e-08	3.11979e-07	-0.323855	1.06737e-05	0.000106231	0.444487	0.00573926	0.00869855	0.319036	1.52145e-05	2.97032e-05
ENSG00000071082	RPL31	51458.4	-0.292303	0.013584	0.0369667	-0.152914	0.0157861	0.0484378	-0.0880911	0.488626	0.534464	-0.0599018	0.3755	0.418281
ENSG00000204634	TBC1D8	530.84	0.111774	0.654771	0.747068	-0.110904	0.410965	0.564836	1.16335	7.53919e-16	1.19855e-14	0.496143	1.55079e-06	3.40473e-06
ENSG00000158435	CNOT11	4484.46	0.182662	0.0793263	0.154001	0.0904592	0.103491	0.208104	0.40743	1.68386e-07	5.03366e-07	0.215463	1.62831e-07	4.01354e-07
ENSG00000163162	RNF149	4367.78	-0.365027	4.77452e-08	5.83787e-07	-0.167808	2.8916e-05	0.000249356	-0.190467	0.0330097	0.0446091	-0.0620117	0.208597	0.243139
ENSG00000196460	RFX8	1.3094	-2.43545	0.00224413	0.00806426	-1.19908	0.00730243	0.0258546	-2.56582	0.000820071	0.00140203	-1.48973	0.000518666	0.000852342
ENSG00000071054	MAP4K4	9065.98	0.332148	0.000731155	0.00308048	0.10622	0.0749888	0.1631	-0.0122104	0.917395	0.931013	-0.119114	0.044792	0.0578849
ENSG00000115590	IL1R2	0.746651	1.74801	0.107966	0.196548	0.866836	0.12589	0.240635	0.97357	0.392441	0.439245	0.62971	0.2936	0.333227
ENSG00000115594	IL1R1	16.283	1.3335	0.000601659	0.00260025	0.659797	0.00211121	0.00926054	-0.104096	0.822919	0.8477	0.0429404	0.857981	0.876548
ENSG00000115598	IL1RL2	3.33822	-0.0923435	0.88984	0.924613	-0.0263161	0.940244	0.962721	1.37201	0.0255075	0.0351364	0.90025	0.00196062	0.00301225
ENSG00000115602	IL1RL1	2.67991	1.07317	0.113892	0.204913	0.800944	0.0137326	0.0432737	-1.40298	0.034515	0.0465384	-0.513198	0.154088	0.183769
ENSG00000115604	IL18R1	1314.09	1.07647	3.27954e-12	8.16309e-11	0.538451	3.33587e-09	8.49172e-08	0.0393795	0.875283	0.894328	-0.105784	0.425562	0.468168
ENSG00000115607	IL18RAP	117.266	0.570206	0.121633	0.215821	0.189795	0.346818	0.502664	0.945547	0.00404782	0.0062711	0.425825	0.0193656	0.0262989
ENSG00000135953	MFSD9	847.03	-0.188996	1.50132e-05	0.000103963	-0.0797366	0.00219506	0.00955476	0.0697622	0.213523	0.251534	0.054608	0.0561293	0.0714948
ENSG00000170417	TMEM182	170.874	-0.0413786	0.623199	0.720985	-0.0136015	0.761226	0.847963	0.21955	0.00321282	0.0050462	0.121785	0.00160601	0.00249177
ENSG00000135972	MRPS9	1642.7	0.211191	0.121589	0.215771	0.0978085	0.179999	0.312643	0.561958	2.74927e-09	1.14365e-08	0.316242	1.96737e-12	8.86389e-12
ENSG00000135966	TGFBRAP1	3403.52	-0.0904492	0.309156	0.436249	-0.0519996	0.268267	0.419895	0.381627	1.58039e-12	1.22955e-11	0.224687	3.55297e-28	1.22949e-26
ENSG00000135974	C2orf49	1923.26	0.413669	9.5773e-05	0.000529752	0.186568	0.00215477	0.00941342	-0.0391152	0.768524	0.798415	-0.092947	0.175904	0.20767
ENSG00000115641	FHL2	100.601	-0.675804	1.38046e-06	1.22193e-05	-0.343128	8.55654e-06	8.86251e-05	0.555648	0.0004863	0.000862348	0.36743	3.88506e-07	9.09772e-07
ENSG00000071051	NCK2	5699.83	0.463503	8.50022e-13	2.30184e-11	0.235979	1.44911e-10	5.00832e-09	0.00432558	0.968148	0.973386	0.0139135	0.806813	0.830175
ENSG00000119147	C2orf40	24.7607	-1.1251	0.00567782	0.0177786	-0.583384	0.00687205	0.0245322	-1.26245	0.000624118	0.00108702	-0.774752	6.13061e-05	0.000112105
ENSG00000115652	UXS1	3165.79	-0.204056	0.305366	0.432367	-0.0900986	0.396463	0.550853	-0.774634	6.37073e-08	2.05229e-07	-0.451582	7.67623e-11	2.83521e-10
ENSG00000153165	RGPD3	21.7847	-0.258396	0.0492434	0.106325	-0.141033	0.0460365	0.112433	-0.0816307	0.55176	0.595247	-0.00690817	0.925019	0.935135
ENSG00000135968	GCC2	9014.83	-0.473275	0.00098755	0.00396999	-0.236548	0.0026078	0.0110251	-0.660427	2.21251e-08	7.71921e-08	-0.354151	1.41158e-08	3.93498e-08
ENSG00000169756	LIMS1	1651.47	-0.406163	0.000631151	0.00271266	-0.158072	0.0199983	0.0584109	-0.0498499	0.724344	0.757587	0.0615925	0.395065	0.437898
ENSG00000153201	RANBP2	16690.3	-0.0625738	0.396478	0.523916	-0.0320518	0.414599	0.568448	0.125227	0.0848384	0.107195	0.0939057	0.00887292	0.0125862
ENSG00000163006	CCDC138	493.778	-0.203798	0.038786	0.0877372	-0.0932504	0.0790911	0.169846	0.296148	0.00108126	0.00181795	0.190853	7.39724e-06	1.50091e-05
ENSG00000135960	EDAR	636.339	-2.03076	8.96435e-07	8.33609e-06	-1.04063	5.615e-06	6.20372e-05	-2.22006	2.30186e-09	9.72873e-09	-1.29499	1.88834e-11	7.53227e-11
ENSG00000172985	SH3RF3	472.462	-3.05312	1.87236e-41	7.51327e-39	-1.58376	1.49871e-29	1.98385e-26	-1.13498	0.0255495	0.0351832	-0.401907	0.140955	0.169066
ENSG00000186522	2010-09-01	59.8618	-0.245792	0.263272	0.38736	-0.0337399	0.774106	0.856653	-0.923297	1.45104e-11	9.35343e-11	-0.499886	2.93441e-11	1.13954e-10
ENSG00000198142	SOWAHC	44.6544	-0.469426	8.58538e-05	0.000480506	-0.226392	0.000757335	0.00401797	0.00163501	0.991414	0.993221	0.049891	0.52843	0.571022
ENSG00000144061	NPHP1	57.1837	0.630488	3.24867e-07	3.31425e-06	0.298383	2.81982e-05	0.00024412	-0.251961	0.11845	0.145866	-0.221183	0.00633167	0.00914735
ENSG00000175701	LINC00116	722.117	0.128188	0.56184	0.672077	0.027747	0.813987	0.883683	0.916399	4.23001e-11	2.49014e-10	0.48337	7.21702e-11	2.67961e-10
ENSG00000169679	BUB1	284.639	0.32578	0.0314745	0.0741083	0.211575	0.00539676	0.0201913	0.184435	0.241056	0.281406	0.150449	0.0580709	0.0738257
ENSG00000153093	ACOXL	16.7589	2.44389	8.3306e-08	9.73643e-07	0.687336	0.0351316	0.0912911	2.22467	2.06899e-05	4.50946e-05	0.779781	0.0127973	0.0178109
ENSG00000153094	BCL2L11	8168.6	0.360308	0.308551	0.435729	-0.0484003	0.805616	0.877786	1.79327	9.47476e-19	2.73565e-17	0.85165	5.17596e-11	1.95712e-10
ENSG00000153107	ANAPC1	4805.43	0.263514	0.0976455	0.181936	0.12433	0.143597	0.265066	0.669823	2.96714e-09	1.22655e-08	0.372022	8.94582e-12	3.72222e-11
ENSG00000153208	MERTK	47.608	-0.61737	0.005374	0.0170164	-0.185096	0.138126	0.257845	-0.285954	0.249658	0.290599	-0.0258421	0.844578	0.864592
ENSG00000153214	TMEM87B	2013.25	-0.27721	0.00910739	0.0264416	-0.101575	0.0889243	0.185866	-0.47854	1.59678e-09	6.93076e-09	-0.221272	3.4814e-06	7.34332e-06
ENSG00000144152	FBLN7	1511.41	-1.02147	5.25506e-25	5.99892e-23	-0.535923	7.88006e-22	2.48353e-19	0.109975	0.593534	0.635019	0.116124	0.277383	0.316424
ENSG00000144161	ZC3H8	3609.47	-0.418098	3.6548e-06	2.92782e-05	-0.251822	4.55255e-09	1.12639e-07	-0.0769226	0.508378	0.553606	-0.0409387	0.507755	0.550255
ENSG00000188177	ZC3H6	2163.81	-0.573011	0.0741793	0.145718	-0.308785	0.0742538	0.161794	-1.38491	7.1244e-09	2.72451e-08	-0.855469	5.06866e-15	3.24625e-14
ENSG00000169629	RGPD8	316.177	-0.333404	3.97331e-10	7.1682e-09	-0.174976	2.37796e-09	6.28475e-08	0.00256163	0.975744	0.980127	0.0351078	0.423084	0.465751
ENSG00000114999	TTL	2398.36	-0.0796285	0.647611	0.741968	-0.092935	0.313178	0.468821	0.822358	3.4601e-18	8.74637e-17	0.449638	3.19058e-25	7.913e-24
ENSG00000125630	POLR1B	5596.09	0.161989	0.565046	0.674875	0.044073	0.767926	0.852701	1.31078	3.90676e-16	6.57521e-15	0.715614	1.20858e-21	1.89967e-20
ENSG00000125611	CHCHD5	491.79	0.178745	0.0780752	0.151852	0.0491388	0.384288	0.540021	0.26083	0.00509856	0.00778561	0.1227	0.0162694	0.0223398
ENSG00000144136	SLC20A1	3094.51	-0.233748	0.000513653	0.00226794	-0.105589	0.0050496	0.0190867	0.0477893	0.547622	0.591171	0.0711777	0.0734862	0.092147
ENSG00000169607	CKAP2L	8.01333	1.34375	0.000154747	0.000801705	0.726005	3.94618e-05	0.000326269	0.506612	0.199687	0.236747	0.394771	0.0416399	0.0540865
ENSG00000115008	IL1A	2.31567	1.88692	0.0130914	0.0358617	0.926478	0.0251972	0.070381	1.60056	0.111096	0.137696	0.794427	0.099265	0.121792
ENSG00000125538	IL1B	5.04145	0.388249	0.768184	0.836135	-0.308405	0.626474	0.749516	2.57191	0.0276806	0.0379476	1.52211	0.00820098	0.0116669
ENSG00000136694	IL36A	33.553	-1.63728	0.0229936	0.0571045	-0.991334	0.0117934	0.0381218	-2.49803	0.000253393	0.000467038	-2.14272	5.80505e-11	2.17755e-10
ENSG00000136689	IL1RN	30.2868	1.54175	0.0165482	0.0436951	0.925144	0.00305434	0.0125404	-0.334006	0.597661	0.63902	-0.00377908	0.990835	0.992186
ENSG00000125637	PSD4	13384.2	-0.0227151	0.754656	0.826211	0.0353916	0.348252	0.504246	-0.220621	0.000172156	0.00032549	-0.115295	0.00025191	0.000428571
ENSG00000125618	PAX8	89.22	0.216902	0.288961	0.415509	0.0879514	0.422386	0.57593	-0.570888	0.00035998	0.000650587	-0.385992	8.43609e-08	2.15338e-07
ENSG00000136682	CBWD2	1372.17	0.33291	0.0423951	0.0943522	0.118152	0.192214	0.328214	0.758711	9.77128e-14	9.87228e-13	0.392825	1.63856e-12	7.44846e-12
ENSG00000144134	RABL2A	977.266	-0.133571	0.342341	0.469885	-0.0973165	0.192252	0.328214	-0.433437	0.0001661	0.000314852	-0.273422	1.24675e-06	2.76802e-06
ENSG00000115084	SLC35F5	1049.52	-0.25851	0.00240505	0.0085612	-0.116225	0.0142583	0.044661	-0.294698	0.000399798	0.00071783	-0.139407	0.00235853	0.00359255
ENSG00000115091	ACTR3	24446.2	0.390853	0.0524341	0.111432	0.229345	0.028475	0.0775573	0.489515	0.0125836	0.0181169	0.27602	0.00637186	0.00920341
ENSG00000088205	DDX18	14420.7	-0.01019	0.953081	0.968873	-0.0253231	0.782389	0.862476	0.792216	5.50739e-18	1.34325e-16	0.452359	1.17512e-40	1.56909e-38
ENSG00000125633	CCDC93	4049.71	-0.0536379	0.721163	0.800691	-0.0315682	0.694561	0.800584	-0.589062	3.17789e-08	1.08324e-07	-0.367325	3.90727e-16	2.90823e-15
ENSG00000125629	INSIG2	1092.86	0.302528	0.0069864	0.0212285	0.174658	0.00267296	0.0112538	-0.367721	0.000643833	0.00111899	-0.217036	6.08185e-05	0.000111275
ENSG00000186132	C2orf76	209.798	-0.121646	0.339921	0.467661	-0.0897286	0.181217	0.314058	0.505851	1.65425e-08	5.90899e-08	0.272741	3.6587e-09	1.10446e-08
ENSG00000155368	DBI	3300.96	0.0621854	0.763373	0.832324	0.0837559	0.436218	0.588725	0.563774	0.00166269	0.00271471	0.305377	0.00115506	0.00182249
ENSG00000171227	TMEM37	9.48713	-2.20421	0.00478575	0.0154342	-1.40283	0.00101842	0.0051258	-2.7937	0.000193916	0.000363507	-1.3762	0.00070807	0.00114593
ENSG00000144120	TMEM177	533.143	0.0356252	0.694502	0.778789	-0.0198086	0.682296	0.792381	0.355516	2.94826e-09	1.21951e-08	0.175335	3.72707e-07	8.74324e-07
ENSG00000088179	PTPN4	2494.78	-0.179947	0.210271	0.326885	-0.0925089	0.227798	0.371579	-0.538456	1.16207e-06	3.02258e-06	-0.320883	1.22057e-09	3.88133e-09
ENSG00000115109	EPB41L5	547.127	0.192567	0.118082	0.210933	0.169342	0.0042475	0.0164977	-0.501202	4.97446e-09	1.96816e-08	-0.250649	2.23421e-07	5.39731e-07
ENSG00000226479	TMEM185B	1850.46	0.391715	0.0312105	0.0736501	0.16562	0.0953795	0.196046	0.765377	1.74013e-08	6.19228e-08	0.402946	1.57205e-08	4.35932e-08
ENSG00000144118	RALB	3064.08	1.42858	5.28332e-08	6.4303e-07	0.84253	2.36014e-13	1.44635e-11	-0.908498	0.00327414	0.00513579	-0.427327	0.0096584	0.0136402
ENSG00000074054	CLASP1	5035.94	0.0865865	0.272293	0.397148	0.0837438	0.0340641	0.0889314	-0.308496	3.75257e-08	1.26153e-07	-0.14826	4.8596e-06	1.00989e-05
ENSG00000155438	NIFK	4222.26	0.166667	0.530183	0.644986	0.0587736	0.675646	0.787282	1.2575	2.01843e-18	5.42427e-17	0.676055	1.40598e-22	2.49137e-21
ENSG00000211460	TSN	5560.85	0.23443	0.12921	0.226443	0.097784	0.239492	0.386322	0.677715	9.66898e-12	6.46969e-11	0.371885	1.09621e-14	6.68087e-14
ENSG00000136732	GYPC	4405.52	-0.950928	1.52094e-53	1.1189e-50	-0.455455	9.84114e-19	1.83475e-16	-0.0812668	0.652553	0.690769	0.037969	0.689804	0.724382
ENSG00000136717	BIN1	3905	-0.301451	0.187991	0.300178	-0.0990408	0.420405	0.574234	-1.13517	6.14919e-23	3.82729e-21	-0.616739	2.2029e-26	6.22224e-25
ENSG00000163161	ERCC3	3674.74	0.00083332	0.983064	0.988513	0.0185251	0.365176	0.522126	-0.0166255	0.670878	0.707726	0.00784797	0.70494	0.738341
ENSG00000169967	MAP3K2	7219.73	0.0219785	0.760659	0.830362	0.0236488	0.534909	0.675114	-0.118699	0.0927216	0.116454	-0.0680534	0.0651953	0.0823137
ENSG00000115718	PROC	14.9757	-0.637976	0.019473	0.0498914	-0.30906	0.038803	0.098719	-0.947881	0.000155352	0.000295625	-0.558891	2.65762e-05	5.0483e-05
ENSG00000163166	IWS1	4848.3	0.235355	0.0520199	0.110908	0.106675	0.102908	0.207304	0.479493	1.54974e-07	4.6623e-07	0.268355	2.36827e-09	7.2943e-09
ENSG00000169994	MYO7B	10.688	-0.0888433	0.797121	0.856982	0.0731269	0.679822	0.790513	0.629594	0.0504199	0.0661717	0.408501	0.0112212	0.0157349
ENSG00000072163	LIMS2	273.287	-0.520502	0.000711755	0.00300832	-0.18632	0.0348581	0.0907051	-0.675109	1.59673e-07	4.79187e-07	-0.317382	2.19685e-05	4.20688e-05
ENSG00000136709	WDR33	6891.84	0.072826	0.144845	0.246566	0.0413645	0.116252	0.227267	0.131946	0.00360851	0.00563615	0.0919015	9.28317e-06	1.86043e-05
ENSG00000144231	POLR2D	3084.03	0.19351	0.342193	0.46981	0.0730051	0.500104	0.643769	0.942051	3.20734e-18	8.17005e-17	0.514706	1.25021e-24	2.85926e-23
ENSG00000144233	AMMECR1L	2396.52	0.421948	4.77427e-08	5.83787e-07	0.203755	4.73555e-06	5.36682e-05	0.247779	0.0131015	0.0188029	0.129285	0.0140844	0.0195138
ENSG00000136715	SAP130	2451.82	-0.0115546	0.855477	0.900281	0.0335733	0.307553	0.462728	-0.197045	0.000117502	0.00022757	-0.0919546	0.00138155	0.00216435
ENSG00000136731	UGGT1	10326.6	0.207969	0.00375999	0.012605	0.0943964	0.0175736	0.0528016	0.263332	5.26838e-05	0.000107361	0.144748	1.5247e-05	2.97579e-05
ENSG00000136720	HS6ST1	1172.63	0.556092	9.24894e-07	8.55866e-06	0.259371	8.06218e-05	0.00060567	0.446376	0.000529657	0.00093234	0.209211	0.00320254	0.00479819
ENSG00000196604	POTEF	13.6386	-0.134015	0.777562	0.842368	0.25882	0.262839	0.41419	-0.408358	0.367423	0.414118	-0.30628	0.217093	0.252152
ENSG00000136699	SMPD4	4249.91	0.191591	0.0142773	0.0384894	0.0763663	0.0798215	0.171071	0.302519	1.86035e-06	4.69535e-06	0.164603	4.84635e-07	1.12531e-06
ENSG00000152082	MZT2B	1760.69	-0.243773	0.000601255	0.00259935	-0.122575	0.00148012	0.00695751	0.100177	0.219732	0.258089	0.065817	0.123127	0.149063
ENSG00000152086	TUBA3E	11.2104	-0.430348	0.0677278	0.135907	-0.288582	0.0188314	0.0556905	-0.267681	0.271847	0.314624	-0.180981	0.164037	0.194668
ENSG00000136710	CCDC115	1963.59	-0.0581934	0.486031	0.607683	-4.00148e-05	0.999296	0.999372	-0.363186	3.80858e-14	4.18437e-13	-0.205353	8.76438e-21	1.2247e-19
ENSG00000136718	IMP4	5834.88	0.19114	0.438859	0.56432	0.0492453	0.708052	0.809022	1.16018	2.24566e-20	9.11737e-19	0.621727	2.29932e-23	4.48301e-22
ENSG00000072135	PTPN18	2677.59	-0.216166	0.00261733	0.0092151	-0.058923	0.162007	0.289052	-0.215317	0.00246293	0.00393014	-0.0764016	0.0614455	0.0778687
ENSG00000222038	POTEJ	16.2902	-0.0232622	0.963473	0.975406	0.322224	0.188132	0.323417	-0.849592	0.0635996	0.0819928	-0.546234	0.0291906	0.0386295
ENSG00000136002	ARHGEF4	53.0344	-1.13733	1.27742e-07	1.4311e-06	-0.539436	1.38826e-05	0.00013355	-1.08112	1.40211e-06	3.60641e-06	-0.5375	2.12167e-05	4.0694e-05
ENSG00000152102	FAM168B	7547.45	0.0826945	0.0453138	0.0997447	0.0377528	0.092083	0.191021	0.109148	0.00568135	0.00861672	0.0695949	0.000306329	0.000516237
ENSG00000115762	PLEKHB2	6515.95	-0.220617	0.0976004	0.181878	-0.0933815	0.190682	0.326443	0.494571	1.64817e-06	4.19432e-06	0.320313	3.77871e-15	2.45097e-14
ENSG00000188219	POTEE	7.92128	0.0620933	0.883069	0.920032	0.266503	0.203544	0.342091	-0.53995	0.159767	0.192558	-0.305066	0.146678	0.175565
ENSG00000173272	MZT2A	1569.28	-0.37026	6.93993e-09	9.84978e-08	-0.171351	8.76417e-06	9.05631e-05	-0.158516	0.073512	0.093728	-0.0654186	0.174084	0.205686
ENSG00000075886	TUBA3D	114.174	-0.316935	0.0554123	0.116416	-0.147429	0.0987131	0.201312	-0.548606	8.86394e-05	0.00017522	-0.331653	2.55027e-06	5.47717e-06
ENSG00000163040	CCDC74A	19.3835	-0.531854	0.112756	0.203338	-0.501925	0.00410315	0.0160453	-0.644102	0.0575834	0.0747553	-0.516408	0.00300858	0.00452606
ENSG00000152127	MGAT5	3191.59	-0.478079	5.24684e-08	6.39177e-07	-0.224899	1.19815e-05	0.000117655	-0.0243299	0.846244	0.868694	0.0250482	0.703632	0.737146
ENSG00000152128	TMEM163	13.5587	-0.956698	1.99637e-06	1.70665e-05	-0.413231	0.000724252	0.00387194	-0.464357	0.0816031	0.103385	-0.18412	0.202113	0.236165
ENSG00000153086	ACMSD	21.0787	-0.1533	0.653494	0.745933	0.00239539	0.989461	0.993396	-1.46596	2.50354e-11	1.53576e-10	-0.923769	1.62265e-21	2.50582e-20
ENSG00000082258	CCNT2	4634.72	0.228069	0.00118764	0.0046584	0.0973662	0.0152876	0.0472478	-0.102128	0.209389	0.247172	-0.0829738	0.0451853	0.0583477
ENSG00000115839	RAB3GAP1	6151.95	0.438538	6.03142e-17	2.9149e-15	0.168507	7.47963e-05	0.000567055	0.126016	0.1922	0.228373	0.0231304	0.660425	0.697353
ENSG00000121988	ZRANB3	515.699	0.397191	1.19681e-09	1.99599e-08	0.149786	0.000962082	0.00488871	0.232406	0.0089966	0.0132341	0.0829104	0.100192	0.122861
ENSG00000048991	R3HDM1	4294.32	0.0492048	0.739927	0.815423	0.00854251	0.913612	0.947974	0.646669	9.11585e-14	9.28831e-13	0.365306	4.74649e-22	7.75572e-21
ENSG00000144224	UBXN4	10602.2	0.210195	2.19073e-06	1.85128e-05	0.0994896	0.000112302	0.000807589	0.0615345	0.306954	0.351406	0.0269405	0.399618	0.442387
ENSG00000115850	LCT	12.1098	-1.12437	7.95089e-10	1.35852e-08	-0.62484	6.78881e-10	2.0194e-08	0.0539054	0.844947	0.867696	0.0828785	0.568391	0.610263
ENSG00000076003	MCM6	5259.63	-0.681793	2.03749e-05	0.00013661	-0.314967	0.000483055	0.00276446	0.505718	0.00476313	0.00730893	0.375367	2.28627e-06	4.93987e-06
ENSG00000115866	DARS	6370.35	0.400356	0.00280692	0.00976854	0.221779	0.0014155	0.00671574	0.417342	0.00154175	0.00253185	0.217207	0.00182278	0.00280996
ENSG00000121966	CXCR4	6061.35	-0.917189	0.09329	0.175251	-0.361843	0.216616	0.358074	-2.86182	1.48524e-12	1.16238e-11	-1.78486	4.29072e-24	9.11882e-23
ENSG00000144228	SPOPL	1170.47	-0.254548	0.201635	0.316507	-0.0736831	0.487792	0.633216	0.744211	4.00914e-06	9.65867e-06	0.481028	6.32536e-14	3.48686e-13
ENSG00000075884	ARHGAP15	4753.06	0.277098	0.035079	0.0809043	0.151593	0.0303693	0.0814422	-0.520931	7.56169e-07	2.02304e-06	-0.329739	5.17711e-13	2.51789e-12
ENSG00000121964	GTDC1	975.169	-0.471522	0.0517829	0.110561	-0.272401	0.0327878	0.0863854	1.21048	2.56317e-15	3.66028e-14	0.677791	5.88189e-25	1.40856e-23
ENSG00000169554	ZEB2	52.9698	-2.84155	8.30032e-14	2.60457e-12	-1.42902	5.79347e-11	2.21642e-09	1.70853	NA	NA	1.13158	1.72839e-05	3.34763e-05
ENSG00000121989	ACVR2A	437.875	-0.51917	0.0055287	0.0173898	-0.298668	0.00251875	0.0106998	-0.697326	2.54519e-05	5.45369e-05	-0.436534	5.54354e-08	1.44252e-07
ENSG00000115947	ORC4	1758.74	-0.295349	9.60364e-06	6.9683e-05	-0.135515	0.00043857	0.00255517	-0.14228	0.090904	0.114356	-0.0642499	0.154219	0.183892
ENSG00000204406	MBD5	1017.3	0.144704	0.48941	0.610471	0.156688	0.144603	0.266404	-1.06434	1.6107e-32	5.44952e-30	-0.580814	2.81344e-42	4.64886e-40
ENSG00000135999	EPC2	3412.73	0.149002	0.0763757	0.149191	0.0776627	0.0847816	0.179045	-0.35186	5.89884e-09	2.29399e-08	-0.197365	2.04945e-11	8.13564e-11
ENSG00000168280	KIF5C	340.614	0.409618	0.00590673	0.0183867	0.255722	0.00059635	0.00330012	-0.470266	0.00160627	0.00263027	-0.292107	7.38988e-05	0.00013375
ENSG00000168288	MMADHC	4521.17	0.00762028	0.959096	0.972611	0.0129822	0.868573	0.920903	0.584763	9.93747e-09	3.69887e-08	0.335272	1.2002e-12	5.55319e-12
ENSG00000184898	RBM43	734.076	-0.27415	0.37115	0.498455	-0.083673	0.610035	0.736946	-1.45814	9.78328e-15	1.24725e-13	-0.884713	1.29721e-32	7.83003e-31
ENSG00000123609	NMI	4361.52	0.555541	0.00773741	0.0230815	0.308846	0.00446284	0.0171979	0.330891	0.133015	0.162287	0.179832	0.120715	0.146425
ENSG00000080345	RIF1	11003.4	0.201878	0.0262167	0.0636577	0.0999531	0.0407693	0.102403	0.189519	0.0455447	0.0602408	0.113982	0.0187109	0.0254727
ENSG00000183091	NEB	359.907	-0.156621	0.319043	0.44598	-0.0532597	0.526642	0.667737	-0.619565	2.35364e-08	8.16412e-08	-0.32708	3.98228e-08	1.05262e-07
ENSG00000162980	ARL5A	4514.87	0.00233732	0.992541	0.995842	0.0208517	0.872466	0.923021	1.10205	3.82308e-12	2.77631e-11	0.624965	3.49963e-20	4.5849e-19
ENSG00000182389	CACNB4	14.48	0.00828759	0.969811	0.979202	0.0585202	0.610982	0.737508	-0.450513	0.0215441	0.0299425	-0.2651	0.011502	0.0161133
ENSG00000115145	STAM2	2007.86	0.204308	0.0459446	0.100725	0.1235	0.0197965	0.0579621	0.252686	0.0115735	0.0167555	0.15946	0.00133985	0.0021025
ENSG00000157827	FMNL2	353.282	-0.11966	0.399286	0.526733	-0.0879679	0.238349	0.384993	0.618393	1.10147e-11	7.27789e-11	0.351045	1.21985e-18	1.29697e-17
ENSG00000196504	PRPF40A	13435.9	0.2879	0.022489	0.0560827	0.141138	0.037138	0.0954555	0.51552	2.53569e-07	7.35513e-07	0.280618	2.81933e-08	7.58728e-08
ENSG00000177917	ARL6IP6	741.349	0.151072	0.18363	0.294921	0.124846	0.0292864	0.0791797	-0.448743	9.09349e-08	2.84873e-07	-0.236501	1.08114e-07	2.72585e-07
ENSG00000153234	NR4A2	4193.64	-3.99872	4.34776e-13	1.22757e-11	-1.96554	2.09526e-10	7.00376e-09	4.01135	NA	NA	2.29454	5.06178e-15	3.24342e-14
ENSG00000115159	GPD2	1534.29	-0.980407	0.000216935	0.00107149	-0.405553	0.00659254	0.0237199	0.859922	0.00405224	0.00627647	0.592292	1.42287e-05	2.78775e-05
ENSG00000136541	ERMN	419.804	0.326425	0.144043	0.245572	0.157139	0.195376	0.331787	-0.77715	3.01869e-05	6.38737e-05	-0.512921	1.93503e-09	6.02003e-09
ENSG00000115165	CYTIP	20976.8	1.19343	1.54888e-22	1.39526e-20	0.632437	3.35381e-22	1.13832e-19	-0.457406	0.0507233	0.0665302	-0.267233	0.0277734	0.0368685
ENSG00000123612	ACVR1C	482.987	0.446937	0.214454	0.332049	0.320977	0.0836462	0.17722	-1.51885	1.25209e-07	3.8386e-07	-0.835233	1.01065e-08	2.87184e-08
ENSG00000115170	ACVR1	1451.08	0.115063	0.262376	0.386605	0.11112	0.0296396	0.0799062	-0.180737	0.0649634	0.0835878	-0.0270458	0.61549	0.655373
ENSG00000144283	PKP4	1333.04	-0.110492	0.386019	0.512859	-0.0977066	0.142306	0.263271	-0.0492958	0.700601	0.73567	-0.03682	0.585885	0.626755
ENSG00000115183	TANC1	53.464	-0.165713	0.327818	0.454932	-0.0347536	0.700704	0.804292	-0.136434	0.435432	0.482299	-0.0388888	0.674334	0.710246
ENSG00000196151	WDSUB1	429.55	-0.178902	0.000847222	0.0034939	-0.108827	4.40363e-05	0.000360682	0.0863188	0.16179	0.194818	0.0488192	0.13403	0.161273
ENSG00000123636	BAZ2B	523.817	-0.271512	0.120346	0.213996	-0.159812	0.0873815	0.183191	-0.682865	5.12583e-07	1.41024e-06	-0.398604	2.15162e-09	6.66409e-09
ENSG00000136536	2007-03-01	6844.02	-0.0215903	0.794946	0.855619	0.00183406	0.966937	0.979142	-0.251237	0.000380242	0.000684675	-0.141204	9.70669e-05	0.000173466
ENSG00000241399	CD302	59.2829	0.244196	0.0597182	0.123387	0.147265	0.0282837	0.0771847	-0.288197	0.0250207	0.0345055	-0.173727	0.00912511	0.0129218
ENSG00000054219	LY75	1547.86	0.562159	2.18604e-10	4.15913e-09	0.327074	1.12951e-17	1.51023e-15	-0.226629	0.0829247	0.104938	-0.126271	0.0651959	0.0823137
ENSG00000115221	ITGB6	12.423	-0.569334	0.112958	0.203536	-0.284498	0.143122	0.264351	-1.40368	8.29947e-07	2.20384e-06	-0.802618	1.01997e-07	2.58147e-07
ENSG00000153250	RBMS1	6744.15	0.149549	0.0064834	0.0199076	0.0863402	0.00234615	0.0101094	-0.177142	0.000591047	0.00103378	-0.112745	4.9918e-06	1.03541e-05
ENSG00000136560	TANK	3280.15	0.84031	2.45026e-22	2.0799e-20	0.431146	4.42145e-17	5.27268e-15	0.0108108	0.952098	0.959882	-0.0756435	0.424192	0.466777
ENSG00000115233	PSMD14	4093.78	0.352343	0.316989	0.443868	0.169412	0.361785	0.518398	1.33372	1.34082e-06	3.45414e-06	0.7329	9.96368e-08	2.52608e-07
ENSG00000144290	SLC4A10	24.1639	2.27891	7.51995e-09	1.06616e-07	1.26458	5.06765e-14	3.54923e-12	-1.1619	0.0282083	0.0385909	-0.769779	0.00461923	0.0067899
ENSG00000197635	DPP4	5250.01	1.47476	0.000290046	0.00138707	0.825877	8.32077e-05	0.000621569	-1.57611	0.00019591	0.000366984	-1.07535	1.23023e-07	3.08233e-07
ENSG00000115267	IFIH1	5232.77	1.26542	5.84519e-09	8.39501e-08	0.687884	2.50676e-10	8.25423e-09	-0.0777183	0.795386	0.822695	-0.113113	0.477917	0.520909
ENSG00000115271	GCA	647.84	0.0728982	0.464937	0.588932	0.0995638	0.0441488	0.109111	-0.0549826	0.586563	0.628733	-0.00757897	0.887221	0.902167
ENSG00000153253	SCN3A	21.7732	-1.98994	2.79654e-07	2.89817e-06	-1.17293	6.70452e-09	1.58196e-07	1.55863	0.000640347	0.00111379	0.93363	1.61597e-05	3.14371e-05
ENSG00000115339	GALNT3	99.9467	-0.593653	0.00115681	0.00455094	-0.27582	0.00642975	0.023267	-0.88689	1.10063e-10	5.95099e-10	-0.408582	1.22142e-06	2.7136e-06
ENSG00000123607	TTC21B	1767.67	-0.177863	0.0560529	0.11743	-0.0887364	0.0764075	0.165641	-0.356722	1.31653e-06	3.39554e-06	-0.199159	1.1007e-07	2.77409e-07
ENSG00000198648	STK39	1267.44	-0.239148	0.000138189	0.000729333	-0.0900596	0.0157115	0.0482986	0.0611169	0.431568	0.478553	0.0659785	0.0938198	0.115615
ENSG00000172292	CERS6	1868.77	-0.212636	0.092555	0.174093	-0.0865046	0.204043	0.342669	0.135043	0.307025	0.351452	0.15313	0.0162068	0.0222584
ENSG00000163093	BBS5	197.307	0.207068	0.0507629	0.108929	0.0492257	0.41111	0.564924	0.363314	3.94639e-05	8.19396e-05	0.180359	0.000210379	0.000360668
ENSG00000239474	KLHL41	12.6047	-0.176468	0.356379	0.483522	-0.11118	0.280975	0.433481	-0.171722	0.371544	0.41809	-0.0637822	0.5395	0.581701
ENSG00000138399	FASTKD1	2009.97	0.0492275	0.764294	0.832918	0.0338693	0.694365	0.800427	0.6747	3.75209e-10	1.8242e-09	0.369833	2.64507e-12	1.17333e-11
ENSG00000138398	PPIG	7799.79	0.0323492	0.529407	0.644398	-0.00461203	0.867542	0.920312	0.0974267	0.0442787	0.0587076	0.045581	0.0807753	0.100591
ENSG00000154479	CCDC173	22.5824	-0.872549	0.000945126	0.00382967	-0.461979	0.00125327	0.00606788	-1.04055	1.63783e-05	3.62178e-05	-0.520739	0.00011146	0.00019769
ENSG00000144362	PHOSPHO2	118.284	-0.0996637	0.472392	0.595754	-0.0695352	0.346382	0.502142	-0.272523	0.041385	0.0550923	-0.193826	0.0041109	0.0060792
ENSG00000213160	KLHL23	126.432	-0.319225	0.0166776	0.0439753	-0.113633	0.123497	0.237295	0.192802	0.173595	0.207876	0.199284	0.00262509	0.00397948
ENSG00000138385	SSB	9119.24	0.00312679	0.985671	0.990684	-0.0178339	0.846411	0.905516	0.781966	1.51144e-15	2.2586e-14	0.428528	3.07994e-20	4.05515e-19
ENSG00000138382	METTL5	1765.65	0.0591438	0.749637	0.822563	0.037203	0.703018	0.805701	0.771213	1.6471e-10	8.63469e-10	0.439344	4.51531e-16	3.34012e-15
ENSG00000144357	UBR3	3072.84	0.0342386	0.730676	0.808302	0.05379	0.298052	0.45234	-0.328472	4.73264e-05	9.7194e-05	-0.150899	0.000867105	0.00138701
ENSG00000128683	GAD1	6.54879	1.58842	0.000431251	0.00194969	0.858947	0.000149827	0.0010351	-0.372848	0.461401	0.507984	-0.0546204	0.836503	0.85679
ENSG00000115806	GORASP2	6408.07	0.212473	0.13936	0.239694	0.0753562	0.334294	0.490022	0.629847	3.83535e-12	2.78267e-11	0.336625	6.09211e-13	2.93483e-12
ENSG00000198586	TLK1	6767.04	-0.385295	0.00299332	0.0103035	-0.194663	0.00565983	0.0209917	-0.536171	1.67167e-06	4.25086e-06	-0.282882	2.17298e-06	4.70896e-06
ENSG00000123600	METTL8	1268.78	0.0509269	0.539735	0.653323	0.0131656	0.766137	0.851213	0.342191	2.71934e-11	1.65735e-10	0.190893	2.81432e-15	1.85641e-14
ENSG00000115827	DCAF17	2705.77	-0.0515283	0.525789	0.641705	-0.0264638	0.538819	0.678238	0.300152	4.4268e-07	1.22799e-06	0.177788	3.61454e-11	1.38776e-10
ENSG00000071967	CYBRD1	7.14117	-0.13464	0.629769	0.726809	-0.00874521	0.953195	0.970274	0.170341	0.546258	0.589987	0.0859636	0.565445	0.607347
ENSG00000077380	DYNC1I2	3799.73	0.109543	0.237822	0.359502	0.0704586	0.147145	0.269981	0.203829	0.0195927	0.0273601	0.124709	0.00499172	0.0073009
ENSG00000115840	SLC25A12	1744.24	0.415718	2.68362e-06	2.22103e-05	0.231844	1.96034e-07	3.19568e-06	0.184687	0.10558	0.131415	0.0878554	0.14802	0.177026
ENSG00000128708	HAT1	3439.5	-0.158662	0.447237	0.572647	-0.0676936	0.540608	0.680102	0.851469	6.26351e-09	2.4258e-08	0.490121	2.34824e-13	1.19897e-12
ENSG00000172878	METAP1D	670.109	0.291428	0.0106636	0.0302984	0.0791543	0.233443	0.378923	0.413265	2.36184e-05	5.09224e-05	0.174457	0.0027096	0.00410054
ENSG00000091409	ITGA6	4269.61	-1.22673	0.000134356	0.000711658	-0.580423	0.00107725	0.00536879	-1.74161	9.65342e-13	7.92145e-12	-0.953341	1.15716e-13	6.13578e-13
ENSG00000152256	PDK1	3443.54	-0.0814294	0.540267	0.653831	-0.030458	0.667118	0.780122	-0.465132	4.63926e-06	1.10796e-05	-0.282684	4.4077e-09	1.31733e-08
ENSG00000091428	RAPGEF4	31.6208	-0.746091	0.000251486	0.00122253	-0.305633	0.0085483	0.0294365	-0.113072	0.650801	0.689193	0.0488345	0.708551	0.741829
ENSG00000091436	AC013461.1	376.122	1.07285	0.0055844	0.01753	0.550075	0.00822802	0.0284669	0.64822	0.132527	0.161717	0.386201	0.0778148	0.0971417
ENSG00000144354	CDCA7	110.607	-0.691214	0.00483622	0.015578	-0.226373	0.0970604	0.19873	0.430502	0.103549	0.129093	0.412364	0.000565178	0.000924753
ENSG00000172845	SP3	8513.36	0.00206082	0.976389	0.983413	0.00719491	0.845996	0.90529	-0.112597	0.098186	0.122872	-0.0647274	0.0689637	0.0868055
ENSG00000138430	OLA1	4774.23	0.0944738	0.664098	0.754848	0.0394286	0.731642	0.826508	0.949694	2.31623e-12	1.74843e-11	0.533358	1.78483e-18	1.84758e-17
ENSG00000138433	CIR1	2490.6	0.00643734	0.938894	0.95962	-0.000431273	0.992333	0.994966	-0.192672	0.0102679	0.0149674	-0.125674	0.0008642	0.0013827
ENSG00000144306	SCRN3	658.977	0.0612241	0.37537	0.502542	0.0329015	0.370689	0.527614	-0.184098	0.00252493	0.00401694	-0.121824	3.53423e-05	6.62869e-05
ENSG00000163328	GPR155	3878.26	1.30155	4.96232e-10	8.84402e-09	0.677924	5.12008e-09	1.25276e-07	-0.797266	0.0052947	0.0080618	-0.58967	1.646e-05	3.19883e-05
ENSG00000115935	WIPF1	32428.1	0.444167	0.000395461	0.00180887	0.267998	1.40198e-05	0.000134478	-0.455152	0.000412345	0.000738548	-0.28756	3.52092e-06	7.42432e-06
[truncated: 11,249 more rows]

## Sheet: memory
			CD28_sensitive						TCR_sensitive
			Switch			Linear			Switch			Linear
ensembl	symbol	baseMean	log2FoldChange	pvalue	padj	log2FoldChange	pvalue	padj	log2FoldChange	pvalue	padj	log2FoldChange	pvalue	padj
ENSG00000279457	FO538757.1	309.399	-0.0567995	0.595478	0.683924	-0.0713898	0.202102	0.278655	-0.21195	0.0302767	0.0678188	-0.156326	0.0013021	0.00365029
ENSG00000187634	SAMD11	15.5836	-0.0342843	0.876713	0.910605	-0.108538	0.352916	0.439502	0.148736	0.501848	0.600945	0.00158895	0.989327	0.9912
ENSG00000188976	NOC2L	6774.7	0.411607	0.0517139	0.104167	0.240408	0.0267764	0.0550575	0.603981	0.0024853	0.0102785	0.391632	2.89156e-05	0.000152374
ENSG00000187961	KLHL17	878.752	-0.443963	0.000102913	0.000672185	-0.234391	0.000118106	0.000744612	-0.308034	0.014127	0.037696	-0.176824	0.00722827	0.0155166
ENSG00000187583	PLEKHN1	111.828	-0.282496	0.0640709	0.122926	-0.146875	0.0687211	0.116103	-0.116167	0.450988	0.552754	-0.0923328	0.259658	0.331054
ENSG00000187642	PERM1	23.4326	-0.397643	0.0748802	0.138683	-0.212865	0.0726425	0.121447	0.137858	0.54664	0.640977	0.0457503	0.709103	0.762152
ENSG00000188290	HES4	38.998	1.60157	2.84269e-05	0.000224533	0.896117	1.29445e-06	1.66469e-05	0.335316	0.48205	0.582735	0.258182	0.280751	0.354238
ENSG00000187608	ISG15	4364.37	0.590706	0.0642986	0.123238	0.395044	0.0136254	0.032531	0.426755	0.20744	0.304101	0.304162	0.0743669	0.113799
ENSG00000188157	AGRN	2281.98	0.296133	0.368984	0.47178	0.16829	0.324036	0.410617	1.13627	3.27622e-05	0.000416397	0.605705	1.73984e-05	9.91451e-05
ENSG00000237330	RNF223	11.3253	1.94105	9.66599e-09	2.00369e-07	0.776567	0.000192284	0.00111077	0.448166	0.282888	0.386741	0.120792	0.595102	0.660875
ENSG00000131591	C1orf159	1206.27	0.332419	0.00451962	0.0153623	0.128861	0.0493631	0.0891308	0.429037	2.60802e-05	0.000346611	0.213482	0.000128408	0.000523282
ENSG00000162571	TTLL10	23.2925	1.13853	0.0136981	0.0371744	0.37628	0.143291	0.210775	1.63015	4.2152e-05	0.000499817	0.732097	0.000962467	0.00282341
ENSG00000186891	TNFRSF18	6965.89	1.15791	0.0138567	0.0375502	0.527897	0.0349894	0.0679129	1.01946	0.0291385	0.0658433	0.509064	0.0371069	0.0623095
ENSG00000186827	TNFRSF4	23090.9	1.5313	0.00390321	0.0136705	0.741316	0.00862396	0.0228603	0.982571	0.0827609	0.1485	0.502212	0.0853557	0.12772
ENSG00000078808	SDF4	9526.57	0.221715	0.0951914	0.165974	0.11179	0.111265	0.171413	0.449645	6.40506e-05	0.000684828	0.258499	3.26601e-06	2.53912e-05
ENSG00000176022	B3GALT6	2550.48	0.498877	0.00849138	0.0253783	0.255145	0.0106432	0.0268507	0.630211	0.000436857	0.00286886	0.355307	7.50842e-05	0.000334179
ENSG00000184163	FAM132A	24.2776	0.129579	0.470012	0.569345	0.0244753	0.800151	0.844055	-0.073342	0.679056	0.755675	-0.0355983	0.7053	0.759162
ENSG00000160087	UBE2J2	3244.8	0.128814	0.0874358	0.156109	0.067519	0.0893498	0.143632	0.282769	1.51089e-06	3.92593e-05	0.1618	1.1676e-08	2.44457e-07
ENSG00000162572	SCNN1D	166.804	-0.300526	0.217307	0.313899	-0.214422	0.096816	0.153321	-0.516195	0.021699	0.052659	-0.380567	0.000825526	0.00249051
ENSG00000131584	ACAP3	1505.56	-0.113513	0.535504	0.631187	-0.12979	0.178059	0.251581	-0.309615	0.0669684	0.125399	-0.23647	0.00603523	0.0133008
ENSG00000169972	PUSL1	541.981	0.163795	0.0461654	0.0953093	0.0804383	0.0660693	0.112459	0.237288	0.00182765	0.00823035	0.138058	0.000309159	0.0010874
ENSG00000127054	CPSF3L	5736.14	0.174126	0.000961408	0.00439661	0.0752875	0.01124	0.0280384	0.137174	0.014406	0.038229	0.0834918	0.00326291	0.00791328
ENSG00000224051	CPTP	1052.99	-0.0941541	0.145382	0.229993	-0.0380785	0.271887	0.355942	-0.119791	0.0537827	0.106042	-0.0894671	0.00386837	0.00912575
ENSG00000169962	TAS1R3	42.0078	-0.689186	0.021223	0.0524869	-0.414677	0.00876123	0.0231178	-0.758265	0.00627048	0.0204269	-0.468891	0.00123388	0.00349011
ENSG00000107404	DVL1	2675.24	-0.0399371	0.517284	0.613424	-0.0090122	0.78259	0.829561	0.185928	0.000249022	0.00191264	0.127003	4.56843e-09	1.11736e-07
ENSG00000162576	MXRA8	107.06	-0.0188447	0.874562	0.909155	-0.0583062	0.356411	0.442873	-0.0787571	0.503159	0.602133	-0.0741061	0.231581	0.299839
ENSG00000175756	AURKAIP1	2973.14	0.266297	0.0453503	0.0940356	0.168251	0.0128413	0.0310681	0.31769	0.0158058	0.0411511	0.215609	0.000692641	0.00215091
ENSG00000221978	CCNL2	11042.2	-0.373039	0.0485304	0.0991384	-0.275299	0.00448158	0.0137797	-0.419962	0.0203802	0.0500926	-0.289591	0.00168881	0.00455115
ENSG00000242485	MRPL20	3530.96	0.254531	0.0802388	0.146156	0.159119	0.0335561	0.0656356	0.33556	0.0201676	0.0497179	0.236996	0.000577367	0.00184401
ENSG00000215915	ATAD3C	30.638	-0.218962	0.14235	0.226141	-0.114952	0.151598	0.221105	-0.306488	0.0340807	0.0742858	-0.206329	0.00549602	0.0122802
ENSG00000160072	ATAD3B	3920.55	0.343127	0.018538	0.0472402	0.160635	0.0395572	0.0747895	0.523538	3.93265e-05	0.000475939	0.317599	6.70536e-08	1.01633e-06
ENSG00000197785	ATAD3A	2238.89	0.531854	0.0282541	0.0655091	0.289369	0.0209177	0.0453436	0.794509	0.000382936	0.00261607	0.490363	2.42935e-06	1.98316e-05
ENSG00000205090	TMEM240	18.48	-0.443895	0.06778	0.128228	-0.208394	0.111562	0.171691	-0.542072	0.0194166	0.0482686	-0.39232	0.00104546	0.00302702
ENSG00000160075	SSU72	5508.72	-0.0939385	0.0304498	0.0693021	-0.0533044	0.0189956	0.0421397	0.149079	7.27225e-05	0.000755163	0.0885704	1.08771e-06	1.02075e-05
ENSG00000228594	FNDC10	214.675	-0.134573	0.163271	0.251797	-0.0350064	0.499302	0.583224	0.107765	0.261666	0.363606	0.0298852	0.565517	0.633824
ENSG00000197530	MIB2	1647.44	-0.638463	0.000340472	0.00186977	-0.360638	0.000108565	0.000697745	-0.483968	0.0101784	0.0294185	-0.312421	0.00131462	0.00367994
ENSG00000248333	CDK11B	3335.63	-0.0616929	0.131906	0.213389	-0.0378453	0.0772118	0.127668	0.0902938	0.020892	0.0511131	0.0541992	0.006722	0.0145884
ENSG00000189339	SLC35E2B	5586.01	-0.343117	0.0372544	0.080897	-0.221758	0.0094441	0.0245384	-0.390454	0.0135014	0.0363717	-0.299575	0.000104813	0.0004407
ENSG00000008128	CDK11A	504.04	-0.182344	0.157812	0.245408	-0.166168	0.0106494	0.0268507	-0.131947	0.302144	0.40719	-0.120561	0.0690644	0.106859
ENSG00000215790	SLC35E2	313.251	-0.396117	0.10338	0.176306	-0.28957	0.0228711	0.0486825	-0.526334	0.0210817	0.0515009	-0.438617	9.54903e-05	0.000408776
ENSG00000008130	NADK	2681.63	0.145404	0.225712	0.323569	0.0790118	0.209071	0.286326	0.417732	1.40824e-05	0.000216072	0.263601	3.08257e-10	1.14254e-08
ENSG00000078369	GNB1	24703.3	0.317944	0.001633	0.00675538	0.195875	7.47171e-05	0.000515739	0.104209	0.368296	0.473427	0.0889534	0.131765	0.185114
ENSG00000169885	CALML6	7.73307	0.0412622	0.889145	0.91991	-0.0238054	0.880437	0.910404	-0.211536	0.467131	0.567961	-0.148369	0.337065	0.412203
ENSG00000178821	TMEM52	18.7403	0.571014	0.195494	0.28959	0.378083	0.0846162	0.137503	1.34891	0.000381954	0.00261346	0.846987	4.1336e-07	4.59628e-06
ENSG00000067606	PRKCZ	871.714	0.0757339	0.178023	0.26885	0.0458769	0.120156	0.182354	-0.0455334	0.432212	0.535598	-0.0283347	0.35249	0.4281
ENSG00000162585	FAAP20	1644.55	0.115471	0.0293444	0.0673883	0.0716256	0.00806497	0.0216911	0.0749336	0.17671	0.268485	0.0378714	0.196971	0.261311
ENSG00000157933	SKI	6431.76	-0.494814	1.35065e-05	0.000117009	-0.265863	9.21714e-06	8.82155e-05	-0.267017	0.0469555	0.0953379	-0.171387	0.014127	0.0273848
ENSG00000116151	MORN1	241.084	-0.0285988	0.809095	0.859163	-0.0838325	0.175664	0.248861	-0.114866	0.321009	0.4264	-0.11989	0.0431185	0.0709544
ENSG00000157916	RER1	4811.17	0.0652175	0.0643398	0.123299	0.0273858	0.153084	0.222904	0.031719	0.391096	0.496367	0.0196625	0.311745	0.386382
ENSG00000157911	PEX10	559.519	0.307397	0.0673411	0.127611	0.15059	0.0923009	0.147481	0.468863	0.00331676	0.0126807	0.28598	0.000266114	0.000958938
ENSG00000149527	PLCH2	35.9633	-0.946632	0.0160449	0.0422278	-0.547285	0.0100401	0.0256939	-1.27884	0.000309271	0.00222911	-0.881345	7.2866e-07	7.3488e-06
ENSG00000142611	PRDM16	23.0287	-0.797113	0.058293	0.114596	-0.47329	0.0357184	0.0689789	-0.846479	0.031871	0.0705247	-0.653253	0.00162086	0.00439042
ENSG00000162591	MEGF6	1833.03	-1.34782	0.00293888	0.0108988	-0.854144	0.00047785	0.00232109	-1.62537	5.82388e-05	0.000637637	-1.0667	1.91076e-07	2.39879e-06
ENSG00000158109	TPRG1L	3119.78	-0.357121	0.00237221	0.00913971	-0.193772	0.00182174	0.00672916	-0.359489	0.00213336	0.0092299	-0.238668	3.41748e-05	0.000173922
ENSG00000116213	WRAP73	2103.9	-0.0935199	0.104221	0.177466	-0.0615457	0.0382631	0.0728417	0.223128	1.48983e-07	6.13847e-06	0.135656	8.73133e-14	8.81931e-12
ENSG00000078900	TP73	13.4981	-0.658318	0.0329741	0.0736548	-0.443767	0.00638149	0.018096	-0.697792	0.0192515	0.047942	-0.466546	0.00304666	0.00745717
ENSG00000235169	SMIM1	34.1832	-0.386075	0.011844	0.0330983	-0.0965227	0.267562	0.351322	-0.282469	0.088912	0.15715	-0.0546224	0.544219	0.61487
ENSG00000130764	LRRC47	3037.23	0.10739	0.00690287	0.0215294	0.0427057	0.055197	0.0977068	0.135224	0.000176325	0.0014612	0.063198	0.00170099	0.00457976
ENSG00000116198	CEP104	3645.79	0.270868	3.47473e-08	6.34845e-07	0.133615	1.36539e-06	1.74071e-05	-0.0304458	0.662458	0.741823	-0.0275229	0.452161	0.527973
ENSG00000169598	DFFB	862.453	-0.212009	0.00715377	0.0221347	-0.119342	0.00372433	0.011896	-0.174129	0.0295794	0.0666242	-0.107381	0.00976138	0.0200283
ENSG00000198912	C1orf174	1976.38	0.347807	4.57625e-07	6.00168e-06	0.17125	8.9288e-06	8.59527e-05	0.197043	0.0244314	0.0577016	0.09927	0.0323396	0.0554441
ENSG00000196581	AJAP1	8.0292	-3.48016	5.59325e-09	1.22258e-07	-1.95751	9.79868e-09	2.41701e-07	-1.94067	0.0231493	0.0553158	-0.756489	0.091517	0.13556
ENSG00000131697	NPHP4	610.317	0.0700479	0.418611	0.519918	0.0018866	0.967766	0.976837	-0.0744588	0.380669	0.486165	-0.0780275	0.0728048	0.111771
ENSG00000069424	KCNAB2	11910.4	0.0929255	0.277942	0.379002	0.0622999	0.162248	0.233525	-0.310516	8.27823e-07	2.49403e-05	-0.185854	3.24572e-10	1.19298e-08
ENSG00000116254	CHD5	26.694	0.0897335	0.58183	0.671744	-0.0251296	0.77362	0.822838	-0.126388	0.435418	0.538481	-0.0771034	0.366944	0.44285
ENSG00000116251	RPL22	20044.7	-0.207426	0.00110775	0.00494215	-0.0826648	0.0225572	0.0481302	-0.039095	0.606734	0.693875	0.0108106	0.786731	0.828757
ENSG00000158286	RNF207	1131.75	0.953594	0.00235943	0.00909312	0.350578	0.0468349	0.0855572	0.794184	0.00791527	0.0243176	0.304141	0.0735242	0.112731
ENSG00000116237	ICMT	3048.27	0.108304	0.247269	0.346706	0.0818604	0.0869173	0.14054	0.249516	0.00300289	0.0118005	0.15679	0.000134886	0.000546817
ENSG00000158292	GPR153	46.2319	-0.677348	0.000447149	0.00233647	-0.320667	0.00236947	0.00831638	0.618281	0.00269875	0.0109277	0.41098	2.03317e-05	0.000112895
ENSG00000097021	ACOT7	1669.56	1.02426	0.00501051	0.0167252	0.627215	0.000443651	0.00218949	0.0887772	0.823014	0.86991	0.18154	0.36298	0.438987
ENSG00000187017	ESPN	93.5897	-0.459543	0.129561	0.210238	-0.38315	0.0156971	0.0361922	-0.536362	0.0606284	0.115861	-0.441575	0.00288804	0.00713607
ENSG00000215788	TNFRSF25	13311.1	0.302345	0.0695226	0.130939	0.0673763	0.470173	0.555617	-0.0806747	0.634713	0.718049	-0.148533	0.0913595	0.135402
ENSG00000171680	PLEKHG5	378.746	-0.291757	0.156241	0.243451	-0.158097	0.148245	0.217003	-0.599856	0.000736583	0.00421916	-0.403091	2.96388e-06	2.33858e-05
ENSG00000162408	NOL9	4249.27	0.134426	0.0984703	0.170035	0.0633504	0.144038	0.211757	0.250846	0.00038889	0.00264853	0.16166	6.50671e-07	6.70014e-06
ENSG00000204859	ZBTB48	1383.81	-0.15244	0.156994	0.24445	-0.129224	0.0182644	0.0408391	-0.150906	0.157239	0.245269	-0.128493	0.0176734	0.0331709
ENSG00000162413	KLHL21	2834.63	-0.304026	0.0482223	0.0986338	-0.189533	0.018129	0.0406186	-0.36586	0.0131306	0.035589	-0.230113	0.00239895	0.00609855
ENSG00000116273	PHF13	1280.97	-0.231666	0.000936675	0.00430656	-0.0910704	0.0218295	0.0468644	0.228653	0.00123469	0.00615224	0.126811	0.000541047	0.001744
ENSG00000041988	THAP3	652.846	-0.151484	0.0472552	0.0971357	-0.0878441	0.0288188	0.0583066	-0.209096	0.0034303	0.0129829	-0.13283	0.000199351	0.000753876
ENSG00000007923	DNAJC11	2394.11	0.36105	0.00307814	0.0113164	0.173913	0.00809048	0.0217465	0.415304	0.000322111	0.00229539	0.246031	1.2562e-05	7.60038e-05
ENSG00000171735	CAMTA1	928.309	-0.035754	0.665297	0.743217	0.00961005	0.825995	0.865253	0.165271	0.0374935	0.0799821	0.125851	0.000845631	0.00254247
ENSG00000049245	VAMP3	1773.34	-0.0945057	0.0235311	0.0569861	-0.0433406	0.0557042	0.0983811	-0.0688986	0.110304	0.185609	-0.0374351	0.100569	0.147058
ENSG00000049246	PER3	523.249	0.325911	0.00175192	0.00713591	0.135173	0.0213537	0.0460669	0.13868	0.241307	0.342218	0.0764864	0.213325	0.279698
ENSG00000049247	UTS2	74.2693	-1.16776	0.000563674	0.00281646	-0.564834	0.00299409	0.00996975	-0.154163	0.707242	0.77859	0.0232864	0.91302	0.931177
ENSG00000049249	TNFRSF9	6294.97	-1.1117	0.0977735	0.169154	-0.484466	0.173792	0.246639	2.36247	0.00171901	0.00786429	1.41198	3.12275e-05	0.000161407
ENSG00000116288	PARK7	7889.24	0.103306	0.633568	0.717592	0.107386	0.339744	0.427008	0.485375	0.0227645	0.0546034	0.33471	0.00107551	0.0030998
ENSG00000116285	ERRFI1	240.014	-0.437574	0.0166459	0.0434399	-0.209001	0.0336118	0.0657251	0.712441	3.15863e-05	0.000404024	0.440937	8.0749e-09	1.80181e-07
ENSG00000162426	SLC45A1	66.9944	-0.241266	0.0147943	0.039565	-0.12975	0.0145119	0.0341964	-0.0273714	0.802447	0.854113	-0.0744755	0.191569	0.255142
ENSG00000142599	RERE	6446.79	-0.373969	9.7104e-07	1.15669e-05	-0.196151	1.59668e-06	1.98588e-05	-0.106974	0.289465	0.39347	-0.0719744	0.175364	0.237019
ENSG00000074800	ENO1	92456.5	0.702373	0.0301986	0.0688407	0.412715	0.0124439	0.0303334	0.584933	0.0812545	0.146254	0.377547	0.0246756	0.0439979
ENSG00000131686	CA6	175.927	1.00575	9.68461e-06	8.72669e-05	0.433348	0.00101489	0.00422669	0.381933	0.149478	0.235638	-0.0291	0.847533	0.877989
ENSG00000180758	GPR157	472.353	-0.0450443	0.734874	0.799598	-0.00781636	0.911796	0.93531	-0.536597	1.61071e-09	1.4492e-07	-0.31806	2.86601e-15	4.21368e-13
ENSG00000049239	H6PD	4837.38	0.051423	0.468554	0.567899	0.00322146	0.932699	0.950349	-0.132512	0.0480111	0.0971237	-0.113046	0.000357569	0.00122574
ENSG00000171621	SPSB1	471.427	0.0852941	0.411888	0.513542	0.0970049	0.0634502	0.108671	-0.207624	0.0333558	0.0729437	-0.100757	0.0531962	0.0850831
ENSG00000171612	SLC25A33	944.324	0.361687	0.145029	0.229572	0.220642	0.0847931	0.137673	0.76911	0.000886616	0.00484161	0.4967	2.33887e-06	1.92343e-05
ENSG00000188807	TMEM201	1006.23	-0.00173266	0.992449	0.994251	0.0195464	0.839912	0.875815	0.706116	3.25778e-07	1.15826e-05	0.441743	1.00271e-15	1.714e-13
ENSG00000171608	PIK3CD	17712.3	0.338389	8.06237e-06	7.48382e-05	0.156644	0.000313196	0.00165151	-0.113611	0.230564	0.330097	-0.126658	0.00630845	0.0138041
ENSG00000171603	CLSTN1	10133.3	-0.0121867	0.898342	0.926314	-0.0180529	0.720407	0.779489	-0.13044	0.15058	0.23703	-0.139065	0.00139768	0.00387231
ENSG00000178585	CTNNBIP1	338.731	-0.348916	0.00299012	0.0110542	-0.174538	0.00602326	0.017288	-0.411799	0.000164055	0.00138641	-0.246906	6.94992e-06	4.64921e-05
ENSG00000162441	LZIC	2077.43	0.102347	0.105991	0.179971	0.0688263	0.0337015	0.0658408	0.116192	0.0678272	0.126653	0.0815879	0.0101097	0.0206279
ENSG00000173614	NMNAT1	373.618	-0.0179088	0.765708	0.8248	-0.00447245	0.888698	0.917013	-0.173756	0.000579748	0.00351893	-0.113699	2.097e-06	1.74952e-05
ENSG00000130939	UBE4B	3845.44	0.0806674	0.128317	0.208909	0.0346508	0.224756	0.303756	-0.170244	0.000115177	0.00105813	-0.118342	1.18944e-10	5.02831e-09
ENSG00000054523	KIF1B	2658.24	-0.000687331	0.993059	0.994711	0.02193	0.597079	0.671955	-0.286783	6.12474e-07	1.98058e-05	-0.173035	6.42545e-11	2.9217e-09
ENSG00000142657	PGD	4902.71	0.576221	0.000214422	0.00124901	0.310757	0.000116746	0.000737442	0.281067	0.117548	0.195117	0.168608	0.0683662	0.105923
ENSG00000251503	APITD1-CORT	11.3567	0.0911709	0.64503	0.726845	0.0603255	0.566372	0.644571	-0.289263	0.12689	0.207256	-0.115612	0.257472	0.328721
ENSG00000175279	CENPS	53.3748	0.798111	3.73078e-14	2.27732e-12	0.372417	7.22725e-09	1.84455e-07	0.117636	0.497403	0.596783	0.0156397	0.865446	0.892126
ENSG00000241563	CORT	19.1194	-0.0902078	0.647038	0.728427	-0.118163	0.255017	0.337457	-0.0433546	0.821226	0.868967	-0.0926798	0.363828	0.439892
ENSG00000160049	DFFA	3443.15	0.205131	0.0154591	0.0409706	0.113168	0.0102784	0.0261506	0.293393	0.000104306	0.000983986	0.170764	4.13527e-06	3.07577e-05
ENSG00000142655	PEX14	1077.43	0.238031	5.63841e-05	0.000405463	0.133231	8.73133e-06	8.44227e-05	0.0721928	0.320693	0.426066	0.0525242	0.161976	0.221366
ENSG00000130940	CASZ1	889.28	0.943409	2.20596e-11	8.04963e-10	0.415938	3.58748e-06	3.99326e-05	0.383268	0.0597672	0.114646	0.115283	0.303201	0.377419
ENSG00000120948	TARDBP	5756.53	0.0348605	0.49397	0.591924	0.0342469	0.192667	0.268103	0.0160616	0.752932	0.815717	0.0313582	0.231587	0.299839
ENSG00000009724	MASP2	521.413	-0.364984	0.0699476	0.131515	-0.283346	0.00582508	0.0168654	-0.375761	0.0507473	0.101274	-0.28047	0.00463262	0.010587
ENSG00000116649	SRM	7017.22	0.606714	0.0644596	0.123468	0.333942	0.0488709	0.0884135	0.912423	0.00361473	0.0135128	0.572082	0.000129199	0.000525305
ENSG00000171824	EXOSC10	5407.94	0.211954	1.12686e-06	1.31742e-05	0.107419	6.62808e-06	6.73796e-05	0.077828	0.175388	0.266907	0.0440919	0.143006	0.198704
ENSG00000198793	MTOR	7331.66	0.16128	0.0258983	0.0613255	0.059914	0.134067	0.199399	0.282809	9.13863e-07	2.68859e-05	0.149612	7.32546e-07	7.38236e-06
ENSG00000171819	ANGPTL7	21.5319	0.217734	0.266585	0.36699	0.0344078	0.746235	0.800505	0.328381	0.0886621	0.156918	0.164635	0.104732	0.15217
ENSG00000120942	UBIAD1	2836.22	0.0227408	0.762263	0.82224	0.00881569	0.824508	0.864174	0.2648	4.17782e-06	8.56679e-05	0.165854	1.76789e-11	9.78772e-10
ENSG00000204624	DISP3	26.2733	0.225483	0.179048	0.269968	0.0447615	0.622665	0.694086	0.468603	0.00130822	0.00641309	0.181651	0.0284231	0.0496232
ENSG00000116661	FBXO2	336.666	0.151131	0.434115	0.53506	0.203165	0.0302085	0.060417	-0.484123	0.00572492	0.0190533	-0.217701	0.0216678	0.0394481
ENSG00000132879	FBXO44	1501.72	-0.256567	0.0304489	0.0693021	-0.113848	0.076082	0.126112	-0.442916	4.69119e-06	9.38663e-05	-0.255321	1.49395e-07	1.96315e-06
ENSG00000116663	FBXO6	1299.2	0.736641	0.0526874	0.10571	0.472973	0.0132488	0.0318211	0.249044	0.536214	0.631689	0.252476	0.211582	0.277909
ENSG00000116670	MAD2L2	1149.15	0.0328688	0.826791	0.872296	0.091507	0.23277	0.312705	0.156767	0.302716	0.407568	0.16574	0.0252978	0.0449739
ENSG00000162490	DRAXIN	11.8834	-0.0931944	0.664148	0.742388	-0.0637851	0.578178	0.654801	-0.0433382	0.841805	0.883698	-0.0169246	0.882325	0.906086
ENSG00000177674	AGTRAP	436.194	-0.0684189	0.599743	0.687393	-0.0463511	0.505416	0.588314	-0.222626	0.0795841	0.143697	-0.18255	0.00404895	0.00948579
ENSG00000177000	MTHFR	2178.43	-0.307099	0.00135054	0.00580443	-0.179294	0.000281611	0.0015213	-0.268317	0.00684763	0.0218912	-0.175668	0.00041918	0.00140209
ENSG00000011021	CLCN6	1357.42	-0.0200466	0.83171	0.875672	-0.0695088	0.154525	0.224533	-0.0845523	0.354834	0.460463	-0.0956647	0.0394166	0.0656464
ENSG00000175206	NPPA	23.3005	-0.180407	0.235293	0.33405	-0.191897	0.0128851	0.0311624	-0.0576228	0.703829	0.775543	-0.0681558	0.398269	0.473485
ENSG00000116685	KIAA2013	2392.94	-0.0241143	0.551012	0.644705	-0.0025234	0.906696	0.931159	0.0157576	0.698031	0.77121	0.0120579	0.573421	0.641108
ENSG00000083444	PLOD1	334.824	-0.0631278	0.794881	0.84795	0.0618811	0.621767	0.693494	0.404025	0.0926367	0.161702	0.333586	0.00351911	0.00841432
ENSG00000116688	MFN2	5534.22	0.196326	0.0612665	0.118767	0.114584	0.0352539	0.0682709	0.298682	0.00224452	0.00956686	0.190277	4.86958e-05	0.000233289
ENSG00000116691	MIIP	1473.71	0.383009	9.24005e-07	1.10663e-05	0.204819	5.21277e-07	7.68912e-06	-0.031043	0.76626	0.82544	0.00168353	0.975455	0.980047
ENSG00000120949	TNFRSF8	65.5528	0.978685	0.0272657	0.0638837	0.568226	0.0119747	0.0294116	0.4484	0.354412	0.460096	0.371857	0.118821	0.169294
ENSG00000028137	TNFRSF1B	13199.7	-0.171021	0.294105	0.396148	-0.049941	0.564178	0.642461	0.438142	0.00374308	0.0138459	0.274406	0.000209813	0.000787052
ENSG00000048707	VPS13D	9165.36	-0.180014	0.0441527	0.0922325	-0.130716	0.00362494	0.0116402	-0.112864	0.225777	0.324279	-0.101023	0.0330709	0.0565441
ENSG00000162496	DHRS3	3393.97	0.155788	0.246355	0.34579	-0.00327947	0.964221	0.974149	0.364414	0.00165013	0.00761769	0.101951	0.143899	0.199693
ENSG00000116731	PRDM2	7542.65	0.0807895	0.254394	0.354594	0.0204641	0.593542	0.66877	-0.0683751	0.335145	0.440706	-0.0906136	0.00863495	0.0180587
ENSG00000189337	KAZN	17.0696	0.198925	0.681908	0.756876	0.164412	0.506163	0.589004	1.50721	0.000983684	0.0052222	0.961775	1.05317e-06	9.92557e-06
ENSG00000142621	FHAD1	16.9835	0.296575	0.337536	0.440911	0.158674	0.326148	0.412702	0.388112	0.20513	0.301417	0.313722	0.0373873	0.0627086
ENSG00000142634	EFHD2	4462.56	0.139729	0.138607	0.221524	0.0548359	0.279845	0.364236	0.378811	3.26015e-08	1.81936e-06	0.185096	1.92083e-06	1.62613e-05
ENSG00000162438	CTRC	18.8702	-0.069924	0.82823	0.873119	-0.243728	0.155815	0.226209	0.154816	0.616036	0.701783	-0.0348935	0.832599	0.865568
ENSG00000215704	CELA2B	12.679	-0.582783	0.0700839	0.131687	-0.337701	0.0528804	0.0943627	-0.906715	0.00301141	0.0118169	-0.569637	0.000345404	0.00119082
ENSG00000132906	CASP9	701.448	-0.36968	3.84185e-05	0.000290795	-0.158697	0.00227093	0.00803653	-0.216966	0.0428065	0.0887122	-0.0779742	0.181596	0.244071
ENSG00000116138	DNAJC16	2598.71	-0.0819802	0.0166588	0.0434633	-0.0363495	0.0515865	0.0924898	0.0629112	0.0768638	0.139758	0.0418026	0.021235	0.0387861
ENSG00000116771	AGMAT	1058.12	-0.302651	0.219217	0.315968	-0.0904491	0.48676	0.571344	0.83623	0.000163567	0.00138409	0.553849	5.15691e-09	1.22507e-07
ENSG00000197312	DDI2	4912.8	0.0306118	0.690057	0.763794	0.037005	0.352618	0.439272	0.0888832	0.238955	0.339574	0.0871782	0.0181145	0.0338402
ENSG00000116786	PLEKHM2	5159.7	0.347465	6.7142e-10	1.86059e-08	0.174835	2.84139e-08	6.0803e-07	0.121901	0.138785	0.222683	0.047458	0.283045	0.356487
ENSG00000162461	SLC25A34	142.084	0.401829	7.79479e-05	0.000530574	0.15884	0.00852372	0.0226854	0.165508	0.165538	0.255384	0.0718978	0.261076	0.332648
ENSG00000233954	UQCRHL	268.046	-0.118777	0.444964	0.545488	-0.0228334	0.782923	0.829847	0.161797	0.315758	0.421032	0.178949	0.0222385	0.0403065
ENSG00000065526	SPEN	15946.3	0.0150605	0.881044	0.913598	-0.0193216	0.715691	0.775527	0.438826	1.27584e-13	5.11342e-11	0.249636	1.29438e-23	1.07046e-20
ENSG00000116809	ZBTB17	2495.48	0.188169	0.0290493	0.0669312	0.0780416	0.0985612	0.155588	0.299608	8.69162e-05	0.00086394	0.156986	8.88415e-05	0.000384796
ENSG00000185519	FAM131C	13.3978	-0.349217	0.686731	0.760953	-0.298064	0.500622	0.584099	4.11298	8.39815e-14	3.96692e-11	1.87255	2.10642e-11	1.13764e-09
ENSG00000142632	ARHGEF19	467.026	0.130204	0.225257	0.323186	0.0185956	0.749415	0.802825	0.439487	9.59702e-10	9.61593e-08	0.238087	5.17294e-11	2.45334e-09
ENSG00000132881	RSG1	178.757	-0.0741912	0.543405	0.637946	-0.0692004	0.282183	0.366777	-0.272358	0.0142935	0.0380143	-0.188934	0.000642634	0.00201931
ENSG00000037637	FBXO42	1936.03	-0.149112	0.0225037	0.0549565	-0.0966845	0.00370309	0.0118341	-0.133969	0.0439635	0.0905701	-0.0999267	0.00241288	0.0061269
ENSG00000055070	SZRD1	9338.46	0.472665	0.00423268	0.0145853	0.26646	0.0016759	0.00631371	0.364074	0.0387004	0.0820972	0.230571	0.00901274	0.0187304
ENSG00000187144	SPATA21	57.6683	0.254693	0.0920792	0.162182	0.036752	0.665375	0.732782	0.0554001	0.718034	0.787521	-0.0284783	0.728086	0.778131
ENSG00000157191	NECAP2	8869.83	0.405646	5.99566e-13	2.98566e-11	0.212295	2.45235e-12	1.45017e-10	-0.122762	0.176885	0.268659	-0.113834	0.0119254	0.0237288
ENSG00000219481	NBPF1	535.409	-0.32642	0.0415554	0.0880146	-0.220827	0.00772733	0.0209789	-0.368861	0.0203995	0.0501308	-0.291357	0.000162751	0.000637693
ENSG00000058453	CROCC	2920.46	-0.204194	0.0992385	0.170982	-0.133216	0.0393224	0.0744092	-0.275518	0.0180582	0.0455817	-0.196369	0.000700034	0.00216876
ENSG00000159363	ATP13A2	3360.97	0.109752	0.0152854	0.0406567	0.0523949	0.0316781	0.0626655	0.112456	0.011561	0.0323337	0.0573217	0.0158029	0.0301695
ENSG00000117118	SDHB	3280.65	0.293492	0.0350238	0.0771922	0.205509	0.00268204	0.00913744	0.181033	0.224923	0.323281	0.159015	0.0307394	0.053072
ENSG00000159423	ALDH4A1	87.9413	0.27206	0.029084	0.0669705	0.181055	0.00361342	0.0116145	-0.0791235	0.550851	0.644682	-0.0207858	0.766972	0.811756
ENSG00000169991	IFFO2	2567.82	-0.0901342	0.487489	0.585854	-0.0549854	0.426242	0.512899	-0.329148	0.00463761	0.0162525	-0.229903	4.07335e-05	0.000201039
ENSG00000127481	UBR4	25424	0.254221	4.93176e-07	6.4171e-06	0.0966334	0.00288348	0.00967195	0.0299274	0.667723	0.746139	-0.022067	0.549253	0.619689
ENSG00000127463	EMC1	4167.87	0.206465	0.0607909	0.118052	0.101925	0.0802785	0.131801	0.37605	5.27069e-05	0.000589764	0.232553	5.1686e-08	8.17452e-07
ENSG00000053372	MRTO4	4792.28	0.584932	0.0771415	0.141781	0.337073	0.0482499	0.0875743	0.911248	0.00548956	0.018484	0.576334	0.000221623	0.000823048
ENSG00000162482	AKR7A3	20.9704	-0.728846	0.0150555	0.0401427	-0.442961	0.00597216	0.0171599	-1.00953	0.000233424	0.00181604	-0.5885	4.10632e-05	0.000202515
ENSG00000053371	AKR7A2	800.78	-0.254882	0.0218157	0.053702	-0.116349	0.053784	0.0957687	-0.406216	2.07298e-05	0.000293233	-0.248416	7.99147e-08	1.17232e-06
ENSG00000040487	PQLC2	281.915	-0.332833	0.00105717	0.00475332	-0.192646	0.00025291	0.00139006	-0.243594	0.0255836	0.0597085	-0.157659	0.00502526	0.0113549
ENSG00000077549	CAPZB	12795.5	0.171947	0.0196913	0.0495124	0.115112	0.00157068	0.00600095	0.0105364	0.896078	0.924456	0.00603508	0.887208	0.909966
ENSG00000173436	MINOS1	733.932	-0.12211	0.0639978	0.122822	-0.053003	0.136702	0.202863	0.14055	0.0328112	0.0720865	0.109695	0.000367105	0.00125356
ENSG00000158747	NBL1	213.479	-0.34069	0.0290558	0.0669344	-0.1576	0.0585978	0.102359	0.584392	1.23689e-05	0.000195449	0.284223	0.000132314	0.000537212
ENSG00000158748	HTR6	25.9805	-0.684783	0.00664048	0.0208584	-0.36756	0.00592993	0.0170803	-0.485839	0.0493131	0.0991058	-0.296814	0.0239687	0.0429208
ENSG00000162542	TMCO4	1253.79	0.0913247	0.0348381	0.0768853	0.0406368	0.084671	0.137546	-0.00527956	0.909711	0.933859	-0.0188232	0.441182	0.517253
ENSG00000169914	OTUD3	1552.26	-0.0274664	0.785411	0.840352	-0.055874	0.291261	0.375882	-0.127341	0.188488	0.282615	-0.124888	0.00951159	0.0195978
ENSG00000162543	UBXN10	22.6797	-1.24477	1.09154e-06	1.27952e-05	-0.553842	0.00017897	0.00104684	0.485304	0.159501	0.248045	0.439115	0.00739492	0.015823
ENSG00000158816	VWA5B1	12.6249	-0.637099	0.152303	0.238521	-0.526886	0.0258293	0.0535339	-0.870104	0.0353015	0.0763528	-0.725137	0.000689508	0.00214319
ENSG00000162545	CAMK2N1	558.59	-0.749715	4.2875e-08	7.59255e-07	-0.403227	1.80531e-08	4.12295e-07	-0.0784931	0.675407	0.752373	-0.0940229	0.34916	0.424797
ENSG00000090432	MUL1	1426.75	0.179313	0.0418595	0.0884465	0.113726	0.0112657	0.0280656	0.209956	0.0163216	0.0421495	0.131779	0.00255687	0.00642713
ENSG00000158828	PINK1	498.95	-0.847339	1.44529e-06	1.63766e-05	-0.455977	1.06209e-06	1.41534e-05	-0.368915	0.0935581	0.163052	-0.251908	0.0295446	0.0512567
ENSG00000244038	DDOST	8701.79	-0.01969	0.883348	0.915271	0.0299392	0.67037	0.736784	0.309514	0.0146765	0.0387759	0.212528	0.00048979	0.00160187
ENSG00000189410	SH2D5	12.2332	-0.58437	0.0475751	0.0975864	-0.232266	0.143442	0.210974	0.276213	0.379989	0.485391	0.337228	0.0241718	0.0432218
ENSG00000127483	HP1BP3	14150.6	-0.267755	0.000478014	0.00246277	-0.153249	9.45591e-05	0.000624081	-0.152704	0.0747293	0.136799	-0.105017	0.017068	0.0322036
ENSG00000075151	EIF4G3	3976.35	0.212091	0.263027	0.363452	0.105112	0.293163	0.377893	0.716103	3.14029e-06	7.03956e-05	0.414747	8.82962e-09	1.94723e-07
ENSG00000117298	ECE1	10315.1	0.702076	3.46882e-10	1.02107e-08	0.329821	8.05511e-07	1.11376e-05	0.36215	0.0214845	0.0522438	0.136738	0.112491	0.161844
ENSG00000142794	NBPF3	772.301	-0.232465	0.0435951	0.0913558	-0.137192	0.023118	0.0490414	-0.300021	0.00598122	0.0196932	-0.21868	2.82354e-05	0.000149624
ENSG00000076864	RAP1GAP	30.7107	1.09118	8.22082e-12	3.27006e-10	0.562316	8.01977e-12	4.26626e-10	-0.209014	0.393267	0.4985	-0.136488	0.285447	0.358898
ENSG00000090686	USP48	5219.96	-0.053847	0.353533	0.456601	-0.0380243	0.213155	0.290957	-0.154028	0.00249632	0.0103112	-0.0996762	5.75813e-05	0.000268186
ENSG00000142798	HSPG2	87.0983	-1.40189	8.3478e-06	7.70174e-05	-0.791749	1.21578e-06	1.58194e-05	-0.646161	0.0762151	0.138871	-0.435157	0.0255336	0.0453442
ENSG00000070831	CDC42	18476.2	0.336287	0.00555345	0.018114	0.225366	0.000105905	0.000684637	0.0610247	0.658773	0.738572	0.0737444	0.297553	0.371319
ENSG00000162552	WNT4	54.8314	0.211047	0.208079	0.303949	0.0376986	0.682844	0.747517	-0.264673	0.106283	0.180217	-0.231461	0.00449014	0.0103166
ENSG00000184677	ZBTB40	6572.12	-0.157021	0.333791	0.43694	-0.169458	0.0428538	0.0797809	-0.228458	0.143188	0.228087	-0.21367	0.0064197	0.0140128
ENSG00000004487	KDM1A	4918.58	-0.0755494	0.249806	0.349596	-0.0163734	0.641605	0.711129	0.196048	0.000574115	0.00349436	0.131618	2.22477e-07	2.70821e-06
ENSG00000169641	LUZP1	3829.41	-0.695402	6.59264e-08	1.09982e-06	-0.324642	1.26704e-05	0.000116665	0.415221	0.0151296	0.0397822	0.275272	0.00101642	0.00295913
ENSG00000197880	MDS2	116.298	-1.6052	0.000412889	0.0021894	-1.01455	2.31489e-05	0.000191973	-1.36577	0.00252479	0.0104093	-0.934798	9.93288e-05	0.000421526
ENSG00000142676	RPL11	74256.4	-0.33481	4.80142e-05	0.000352157	-0.161905	0.000417737	0.00209042	-0.181104	0.070486	0.130446	-0.0757789	0.159341	0.218441
ENSG00000011007	TCEB3	3814.68	0.322092	0.00565083	0.0183863	0.181775	0.00239977	0.0083916	0.328018	0.00534663	0.018118	0.208019	0.000279802	0.00100172
ENSG00000057757	PITHD1	3111.02	0.146489	0.0365008	0.0795738	0.0935746	0.00852218	0.0226854	0.0980878	0.182332	0.275319	0.0871848	0.0157061	0.0300062
ENSG00000011009	LYPLA2	4060.34	0.0852495	0.599502	0.687294	0.0937149	0.261122	0.344196	0.354503	0.019411	0.0482675	0.244489	0.000871416	0.00260637
ENSG00000117308	GALE	698.854	0.383655	0.0467387	0.0962832	0.266376	0.00519498	0.0154254	0.238667	0.236898	0.337267	0.199523	0.0473271	0.0770335
ENSG00000117305	HMGCL	770.572	-0.09735	0.356446	0.459467	-0.0678715	0.224242	0.30331	-0.346139	5.3337e-05	0.000594802	-0.225765	9.91938e-09	2.12116e-07
ENSG00000179163	FUCA1	619.153	-0.0583752	0.307633	0.409538	-0.0132208	0.667401	0.734355	-0.133557	0.0113577	0.0319544	-0.0952756	0.000171695	0.000666237
ENSG00000188822	CNR2	11.0263	0.365863	0.301503	0.403328	-0.090289	0.641373	0.71099	0.361079	0.268226	0.370695	0.0309009	0.864179	0.891229
ENSG00000189266	PNRC2	7753.16	0.118208	0.041856	0.0884465	0.0915284	0.00100931	0.00421083	-0.0350981	0.575095	0.666743	0.00345167	0.916641	0.933833
ENSG00000188529	SRSF10	12627.3	0.167134	0.0787969	0.143984	0.096136	0.0525204	0.0938593	0.203465	0.0290712	0.0657483	0.153713	0.000465601	0.00153522
ENSG00000185436	IFNLR1	816.608	1.33948	1.97135e-24	7.91288e-22	0.714976	5.24633e-29	2.31643e-25	-0.299271	0.253672	0.355345	-0.138246	0.311393	0.386054
ENSG00000001460	STPG1	416.16	0.543871	2.88227e-15	2.21968e-13	0.289989	1.7483e-16	2.82414e-14	-0.0523288	0.667053	0.745516	-0.0719254	0.255308	0.32621
ENSG00000001461	NIPAL3	4233.26	-0.0921217	0.448329	0.548699	-0.0568899	0.376307	0.462734	-0.254934	0.0232148	0.0554021	-0.227248	9.28657e-06	5.92764e-05
ENSG00000117602	RCAN3	13436.9	-0.133242	0.283798	0.384966	-0.0733912	0.26594	0.349607	-0.361091	0.000803243	0.00449131	-0.255144	2.02482e-07	2.51808e-06
ENSG00000184454	NCMAP	91.3782	-0.691514	0.00560838	0.0182707	-0.292793	0.0310172	0.0616527	0.190195	0.494672	0.594289	-0.0337496	0.827252	0.861685
ENSG00000133226	SRRM1	12384	0.0730186	0.125707	0.205569	0.039889	0.111525	0.171681	0.123015	0.00444676	0.0157085	0.0724764	0.000941269	0.00277709
ENSG00000169504	CLIC4	1412.72	1.73934	1.14846e-05	0.000101824	0.615424	0.00963897	0.0248885	0.911336	0.0377578	0.0804839	0.43293	0.0583389	0.0920357
ENSG00000020633	RUNX3	31190.1	0.258166	0.105504	0.179351	0.148579	0.0731046	0.122065	0.504043	0.000324377	0.00230162	0.286279	4.83333e-05	0.00023172
ENSG00000117614	SYF2	3719.42	-0.184394	0.00197569	0.0078992	-0.0804205	0.0159607	0.0366596	-0.192012	0.00130558	0.00640251	-0.0872136	0.00816244	0.0172091
ENSG00000117616	RSRP1	5309.4	-0.463417	0.0504136	0.102326	-0.319819	0.00994339	0.0255145	-0.632434	0.00356288	0.0133695	-0.44195	4.06324e-05	0.000200877
ENSG00000187010	RHD	206.691	-0.34226	0.229585	0.327738	-0.265488	0.0794572	0.130728	-0.615288	0.0191312	0.0476987	-0.516972	7.34932e-05	0.00032798
ENSG00000183726	TMEM50A	5876.01	0.15754	0.0731216	0.136035	0.113942	0.00945875	0.0245572	0.0559809	0.5475	0.641726	0.0566281	0.237229	0.306275
ENSG00000188672	RHCE	15.8248	-0.462211	0.135703	0.218198	-0.322341	0.0505326	0.0909697	-0.46167	0.126004	0.206202	-0.392324	0.013246	0.0259315
ENSG00000204178	TMEM57	2149.05	-0.00747002	0.868432	0.905071	0.00405183	0.865686	0.898036	-0.15317	1.03928e-05	0.000172194	-0.0896207	9.58812e-08	1.36419e-06
ENSG00000157978	LDLRAP1	4865.88	-1.2221	0.000196952	0.00116154	-0.690574	7.7401e-05	0.000529847	-1.21267	0.00014052	0.00123244	-0.803707	7.45464e-07	7.48064e-06
ENSG00000117643	MAN1C1	6962.31	0.659442	7.86759e-10	2.15318e-08	0.338571	5.54839e-09	1.45533e-07	-0.156934	0.304037	0.408949	-0.150108	0.0556443	0.0884003
ENSG00000162430	SELENON	3450.84	-0.344357	2.19706e-07	3.13802e-06	-0.172166	2.81584e-06	3.23892e-05	0.11799	0.190765	0.28493	0.0631127	0.18501	0.247854
ENSG00000117640	MTFR1L	1239.31	-0.0142729	0.857149	0.896207	0.00102256	0.980604	0.986113	-0.252474	7.51314e-05	0.000772735	-0.166855	5.51556e-09	1.29861e-07
ENSG00000127423	AUNIP	26.306	0.151155	0.318394	0.421028	0.0216421	0.791786	0.837365	-0.278881	0.0497996	0.0999014	-0.167062	0.0262109	0.0463481
ENSG00000182749	PAQR7	260.417	0.194894	0.107015	0.181432	0.130555	0.0339938	0.0662612	0.271991	0.021388	0.0520666	0.191713	0.000686127	0.00213569
ENSG00000117632	STMN1	2380.21	-1.22403	2.88272e-28	2.54563e-25	-0.590233	4.89589e-15	5.68868e-13	-0.106402	0.671322	0.749021	0.0394351	0.762414	0.807686
ENSG00000158006	PAFAH2	1044.38	-0.300442	0.00119695	0.00526022	-0.173948	0.000277551	0.00150304	-0.255571	0.00869835	0.026086	-0.166445	0.000686885	0.00213755
ENSG00000175087	PDIK1L	1176.88	-0.0174641	0.817606	0.86557	0.0146069	0.714608	0.774695	-0.30974	1.42073e-10	1.99899e-08	-0.164183	1.57157e-10	6.38341e-09
ENSG00000142684	ZNF593	45.6444	0.156188	0.524082	0.619986	0.0376214	0.772726	0.822131	0.940832	6.36494e-07	2.04719e-05	0.544247	9.36054e-11	4.0743e-09
ENSG00000142675	CNKSR1	205.667	0.0840946	0.494222	0.592172	-0.0122262	0.852546	0.886825	0.489016	6.51978e-09	4.56247e-07	0.259915	1.96827e-09	5.44857e-08
ENSG00000130695	CEP85	1952.44	0.25024	1.73976e-10	5.40961e-09	0.113807	3.35948e-06	3.77436e-05	-0.00418468	0.945187	0.960953	-0.0165288	0.605974	0.670702
ENSG00000142669	SH3BGRL3	11940.1	-0.513257	8.23308e-07	1.00235e-05	-0.268538	1.34699e-06	1.72222e-05	0.157867	0.247619	0.348828	0.0655367	0.372446	0.448426
ENSG00000158062	UBXN11	1354.28	-0.958725	0.00107264	0.00480657	-0.602364	7.79012e-05	0.000532446	-0.842366	0.00373216	0.013819	-0.589446	7.89908e-05	0.000348518
ENSG00000169442	CD52	8319.96	-1.7148	1.65436e-09	4.14247e-08	-0.973898	3.12974e-11	1.41963e-09	-0.625282	0.0995437	0.17116	-0.363597	0.0762166	0.116174
ENSG00000176092	AIM1L	116.383	-1.38402	0.000129296	0.000814	-0.841275	7.77273e-06	7.6378e-05	-1.05315	0.00454783	0.0159845	-0.719732	0.000238623	0.000876341
ENSG00000176083	ZNF683	8.76458	-2.19637	0.000325918	0.00180331	-1.52648	1.65778e-06	2.04648e-05	-1.1307	0.112744	0.188852	-0.778604	0.055923	0.088779
ENSG00000117682	DHDDS	1783.12	0.0867999	0.107524	0.181991	0.0395045	0.172202	0.245083	0.144882	0.00335376	0.0127859	0.0937603	7.80047e-05	0.000345088
ENSG00000198830	HMGN2	7609.53	0.00126171	0.984841	0.988573	0.0204757	0.557882	0.636933	0.0325631	0.627898	0.711862	0.0388205	0.262882	0.334725
ENSG00000117713	ARID1A	15735.9	0.0723602	0.107842	0.182411	0.0303087	0.210593	0.287905	0.141606	0.000192318	0.00156432	0.0680182	0.00118227	0.0033628
ENSG00000060642	PIGV	902.503	0.762185	3.6175e-28	2.99484e-25	0.36465	9.90244e-14	8.35463e-12	0.020397	0.894461	0.923292	-0.070386	0.384236	0.459943
ENSG00000204160	ZDHHC18	6208.85	0.344022	0.000556316	0.002786	0.180124	0.000605897	0.00280032	0.265592	0.0124911	0.0342968	0.150683	0.00600853	0.0132508
ENSG00000175793	SFN	25.1721	0.278492	0.140508	0.223833	0.047321	0.651754	0.720669	0.140806	0.465155	0.565974	-0.0230245	0.824123	0.859051
ENSG00000142751	GPN2	2248.52	-0.182481	0.00017049	0.00103001	-0.108027	7.59597e-06	7.50775e-05	-0.0372189	0.52681	0.622941	-0.0186299	0.550194	0.620469
ENSG00000198746	GPATCH3	789.246	0.0294104	0.45976	0.559689	0.00637816	0.764912	0.815693	-0.0110725	0.782169	0.837785	-0.0251998	0.22457	0.292155
ENSG00000090273	NUDC	6235.96	0.376496	0.0378076	0.0818567	0.221886	0.0168163	0.0382534	0.517969	0.00260847	0.0106711	0.3296	5.95527e-05	0.000274756
ENSG00000175707	KDF1	69.1636	-0.292747	0.0143839	0.0386233	-0.176844	0.00466837	0.0142285	-0.230646	0.0689217	0.128167	-0.169748	0.00845624	0.0177467
ENSG00000253368	TRNP1	15.4298	1.16881	7.10577e-05	0.00048919	0.634748	9.50052e-06	9.07965e-05	0.476774	0.163141	0.252481	0.211035	0.24337	0.313006
ENSG00000090020	SLC9A1	1442.06	-0.047351	0.269955	0.370744	-0.031633	0.159563	0.230563	0.0759591	0.066499	0.124807	0.0179064	0.436767	0.512987
ENSG00000142784	WDTC1	4723.05	-0.40148	8.63514e-05	0.000578266	-0.231988	7.72811e-06	7.5996e-05	-0.0760854	0.539398	0.634327	-0.0963654	0.137442	0.192081
ENSG00000186501	TMEM222	1801.49	-0.0153021	0.782643	0.83827	-0.045867	0.105337	0.164152	0.0720832	0.178459	0.270615	0.0287771	0.317143	0.391568
ENSG00000142765	SYTL1	2558.63	-0.308306	0.240506	0.339848	-0.228159	0.105317	0.16414	-0.838619	0.000137586	0.00121153	-0.554188	2.09391e-07	2.58217e-06
ENSG00000142733	MAP3K6	171.559	-0.762146	1.85985e-07	2.71616e-06	-0.369173	1.01857e-05	9.64401e-05	-0.548846	0.00153339	0.00720194	-0.277035	0.00321374	0.00780977
ENSG00000181773	GPR3	56.7483	-0.713448	0.000120303	0.000763553	-0.414542	2.01779e-05	0.000172547	-0.526901	0.0109227	0.030979	-0.312714	0.00389662	0.0091793
ENSG00000158195	WASF2	13789.3	-0.213423	0.00169713	0.00696628	-0.111066	0.00224245	0.00794848	-0.221048	0.0010157	0.00532778	-0.137765	3.38277e-05	0.000172555
ENSG00000126705	AHDC1	1138.49	-0.274342	0.0200161	0.0501767	-0.157672	0.0102765	0.0261506	-0.135425	0.270187	0.37286	-0.133276	0.0342763	0.0583261
ENSG00000000938	FGR	10.7242	-0.637899	0.147717	0.233054	-0.495881	0.0351512	0.0681374	-0.523055	0.217113	0.315103	-0.409648	0.0687411	0.106459
ENSG00000126709	IFI6	4181.2	0.392016	0.323765	0.426204	0.323847	0.108546	0.168065	0.584964	0.153592	0.240489	0.448469	0.0254873	0.0452682
ENSG00000009780	FAM76A	1013.72	0.0501783	0.655955	0.736036	0.00207516	0.972623	0.980022	-0.31432	0.00110176	0.00568325	-0.232316	4.33413e-08	7.19563e-07
ENSG00000117758	STX12	1764.43	0.299448	1.0225e-06	1.20929e-05	0.184214	4.22372e-12	2.38074e-10	-0.108013	0.175973	0.267581	-0.0347069	0.416141	0.491772
ENSG00000117751	PPP1R8	3679.89	0.133968	0.137084	0.219885	0.0939803	0.0409209	0.0767759	0.186472	0.0346893	0.075312	0.131669	0.00225358	0.005804
ENSG00000130775	THEMIS2	1782.62	-0.829093	0.000337614	0.00185716	-0.447211	0.000290734	0.00155914	-0.797709	0.000511384	0.00321278	-0.524521	5.60427e-06	3.93989e-05
ENSG00000117748	RPA2	4397.64	0.0570455	0.392775	0.495024	0.0533305	0.118955	0.180822	0.0714565	0.28697	0.390882	0.0647365	0.0552855	0.0879287
ENSG00000158156	XKR8	836.688	-0.212416	0.00813005	0.0244839	-0.093721	0.0330667	0.0648507	-0.184813	0.0261078	0.060675	-0.132213	0.00135337	0.00377325
ENSG00000158161	EYA3	2454.12	0.0204436	0.846639	0.88751	0.023671	0.669832	0.736315	0.317237	0.000382057	0.00261346	0.20533	5.31091e-07	5.69943e-06
ENSG00000169403	PTAFR	90.0159	0.133537	0.190113	0.283171	0.0694081	0.197493	0.273183	0.241679	0.0103588	0.0297325	0.128795	0.00935687	0.0193332
ENSG00000126698	DNAJC8	7083.51	0.170393	0.0889035	0.158069	0.121127	0.0164571	0.0376041	0.110322	0.29593	0.400202	0.0941705	0.0772699	0.117535
ENSG00000130770	ATPIF1	2098.49	-0.255914	0.000360285	0.00195989	-0.100987	0.014966	0.0349753	-0.209153	0.0072878	0.0228625	-0.0913949	0.0326349	0.0558925
ENSG00000130766	SESN2	1815.18	1.10461	4.56751e-05	0.000337618	0.324097	0.0607838	0.105165	0.756047	0.0134474	0.0362453	0.394348	0.0122211	0.0242226
ENSG00000130772	MED18	829.442	0.00297526	0.962109	0.973426	0.0149259	0.652114	0.720906	-0.0581808	0.354654	0.460319	-0.018899	0.57208	0.639971
ENSG00000204138	PHACTR4	3283.41	0.0508872	0.130546	0.211551	0.026504	0.137344	0.203611	0.0726584	0.0232721	0.055489	0.0325964	0.06101	0.0957406
ENSG00000180198	RCC1	3165.38	0.0646469	0.716966	0.785715	0.0623202	0.500994	0.584478	0.637155	9.06014e-06	0.000154619	0.400276	7.78408e-11	3.4333e-09
ENSG00000180098	TRNAU1AP	1537.04	0.0967056	0.0622282	0.120262	0.0534338	0.0518008	0.0927861	-0.163396	0.000416516	0.00277664	-0.0773208	0.00238009	0.0060599
ENSG00000120656	TAF12	1028.82	-0.056874	0.307731	0.409587	-0.0134578	0.653346	0.722148	-0.0156522	0.785108	0.84013	0.0138397	0.646536	0.707951
ENSG00000188060	RAB42	10.1959	-0.513498	0.107905	0.182449	-0.387185	0.0208161	0.0451646	-0.525036	0.0879527	0.156017	-0.320023	0.0531076	0.0849619
ENSG00000162419	GMEB1	2536.49	0.135459	0.255458	0.355552	0.0830071	0.182043	0.256025	0.364127	0.000491926	0.00312348	0.227516	3.90515e-06	2.92599e-05
ENSG00000198492	YTHDF2	5721.54	0.164678	0.0997563	0.17161	0.113265	0.0254517	0.0529501	0.246726	0.00942203	0.0277232	0.167614	0.000224604	0.000832016
ENSG00000116329	OPRD1	13.0228	0.317689	0.480604	0.580106	-0.0371668	0.880568	0.910468	-0.146537	0.743943	0.808761	-0.509483	0.0330358	0.0565032
ENSG00000159023	EPB41	17485.3	-0.427265	0.0131746	0.0360784	-0.25082	0.00562548	0.0164347	-0.55026	0.000637172	0.00377565	-0.367498	2.43373e-06	1.9854e-05
ENSG00000253304	TMEM200B	16.7015	-1.13773	0.00130234	0.00562661	-0.773151	2.04429e-05	0.00017414	-0.953547	0.00636079	0.0206662	-0.567544	0.00238288	0.00606467
ENSG00000116350	SRSF4	8761.36	0.126966	0.00218775	0.00856858	0.0635022	0.00442467	0.0136395	0.116168	0.00616968	0.0201681	0.068983	0.00131707	0.00368602
ENSG00000116353	MECR	701.221	0.31459	0.0668055	0.126975	0.148762	0.104253	0.162816	0.514718	0.00116598	0.00589948	0.307254	7.83861e-05	0.000346428
ENSG00000162510	MATN1	28.1681	-0.056565	0.773618	0.830686	-0.0709914	0.498457	0.582473	0.568578	0.00111188	0.00571288	0.335065	8.64495e-05	0.000375912
ENSG00000162511	LAPTM5	25631.3	-0.886243	1.90993e-06	2.09775e-05	-0.475817	1.50253e-06	1.89729e-05	-0.510401	0.0217976	0.0528241	-0.333938	0.00405214	0.00949157
ENSG00000162512	SDC3	66.9263	0.487422	0.0520097	0.10462	0.27948	0.0315398	0.0624665	0.322119	0.219767	0.317804	0.259147	0.0458041	0.0748523
ENSG00000134644	PUM1	7993	-0.0151422	0.701756	0.773204	-0.0149667	0.471875	0.557031	0.126262	4.98151e-05	0.000564088	0.0684465	2.21682e-05	0.000121613
ENSG00000060688	SNRNP40	3041.14	0.125515	0.290279	0.39207	0.0948288	0.120562	0.182803	0.304945	0.00582237	0.0192902	0.203732	0.000104915	0.00044099
ENSG00000121766	ZCCHC17	1190.94	-0.0697952	0.29517	0.39708	-0.00720291	0.8408	0.876603	-0.118341	0.0698072	0.1294	-0.0372251	0.295831	0.369601
ENSG00000121769	FABP3	39.5083	-0.47614	0.0337662	0.0750615	-0.344811	0.00258308	0.00889638	-0.445193	0.0466629	0.0949044	-0.328556	0.00432737	0.0100017
ENSG00000121764	HCRTR1	30.1671	-0.190541	0.255634	0.355686	-0.181294	0.0352217	0.0682285	-0.0552081	0.742051	0.807369	-0.09591	0.277733	0.350832
ENSG00000162517	PEF1	2868.76	0.191622	0.0392727	0.0843121	0.116978	0.0143289	0.0338687	0.189967	0.0448296	0.091925	0.121415	0.0112281	0.0225481
ENSG00000084636	COL16A1	6.37865	-0.449805	0.169672	0.259314	-0.122731	0.49071	0.574809	-0.844269	0.00708273	0.0224106	-0.418039	0.0140133	0.0272148
ENSG00000121753	ADGRB2	20.3523	-0.848145	0.0537933	0.107441	-0.548445	0.0184085	0.0410707	0.194407	0.670896	0.748989	-0.0966646	0.702657	0.75676
ENSG00000184007	PTP4A2	17914.7	0.105106	0.015547	0.0411295	0.076543	0.000192516	0.00111163	-0.0502377	0.287115	0.39104	-0.0156381	0.534267	0.605933
ENSG00000121774	KHDRBS1	13146.4	0.232509	0.02765	0.0644282	0.144424	0.0070685	0.0196206	0.187931	0.0856532	0.152696	0.126384	0.022166	0.0402222
ENSG00000121775	TMEM39B	929.648	-0.173279	0.0201617	0.0504842	-0.0925141	0.0187029	0.0416018	-0.0460654	0.565127	0.658071	-0.0396243	0.346903	0.422166
ENSG00000025800	KPNA6	6527.52	0.147638	0.0152524	0.0405933	0.091986	0.00269418	0.00916934	0.120902	0.0551615	0.108004	0.0878603	0.00457631	0.0104819
ENSG00000084652	TXLNA	6931.04	0.217969	0.0583282	0.114631	0.11388	0.0606817	0.10506	0.341496	0.00126561	0.00624959	0.220847	8.58765e-06	5.53761e-05
ENSG00000160050	CCDC28B	356.082	0.125387	0.380507	0.483148	0.0169598	0.825825	0.865212	0.246906	0.0754568	0.137825	0.0813176	0.283923	0.357337
ENSG00000160051	IQCC	154.021	-0.263448	0.0996816	0.171545	-0.199785	0.0158249	0.0364163	-0.332039	0.0323759	0.0713079	-0.23936	0.00234088	0.00597733
ENSG00000222046	DCDC2B	63.6569	-0.471026	0.0512747	0.103614	-0.380896	0.00175823	0.00655303	-0.248287	0.302234	0.40727	-0.257868	0.0424847	0.070042
ENSG00000160055	TMEM234	332.852	-0.153812	0.172623	0.262716	-0.141804	0.0126247	0.0306837	-0.0730468	0.521189	0.618102	-0.0839172	0.15882	0.217841
ENSG00000084623	EIF3I	9391.94	0.267095	0.120842	0.199263	0.177461	0.0437472	0.0810455	0.413495	0.0141339	0.0377038	0.280042	0.000531682	0.00171926
ENSG00000183615	FAM167B	18.8259	-1.03788	0.0010559	0.00475078	-0.580515	0.00077541	0.00341118	-1.02401	0.00110459	0.00569343	-0.624416	0.000159158	0.000625106
ENSG00000182866	LCK	17367.9	-0.570721	1.37513e-11	5.24926e-10	-0.288447	1.19304e-09	3.73594e-08	-0.0925225	0.482248	0.582911	-0.0600992	0.391057	0.466623
ENSG00000116478	HDAC1	8629.14	-0.0117109	0.846374	0.887373	0.0434938	0.155756	0.226148	-0.160221	0.00228255	0.0096574	-0.0568042	0.0586771	0.0925074
ENSG00000175130	MARCKSL1	2307.53	-0.8241	7.99343e-12	3.20851e-10	-0.346865	7.32316e-06	7.28795e-05	-0.114257	0.553684	0.647482	0.0228083	0.820881	0.856279
ENSG00000162526	TSSK3	31.2987	-0.878211	0.000752189	0.00356987	-0.527856	0.000106547	0.000688112	-0.788693	0.00287567	0.0114353	-0.512213	0.000197029	0.000746804
ENSG00000225828	FAM229A	377.96	-0.947256	0.00372186	0.0131817	-0.602159	0.000439505	0.00217389	-0.998829	0.00119957	0.00602107	-0.677153	1.85004e-05	0.000104081
ENSG00000160058	BSDC1	4015.12	-0.281224	0.00299936	0.011079	-0.162917	0.000948558	0.00400529	-0.287556	0.00230218	0.00972488	-0.177662	0.000182512	0.000702851
ENSG00000160062	ZBTB8A	13.1505	-0.213437	0.404882	0.506571	-0.180217	0.185683	0.260023	-0.351191	0.158498	0.246913	-0.283389	0.0292936	0.050908
ENSG00000176261	ZBTB8OS	1183.84	0.0677434	0.294344	0.396286	0.0435924	0.199702	0.275719	-0.0355206	0.592673	0.681586	0.00623831	0.858561	0.886637
ENSG00000162521	RBBP4	10468.5	0.126674	0.0423854	0.0892729	0.0783443	0.0143175	0.03386	0.131064	0.0357279	0.0770482	0.0797624	0.0125887	0.0248507
ENSG00000162522	KIAA1522	507.226	-0.0526063	0.780992	0.836637	-0.130325	0.188033	0.262536	0.870085	3.51618e-14	2.02196e-11	0.381189	8.1485e-07	8.05235e-06
ENSG00000134684	YARS	13781.6	0.695147	0.0014503	0.00614741	0.25235	0.0444695	0.0821309	0.749929	0.000401157	0.00270837	0.390411	0.000411419	0.0013803
ENSG00000116497	S100PBP	2445.64	-0.314009	0.016395	0.0429137	-0.206313	0.00187156	0.00687486	-0.163939	0.228916	0.328128	-0.161893	0.0202824	0.0373317
ENSG00000160097	FNDC5	30.7118	-0.563089	0.0105063	0.0300512	-0.358248	0.00155719	0.00595627	-0.17094	0.469808	0.570744	-0.22309	0.0737413	0.11296
ENSG00000116514	RNF19B	1820.83	0.40366	2.80689e-05	0.000222236	0.176639	0.00171001	0.00641846	-0.0457782	0.707909	0.77913	-0.125109	0.0420498	0.069403
ENSG00000004455	AK2	7092.41	0.292958	0.116123	0.193091	0.193395	0.0419157	0.0783871	0.426983	0.0189796	0.0473719	0.299161	0.000565577	0.00180941
ENSG00000142920	AZIN2	184.624	-1.24382	0.00104576	0.00471484	-0.694653	0.000580884	0.00270675	-1.2269	0.000629	0.00373785	-0.875608	2.67996e-06	2.14917e-05
ENSG00000116525	TRIM62	1208.68	-0.281316	0.0191407	0.0484869	-0.170792	0.00616042	0.0175864	-0.261962	0.0289795	0.0655745	-0.19188	0.00134791	0.00376277
ENSG00000160094	ZNF362	988.914	-0.336192	0.00194602	0.0078066	-0.185085	0.00119851	0.00482537	-0.258589	0.0236591	0.0562494	-0.176666	0.00227262	0.00584234
ENSG00000134686	PHC2	2710.09	-0.373531	0.000112808	0.000723261	-0.189969	0.000261839	0.00143024	0.4143	1.13949e-05	0.000184017	0.24412	6.04756e-08	9.294e-07
ENSG00000121903	ZSCAN20	195.398	0.241885	3.69071e-05	0.000281122	0.124042	7.88098e-05	0.000537546	-0.0927937	0.192079	0.286344	-0.0650713	0.0773823	0.117652
ENSG00000163866	SMIM12	2532.63	0.118043	0.416293	0.517718	0.0844554	0.264975	0.348675	0.404749	0.00237027	0.0099553	0.256728	5.64592e-05	0.000264168
ENSG00000116544	DLGAP3	69.8236	-0.0974471	0.332402	0.435595	-0.0262168	0.626676	0.697651	0.139888	0.158959	0.247514	0.0826415	0.110275	0.159019
ENSG00000243749	TMEM35B	53.617	0.0625021	0.630332	0.714599	0.0220428	0.750884	0.804059	-0.20095	0.10963	0.18471	-0.163774	0.00998481	0.0204108
ENSG00000163867	ZMYM6	1097.11	-0.116499	0.12054	0.198813	-0.0649839	0.10147	0.159439	-0.173969	0.0128105	0.0349777	-0.0926454	0.0124112	0.0245295
ENSG00000197056	ZMYM1	720.971	0.0419206	0.835932	0.879278	-0.00646682	0.952052	0.96443	-0.521713	0.0028916	0.0114882	-0.389642	2.16488e-06	1.79597e-05
ENSG00000116560	SFPQ	33271.9	0.27698	0.0534309	0.106894	0.156279	0.036346	0.0698446	0.418426	0.00187333	0.00835918	0.262485	4.75685e-05	0.000229034
ENSG00000146463	ZMYM4	3323.77	0.225156	7.50977e-06	7.02503e-05	0.125367	7.58624e-07	1.05776e-05	0.0964113	0.129788	0.211114	0.0512279	0.125415	0.177239
ENSG00000142687	KIAA0319L	3571.94	-0.173109	0.233744	0.332385	-0.133694	0.0781918	0.128966	-0.266907	0.053979	0.106271	-0.236062	0.000437684	0.0014555
ENSG00000020129	NCDN	2559.2	0.17774	0.0329415	0.0736548	0.0845881	0.0570055	0.100278	0.354847	1.97839e-09	1.73286e-07	0.179131	5.23806e-08	8.22182e-07
ENSG00000116819	TFAP2E	135.212	-0.398999	0.0581849	0.114418	-0.257821	0.0192596	0.0426325	-0.501272	0.0112023	0.0315708	-0.343608	0.000615996	0.00194764
ENSG00000126067	PSMB2	6821.77	0.700723	0.00162923	0.00674722	0.403562	0.000313625	0.00165246	0.319034	0.198934	0.29408	0.240068	0.053312	0.0852271
ENSG00000142686	C1orf216	1743.06	0.669795	0.000331257	0.00182693	0.3492	0.000383406	0.00195105	0.433583	0.0391207	0.0828121	0.263982	0.0127096	0.0250631
ENSG00000092853	CLSPN	103.287	0.714229	0.00158804	0.00661068	0.473296	6.11378e-06	6.3071e-05	-0.483122	0.0427245	0.0885835	-0.16295	0.202601	0.267654
ENSG00000134698	AGO4	2430.2	-0.615932	0.00277053	0.0103962	-0.365525	0.000636109	0.00290749	-0.466275	0.0288163	0.0652721	-0.365518	0.000697043	0.00216153
ENSG00000092847	AGO1	4571.51	-0.194247	0.000870003	0.00404779	-0.0859366	0.00814574	0.0218684	0.179774	0.00309124	0.0120497	0.108379	0.000369102	0.00125973
ENSG00000126070	AGO3	4381.68	-0.00509776	0.943629	0.959861	-0.0317407	0.402057	0.488233	-0.0598588	0.394669	0.499798	-0.0514153	0.15976	0.218812
ENSG00000116863	ADPRHL2	1487.36	0.238311	0.00448397	0.0152882	0.138463	0.00123038	0.00491485	0.206711	0.0193458	0.0481405	0.133863	0.00220472	0.00569888
ENSG00000171812	COL8A2	25.073	-0.0592389	0.701349	0.772884	-0.0285151	0.728755	0.785954	-0.256423	0.0787154	0.142475	-0.151891	0.0486615	0.0789219
ENSG00000054116	TRAPPC3	2623.08	0.0769822	0.259787	0.36014	0.0673534	0.0512092	0.0919627	0.0616735	0.378398	0.483686	0.0590675	0.0961087	0.141364
ENSG00000116871	MAP7D1	10027.5	-0.0367266	0.723607	0.790835	-0.0135219	0.805403	0.848245	-0.235559	0.0115519	0.032315	-0.174318	9.55873e-05	0.000408927
ENSG00000054118	THRAP3	15611	0.165479	0.0103666	0.0297542	0.10074	0.00204027	0.00735587	0.104841	0.13036	0.211884	0.0710305	0.044935	0.0735685
ENSG00000214193	SH3D21	64.9749	-0.233573	0.201567	0.296761	-0.126163	0.196646	0.272266	-0.554778	0.000281363	0.00208243	-0.34163	8.10761e-06	5.28105e-05
ENSG00000142694	EVA1B	81.8946	-0.635336	0.000209463	0.00122551	-0.299512	0.00168078	0.00632853	-0.409488	0.0352388	0.0762547	-0.257178	0.0113846	0.0228072
ENSG00000196182	STK40	6040.05	0.420301	2.67981e-09	6.39581e-08	0.175217	0.000123697	0.000773966	0.175739	0.0772657	0.140373	0.0821071	0.121239	0.172369
ENSG00000181817	LSM10	1720.67	0.0396472	0.676367	0.752681	0.0273904	0.584938	0.660951	0.247589	0.00397401	0.0144579	0.157256	0.000172694	0.000669328
ENSG00000116885	OSCP1	20.6814	0.424748	0.020984	0.0520708	0.193028	0.0549655	0.0974141	-0.4403	0.0159313	0.04139	-0.244204	0.0108644	0.0219243
ENSG00000116898	MRPS15	2376.79	0.373777	0.0166329	0.0434384	0.22172	0.00542796	0.0159846	0.330996	0.0426481	0.0884529	0.231319	0.00370634	0.00879683
ENSG00000163874	ZC3H12A	3936.13	1.05046	2.4709e-10	7.48961e-09	0.449524	3.09417e-05	0.000245128	0.327555	0.171986	0.262909	0.00150268	0.990701	0.992426
ENSG00000163875	MEAF6	4205.01	-0.267312	3.57415e-05	0.000273818	-0.118202	0.00145717	0.00563884	0.0858562	0.293794	0.398086	0.0871435	0.0315372	0.0542793
ENSG00000163877	SNIP1	2229.03	0.119421	0.0909847	0.160777	0.0803364	0.0257433	0.0534058	0.154637	0.0250332	0.0587558	0.0996808	0.0038584	0.00910992
ENSG00000163879	DNALI1	35.8759	0.00613039	0.967477	0.976769	-0.0721148	0.362888	0.449436	0.530361	1.24111e-05	0.000195882	0.264576	3.80447e-05	0.000190757
ENSG00000134697	GNL2	5741.18	0.388162	0.0795697	0.145056	0.233907	0.0402906	0.0758729	0.574248	0.00860991	0.0258816	0.387901	0.000158686	0.000623809
ENSG00000116922	C1orf109	1302.61	0.399975	0.0039213	0.0137194	0.205162	0.00513583	0.0152882	0.389972	0.00548608	0.0184816	0.251758	0.000192677	0.000733457
ENSG00000134690	CDCA8	92.7193	0.516321	1.47245e-05	0.000126158	0.315989	6.12813e-09	1.59476e-07	-0.187092	0.201479	0.297009	-0.0698246	0.36879	0.444672
ENSG00000185090	MANEAL	127.279	0.52551	1.16366e-05	0.000102759	0.290839	1.28681e-06	1.65809e-05	0.137918	0.355955	0.461534	0.105553	0.168498	0.228885
ENSG00000196449	YRDC	1996.61	1.08572	1.07237e-05	9.57826e-05	0.608332	5.02805e-07	7.46655e-06	0.387805	0.203194	0.299104	0.306715	0.0402254	0.0668
ENSG00000197982	C1orf122	813.794	0.214686	0.0514175	0.103791	0.150687	0.00580876	0.0168299	0.17301	0.125621	0.205677	0.136885	0.0141637	0.0274438
ENSG00000188786	MTF1	3337.57	0.307197	0.00114861	0.00509016	0.166735	0.000673526	0.00304489	0.285501	0.00349715	0.0131794	0.173099	0.000343403	0.00118485
ENSG00000204084	INPP5B	2053.78	-0.0415028	0.603009	0.690111	-0.0525357	0.208199	0.285398	-0.150756	0.0441403	0.0908779	-0.127578	0.000349707	0.00120222
ENSG00000183431	SF3A3	7942.65	0.222563	0.0487585	0.0995154	0.13697	0.0178816	0.0401594	0.286439	0.0089525	0.0266761	0.188548	0.000383822	0.0013009
ENSG00000183386	FHL3	364.082	-0.608563	5.73179e-05	0.000411732	-0.247043	0.00405632	0.0127413	0.483108	0.00356305	0.0133695	0.339289	6.85623e-06	4.60516e-05
ENSG00000183520	UTP11	1945.72	0.439457	0.0595743	0.116338	0.268245	0.0243226	0.0510339	0.577304	0.0123435	0.0339902	0.39476	0.00028737	0.0010241
ENSG00000185668	POU3F1	31.1749	0.446613	0.123346	0.202634	0.277805	0.0610063	0.10544	0.462364	0.120935	0.199612	0.370894	0.00961267	0.019763
ENSG00000116954	RRAGC	1010.65	0.22068	0.00147001	0.00621904	0.148898	3.25743e-06	3.68156e-05	-0.265794	2.54949e-05	0.000339914	-0.150294	2.55263e-06	2.06205e-05
ENSG00000214114	MYCBP	1118.56	0.0801734	0.538201	0.633296	0.104692	0.111497	0.171671	0.0686742	0.60492	0.692565	0.102145	0.125781	0.177713
ENSG00000158315	RHBDL2	11.1725	-0.880933	0.0145559	0.0390221	-0.470587	0.0157151	0.0362274	-1.08924	0.0011375	0.00579933	-0.711343	5.13267e-05	0.000244037
ENSG00000174574	AKIRIN1	6934.44	0.0138793	0.787997	0.842574	0.0171069	0.527387	0.608194	0.121742	0.00875269	0.0262162	0.0725273	0.00204982	0.00536455
ENSG00000168653	NDUFS5	4066.71	-0.0741344	0.539436	0.634401	0.0167727	0.79238	0.83786	0.0619837	0.621165	0.706574	0.103792	0.0965817	0.141949
ENSG00000127603	MACF1	25416.4	-0.252883	0.0641274	0.122999	-0.169863	0.0161738	0.0370719	-0.3216	0.0139192	0.0372663	-0.240108	0.000167571	0.000652724
ENSG00000183682	BMP8A	24.4593	0.0227592	0.909563	0.934461	-0.0696235	0.512929	0.595517	-0.314424	0.0877919	0.155815	-0.247877	0.00870793	0.0181999
ENSG00000090621	PABPC4	13627.9	0.163305	0.031203	0.0706763	0.0733526	0.072592	0.121378	0.304749	1.29342e-07	5.4191e-06	0.165107	2.0814e-08	3.99146e-07
ENSG00000163909	HEYL	15.9739	-0.113275	0.5359	0.631542	0.00791234	0.935379	0.951981	0.123413	0.509758	0.608	0.0748556	0.447173	0.523119
ENSG00000116981	NT5C1A	13.7018	-2.94901	0.000131771	0.000827613	-1.74298	2.99618e-05	0.000238937	-2.74007	5.98267e-05	0.000649645	-1.78671	1.2007e-06	1.10638e-05
ENSG00000116983	HPCAL4	2116.52	-1.74079	0.00301429	0.0111218	-1.09646	0.000619525	0.00285037	-1.84186	0.000589485	0.00356984	-1.39711	8.66365e-07	8.44796e-06
ENSG00000084072	PPIE	2630.98	0.0892939	0.0901947	0.159807	0.0463091	0.0994463	0.15683	-0.101946	0.0508142	0.101337	-0.0512489	0.0648296	0.10098
ENSG00000116985	BMP8B	228.275	-0.190317	0.190822	0.283989	-0.162452	0.0298557	0.0598832	-0.240084	0.0895681	0.158025	-0.192823	0.00699621	0.0151018
ENSG00000198754	OXCT2	8.09403	-0.373452	0.395678	0.497593	-0.0230066	0.919356	0.94066	0.970957	0.0312518	0.0694934	0.73409	0.000246533	0.000899647
ENSG00000043514	TRIT1	1192.45	0.216545	0.00652735	0.020605	0.103155	0.0166425	0.0379557	0.248542	0.00125727	0.00622332	0.143341	0.000225828	0.000835615
ENSG00000168389	MFSD2A	913.507	1.43507	0.0141837	0.038202	0.683989	0.0275872	0.0563138	1.86171	0.0024115	0.0100614	0.96327	0.00210851	0.00549965
ENSG00000131236	CAP1	26690.5	0.155844	0.272973	0.373881	0.13103	0.0697519	0.117474	0.102631	0.486094	0.586675	0.103702	0.1666	0.226772
ENSG00000131238	PPT1	6361.51	0.0979354	0.251623	0.351665	0.0887782	0.0380549	0.0724871	0.0552086	0.530294	0.62622	0.0715069	0.106762	0.154763
ENSG00000117000	RLF	3218.41	-0.102749	0.0939663	0.164561	-0.0496825	0.130661	0.195122	-0.0617543	0.332826	0.438354	-0.0474439	0.151456	0.208865
ENSG00000084073	ZMPSTE24	2951.84	0.19049	0.358415	0.461332	0.156686	0.138149	0.204528	0.483094	0.0139481	0.0373285	0.350462	0.000114404	0.000474691
ENSG00000049089	COL9A2	255.433	0.298295	0.0949746	0.16575	0.19489	0.0324401	0.0638676	0.146251	0.420575	0.524174	0.0658887	0.495818	0.5697
ENSG00000084070	SMAP2	21998.9	0.374393	0.000199298	0.00117433	0.218927	1.17547e-05	0.000109496	0.0677153	0.577962	0.668953	0.0411451	0.519077	0.592004
ENSG00000187801	ZFP69B	534.231	0.158812	0.166795	0.25607	0.0354724	0.575736	0.652761	0.00796211	0.947368	0.962579	-0.0402838	0.525419	0.598
ENSG00000187815	ZFP69	506.483	-0.214446	2.63914e-05	0.000210337	-0.131198	7.52248e-08	1.41941e-06	0.039985	0.539604	0.634438	0.0257672	0.453226	0.528984
ENSG00000164002	EXO5	532.156	-0.0678938	0.275165	0.375969	-0.0657245	0.0370951	0.0709855	0.180379	0.000878603	0.00480674	0.0934781	0.00117876	0.00335426
ENSG00000117010	ZNF684	229.932	-0.119893	0.0981645	0.169684	-0.0743341	0.0509895	0.0916552	-0.151211	0.0334679	0.0731526	-0.0893898	0.015831	0.0302186
ENSG00000117016	RIMS3	500.948	0.139581	0.245902	0.345337	0.109294	0.0746379	0.124156	-0.310295	0.00391057	0.014289	-0.223776	1.06118e-05	6.62649e-05
ENSG00000066136	NFYC	2865.94	0.103707	0.0413924	0.0877535	0.0466436	0.0894837	0.143777	0.174161	5.36389e-05	0.000597162	0.0928737	3.96094e-05	0.000196739
ENSG00000117013	KCNQ4	29.5929	-0.0478202	0.722636	0.79031	-0.00323207	0.964116	0.974149	-0.119636	0.361879	0.467129	-0.0483257	0.490074	0.56462
ENSG00000179862	CITED4	375.854	0.34339	0.00527639	0.0174031	0.192254	0.00254246	0.00877932	-0.177469	0.174037	0.265308	-0.139696	0.0376293	0.0630746
ENSG00000171793	CTPS1	3867.01	0.643225	0.0347964	0.0768318	0.352026	0.0257916	0.0534724	0.865462	0.00418702	0.0150441	0.532209	0.000253074	0.000920219
ENSG00000171790	SLFNL1	138.935	0.0975771	0.451771	0.552044	-0.0146084	0.833678	0.870738	0.501475	6.91104e-08	3.24504e-06	0.265733	3.38633e-08	5.92697e-07
ENSG00000010803	SCMH1	1452.68	0.106245	0.0294013	0.0674956	0.0380366	0.159993	0.231134	0.112281	0.0199595	0.0493111	0.0531918	0.0399559	0.0664192
ENSG00000127124	HIVEP3	3732.03	-1.76834	2.95932e-05	0.000232636	-0.915705	5.9453e-05	0.000425224	2.64777	3.87826e-09	2.93108e-07	1.52995	2.61469e-17	6.65339e-15
ENSG00000198815	FOXJ3	6514.94	-0.100509	0.00413344	0.0143029	-0.0542234	0.0032988	0.0108134	0.0261163	0.511934	0.609875	0.0159082	0.44799	0.523935
ENSG00000177181	RIMKLA	17.8602	-0.0766209	0.73031	0.796188	0.0442708	0.703072	0.765485	-0.415247	0.0527811	0.104535	-0.110848	0.344024	0.41928
ENSG00000127125	PPCS	2149.36	-0.0890162	0.0169003	0.0439637	-0.0461033	0.0207858	0.0451138	-0.0586768	0.139016	0.222972	-0.0305	0.147419	0.203851
ENSG00000186409	CCDC30	129.706	-0.720462	0.0227335	0.0554463	-0.463003	0.00565339	0.0165017	-0.897579	0.00211305	0.00915671	-0.625955	2.18697e-05	0.000120174
ENSG00000171960	PPIH	1627.35	0.206874	0.114803	0.191522	0.14424	0.0303589	0.0606446	0.226264	0.0887094	0.156959	0.172864	0.00795052	0.0168415
ENSG00000065978	YBX1	49388.3	0.362022	0.0686912	0.12965	0.224194	0.0274925	0.0561687	0.506815	0.0094412	0.0277611	0.332229	0.000401033	0.00134956
ENSG00000117385	P3H1	1583.95	-0.602882	7.14529e-14	4.07959e-12	-0.343786	2.51693e-21	1.58759e-18	-0.0141005	0.916621	0.938939	-0.0119176	0.868133	0.894498
ENSG00000164008	C1orf50	498.695	0.0209474	0.657414	0.736831	-0.000130056	0.995892	0.997322	-0.13002	0.00133186	0.00650247	-0.0749336	0.0003184	0.00111368
ENSG00000274386	RP5-994D16.11	11.1618	-0.53762	0.0495902	0.100948	-0.299267	0.0433308	0.0804429	-0.967962	3.95397e-05	0.000477582	-0.494952	0.00013591	0.000549957
ENSG00000177868	SVBP	444.801	0.0106735	0.920713	0.943288	0.00327669	0.954348	0.966142	-0.325718	0.000331273	0.00234426	-0.20967	1.2155e-06	1.11769e-05
ENSG00000164010	ERMAP	399.584	-0.112441	0.426588	0.527698	-0.138559	0.0575822	0.101078	-0.229403	0.0895849	0.158025	-0.201399	0.00265738	0.00663567
ENSG00000164011	ZNF691	444.026	-0.064902	0.38646	0.488695	-0.0649095	0.0932207	0.148599	-0.0947491	0.198592	0.293763	-0.0886099	0.0165234	0.0313235
ENSG00000117394	SLC2A1	2493.52	0.10674	0.218602	0.315254	0.0935128	0.0307815	0.0613223	0.0766536	0.384919	0.49037	0.0797293	0.0715378	0.11012
ENSG00000117395	EBNA1BP2	3864	0.503459	0.09646	0.167578	0.291854	0.0622327	0.107042	0.865818	0.00328692	0.0126008	0.550525	7.21364e-05	0.000322687
ENSG00000117400	MPL	19.7947	-0.774216	0.0188609	0.0479247	-0.533743	0.00201202	0.0072746	-0.849971	0.00663543	0.0213854	-0.526021	0.00150144	0.00411071
ENSG00000117399	CDC20	96.8798	0.921675	0.00448818	0.0152947	0.635906	1.79946e-05	0.000156402	-0.277503	0.439073	0.541613	0.0593163	0.74393	0.791611
ENSG00000066322	ELOVL1	2941.23	0.246301	0.0169005	0.0439637	0.163127	0.00135124	0.00530011	0.0952069	0.396039	0.501101	0.096462	0.0874331	0.13043
ENSG00000159479	MED8	1680.04	0.239784	0.0143611	0.0385856	0.13466	0.00855408	0.0227388	0.0725575	0.503956	0.602814	0.0758915	0.170428	0.231118
ENSG00000198198	SZT2	5346.87	-0.0772962	0.407949	0.509542	-0.0937908	0.0483361	0.0876949	-0.10057	0.269491	0.372036	-0.102475	0.0260426	0.0460873
ENSG00000178922	HYI	211.719	-0.401131	0.01622	0.0425529	-0.230729	0.00862108	0.0228603	-0.44263	0.00548026	0.0184715	-0.308099	9.73441e-05	0.000414967
ENSG00000142949	PTPRF	12.7801	0.068906	0.817411	0.86557	0.146293	0.333392	0.420662	0.0911769	0.761566	0.822104	0.0289845	0.853754	0.883397
ENSG00000066135	KDM4A	2543.34	0.245186	1.23598e-05	0.000108279	0.0913187	0.00853562	0.0226988	0.121678	0.0781633	0.141751	0.0578404	0.116235	0.166381
ENSG00000126091	ST3GAL3	498.8	0.26998	5.91905e-08	1.00518e-06	0.100783	0.00213653	0.00762815	0.0199888	0.77655	0.833386	-0.0145697	0.695771	0.750995
ENSG00000117407	ARTN	10.5095	0.0550202	0.825426	0.871272	-0.104756	0.433157	0.519913	0.0321683	0.89508	0.923793	0.00566936	0.965168	0.972148
ENSG00000117408	IPO13	1701.94	0.267864	1.38745e-07	2.09319e-06	0.121832	5.55226e-05	0.000401667	0.158105	0.0145753	0.0385701	0.0819359	0.0166854	0.0315904
ENSG00000132768	DPH2	3240.35	0.390776	0.126671	0.206713	0.195611	0.145437	0.213481	0.909115	3.45505e-05	0.000432732	0.537623	1.67336e-07	2.15808e-06
ENSG00000117410	ATP6V0B	2559.41	0.142738	0.255246	0.355332	0.118054	0.0639287	0.109293	0.153544	0.230977	0.33051	0.150982	0.0151271	0.0290514
ENSG00000117411	B4GALT2	609.101	0.971871	0.0124175	0.0343888	0.542626	0.00647894	0.0183102	0.606893	0.141032	0.225494	0.457727	0.0224315	0.0405865
ENSG00000159214	CCDC24	175.333	0.593656	0.00104139	0.00469832	0.139937	0.200441	0.276567	0.504706	0.00423173	0.0151472	0.194262	0.0525942	0.0842832
ENSG00000196517	SLC6A9	1999.4	1.80036	0.00682575	0.0213391	0.570476	0.125924	0.189502	1.35201	0.042794	0.0887122	0.721322	0.0322767	0.0553865
ENSG00000178028	DMAP1	3446.71	0.0273148	0.705812	0.776511	-0.0229678	0.550892	0.630257	-0.0849048	0.225198	0.323641	-0.0863742	0.0129574	0.0254531
ENSG00000117419	ERI3	1395	0.326447	0.00125965	0.00548319	0.170345	0.00144115	0.00558663	0.279612	0.00839291	0.0254015	0.166115	0.00194514	0.00513169
ENSG00000187147	RNF220	5253.88	-0.0281705	0.642152	0.724404	-0.0334974	0.289854	0.374503	0.265179	1.07376e-14	7.10078e-12	0.145406	3.92451e-19	1.40349e-16
ENSG00000126106	TMEM53	128.39	-0.190666	0.00991166	0.0287475	-0.128027	0.000577044	0.00269613	-0.0360643	0.657299	0.737541	-0.0386871	0.366061	0.441945
ENSG00000198520	C1orf228	1656.83	-1.30472	2.15324e-11	7.90077e-10	-0.637024	1.46688e-08	3.43292e-07	0.719393	0.0132365	0.0357934	0.534227	5.14521e-05	0.000244545
ENSG00000142945	KIF2C	72.9797	-0.0390782	0.744236	0.806965	-0.0457685	0.472775	0.557945	-0.212574	0.0644372	0.121663	-0.148209	0.0119333	0.0237373
ENSG00000142937	RPS8	81807.5	-0.160258	0.0143408	0.0385389	-0.0651034	0.0716871	0.120122	0.0532552	0.467231	0.56803	0.047146	0.213207	0.279599
ENSG00000142959	BEST4	40.1315	-0.927476	1.35235e-05	0.00011708	-0.543148	9.5733e-07	1.29001e-05	-0.598798	0.0133253	0.0359748	-0.3378	0.00841789	0.0176746
ENSG00000173846	PLK3	3352.35	-0.396556	0.00745555	0.0228708	-0.250187	0.000965118	0.0040584	-0.0528832	0.745456	0.809741	-0.0183832	0.83061	0.864112
ENSG00000188396	TCTEX1D4	61.2788	-0.808485	0.0139273	0.0376801	-0.659848	5.16597e-05	0.000379315	-0.187817	0.572237	0.66407	-0.158755	0.374136	0.450093
ENSG00000222009	BTBD19	485.894	-0.519812	0.035069	0.0772694	-0.447589	0.000178219	0.00104372	0.35654	0.142628	0.227512	0.160008	0.223329	0.290729
ENSG00000117425	PTCH2	91.8422	-0.126218	0.492321	0.59042	-0.183607	0.0527703	0.0942295	-0.0706318	0.697607	0.771059	-0.0845193	0.37819	0.454308
ENSG00000070785	EIF2B3	1417.57	0.621083	0.00394737	0.0137924	0.351853	0.00135907	0.00532767	0.464635	0.0451424	0.0923944	0.321462	0.00441162	0.0101645
ENSG00000126107	HECTD3	2792.27	-0.0477188	0.216279	0.312891	-0.0410777	0.0357671	0.0690042	-0.0595037	0.114844	0.191687	-0.0466644	0.013732	0.0267562
ENSG00000126088	UROD	1717.34	-0.100825	0.171499	0.261473	-0.0221122	0.58021	0.656709	0.0278544	0.71924	0.788648	0.0407618	0.309004	0.383378
ENSG00000162415	ZSWIM5	203.347	-0.580441	0.00601052	0.0192913	-0.369965	0.000617677	0.00284385	-0.379653	0.0840542	0.150291	-0.33597	0.00276518	0.00686985
ENSG00000186603	HPDL	168.303	0.207534	0.578515	0.669025	0.20117	0.28973	0.374453	1.18361	0.00069624	0.0040388	0.763784	7.5068e-07	7.5193e-06
ENSG00000132781	MUTYH	1369.14	0.174363	0.000752954	0.00357094	0.0646417	0.0330405	0.0648185	-0.00666568	0.91271	0.936102	-0.0367628	0.244948	0.314675
ENSG00000132773	TOE1	1146.91	0.369314	0.00211708	0.0083463	0.194813	0.00213495	0.00762457	0.306844	0.0171159	0.0436934	0.188759	0.00336756	0.00811284
ENSG00000070759	TESK2	864.023	0.21181	0.00112293	0.00499642	0.102735	0.00370207	0.0118341	0.112288	0.124411	0.204076	0.0513532	0.18754	0.250659
ENSG00000280670	CCDC163	180.118	-0.388606	0.00884751	0.0262885	-0.192785	0.016353	0.0374183	-0.435554	0.00228147	0.00965593	-0.250616	0.000736224	0.0022598
ENSG00000132763	MMACHC	580.823	0.211443	0.045843	0.0947919	0.128375	0.0180549	0.0404867	0.261494	0.010989	0.0311023	0.168349	0.000874856	0.00261451
ENSG00000117450	PRDX1	9658.51	0.738651	0.00409367	0.0142052	0.412811	0.00174908	0.00652836	0.496884	0.075489	0.137865	0.335476	0.0153012	0.0293387
ENSG00000117448	AKR1A1	4606.33	0.710504	9.30235e-05	0.000617639	0.36947	0.000118408	0.000746162	0.358637	0.0918683	0.160805	0.223325	0.0388778	0.0648551
ENSG00000132780	NASP	7983.88	0.129074	0.234192	0.332844	0.102466	0.0627127	0.107742	0.217777	0.037569	0.0801303	0.167805	0.000699258	0.00216739
ENSG00000159588	CCDC17	240.14	-0.280599	0.172104	0.262153	-0.230878	0.0315834	0.0625189	-0.456171	0.0183617	0.0461432	-0.327183	0.000782279	0.00237957
ENSG00000159592	GPBP1L1	8883.37	0.171992	5.07479e-16	4.76742e-14	0.0803816	1.18666e-08	2.84756e-07	0.0503757	0.189793	0.283959	0.0178369	0.388223	0.463876
ENSG00000159596	TMEM69	1410.35	0.135346	0.154419	0.241174	0.0883895	0.0719585	0.120516	0.206475	0.0245028	0.0578188	0.1437	0.00128569	0.00361424
ENSG00000197429	IPP	768.69	0.00664827	0.871583	0.906912	0.0192624	0.371342	0.457903	-0.117603	0.000671322	0.00393757	-0.0541388	0.00485523	0.0110215
ENSG00000086015	MAST2	1208.26	-0.0254754	0.788427	0.842966	0.0136357	0.784504	0.831323	0.206262	0.0194042	0.0482675	0.159983	7.43174e-05	0.000330989
ENSG00000117461	PIK3R3	87.9617	0.458811	0.00147116	0.00622191	0.228773	0.00283879	0.00955352	0.338678	0.0273659	0.0628917	0.178506	0.0259306	0.0459445
ENSG00000117472	TSPAN1	25.4766	-0.0579957	0.754439	0.815821	-0.125611	0.197758	0.273492	-0.034226	0.850531	0.890103	-0.111898	0.243479	0.313092
ENSG00000085998	POMGNT1	2772.25	0.369026	7.6611e-06	7.1464e-05	0.195894	6.33129e-06	6.47491e-05	0.132061	0.208525	0.305387	0.0837811	0.122669	0.174046
ENSG00000171357	LURAP1	5.32589	-0.13601	0.712854	0.782244	0.0151381	0.93924	0.955029	-0.491662	0.170535	0.261174	-0.278934	0.145664	0.201741
ENSG00000085999	RAD54L	128.467	0.143599	0.102652	0.175494	0.0317945	0.513055	0.595612	0.0200713	0.823389	0.870167	-0.00999388	0.834247	0.867009
ENSG00000132128	LRRC41	3700.24	0.22287	0.0144694	0.0388056	0.123189	0.00933467	0.0243017	0.275549	0.00136303	0.00663016	0.168483	6.16098e-05	0.000282474
ENSG00000173660	UQCRH	3898.83	-0.0115768	0.939754	0.956744	0.049391	0.536253	0.616651	0.26945	0.07638	0.139108	0.227402	0.00144091	0.00396547
ENSG00000117481	NSUN4	2225.28	0.256218	0.0231982	0.0563822	0.116831	0.0551903	0.0977068	0.418609	1.55838e-05	0.000233421	0.235966	8.71181e-07	8.47947e-06
ENSG00000117480	FAAH	222.997	-0.0165231	0.84498	0.886403	-0.062063	0.154128	0.224149	0.0802128	0.328575	0.434009	0.0303887	0.488396	0.562932
ENSG00000079277	MKNK1	2048.07	-0.0915861	0.157812	0.245408	-0.0674744	0.0434445	0.0805523	-0.115413	0.0663173	0.124519	-0.0925822	0.00275542	0.00684819
ENSG00000142961	MOB3C	2053.75	0.421837	8.04004e-14	4.51264e-12	0.195372	6.82215e-08	1.30399e-06	0.108648	0.249948	0.351085	0.0307493	0.54404	0.614751
ENSG00000123472	ATPAF1	2497.08	0.385341	3.33665e-05	0.000259831	0.233337	1.0899e-07	1.98581e-06	-0.0281914	0.811776	0.861673	0.00900369	0.884238	0.907628
ENSG00000186118	TEX38	15.2732	-0.00195385	0.993624	0.995126	-0.0745315	0.568509	0.646281	0.126828	0.602809	0.6907	-0.0453659	0.72933	0.778894
ENSG00000159658	EFCAB14	11805.7	0.219699	5.23348e-10	1.49081e-08	0.111067	1.89607e-08	4.2786e-07	0.108259	0.0336402	0.0734806	0.0329002	0.246768	0.31649
ENSG00000123473	STIL	204.672	0.00845486	0.944887	0.960772	0.0281314	0.662523	0.73022	0.0493067	0.690568	0.765074	0.0997171	0.106652	0.154637
ENSG00000162368	CMPK1	10418.3	-0.072803	0.239623	0.338927	-0.00730816	0.826247	0.865319	-0.17257	0.00134025	0.0065339	-0.081958	0.00532205	0.0119439
ENSG00000186564	FOXD2	96.859	-0.342603	0.0149607	0.0399375	-0.234406	0.000932746	0.00396026	-0.129073	0.393129	0.498373	-0.145694	0.0620852	0.0972608
ENSG00000117834	SLC5A9	12.8057	-0.67031	0.0457621	0.0947428	-0.418423	0.0196928	0.0433884	-0.822338	0.0109607	0.0310488	-0.609858	0.000245697	0.000897835
ENSG00000132122	SPATA6	94.4565	-0.486327	0.0100762	0.0291101	-0.235708	0.0202706	0.0442492	-0.447819	0.0186495	0.0466893	-0.338448	0.000406794	0.00136755
ENSG00000162373	BEND5	47.8148	-0.656316	0.0032389	0.0117994	-0.35871	0.00258896	0.008912	-0.748735	0.000799529	0.00448265	-0.428882	0.000236528	0.000869855
ENSG00000185104	FAF1	2611.58	0.269576	6.10769e-09	1.31549e-07	0.155399	3.95819e-13	2.84947e-11	-0.032353	0.642633	0.725101	-0.0187062	0.609353	0.67371
ENSG00000123080	CDKN2C	146.426	-0.562184	0.0321119	0.0722531	-0.316668	0.0248493	0.0519499	-0.817299	0.000601189	0.00362909	-0.563107	1.44076e-06	1.28e-05
ENSG00000123091	RNF11	2959.74	0.0318097	0.604029	0.690836	0.0483989	0.119572	0.181613	-0.0159023	0.796526	0.849487	0.0149594	0.642497	0.704293
ENSG00000085831	TTC39A	37.6151	0.28376	0.0529955	0.106232	0.0679162	0.409644	0.496173	0.184973	0.221048	0.319182	0.0327933	0.688237	0.744898
ENSG00000085832	EPS15	6799.97	0.148686	0.0166105	0.0433884	0.0853737	0.00815512	0.021888	-0.0578156	0.391684	0.497018	-0.0194014	0.588194	0.654877
ENSG00000117859	OSBPL9	3509.19	0.0478971	0.305296	0.406918	0.0440576	0.063618	0.108902	-0.113487	0.00819189	0.0249758	-0.0536639	0.0207914	0.0381042
ENSG00000078618	NRDC	9243.68	0.0815133	0.221146	0.318179	0.0656381	0.0524745	0.0938025	0.00136865	0.984115	0.989577	0.0306833	0.389153	0.464735
ENSG00000169213	RAB3B	27.8888	-0.0164732	0.930644	0.950231	0.054074	0.583062	0.659204	-0.0654178	0.729277	0.796484	-0.0186106	0.851039	0.881138
ENSG00000117862	TXNDC12	2718.51	-0.272976	2.74597e-06	2.89826e-05	-0.118161	0.00061852	0.00284674	-0.131909	0.0760428	0.138666	-0.050119	0.213396	0.279764
ENSG00000198841	KTI12	733.445	0.102146	0.259638	0.360008	0.0679368	0.150469	0.219728	0.227861	0.0068669	0.0219323	0.155185	9.73117e-05	0.000414962
ENSG00000134717	BTF3L4	2676.44	0.118021	0.334172	0.437352	0.102841	0.0988295	0.155919	0.192639	0.114004	0.190477	0.169466	0.00342435	0.00821778
ENSG00000157077	ZFYVE9	872.119	-0.508156	2.95815e-07	4.07738e-06	-0.310742	4.53933e-12	2.52174e-10	0.0714284	0.597051	0.685409	0.00347688	0.961848	0.969481
ENSG00000154222	CC2D1B	5038.65	0.0675919	0.117181	0.194557	0.0164958	0.487155	0.571555	-0.0714051	0.0931688	0.162459	-0.0613215	0.00296276	0.00729498
ENSG00000085840	ORC1	157.017	0.125083	0.54165	0.636376	0.18988	0.0608709	0.105288	-0.918711	4.40833e-13	1.5758e-10	-0.377073	7.95426e-06	5.19757e-05
ENSG00000134748	PRPF38A	5247.02	-0.0137628	0.711403	0.781037	-0.00594625	0.762875	0.814135	0.112312	0.000230865	0.00180143	0.0704048	7.34183e-07	7.38999e-06
ENSG00000134744	ZCCHC11	6603.83	-0.410071	0.00169224	0.00695481	-0.236134	0.000503817	0.00243028	-0.330686	0.0153684	0.0402421	-0.219323	0.00153743	0.00419361
ENSG00000116157	GPX7	895.629	-0.184087	0.000352439	0.00192037	-0.0739062	0.0130365	0.0314481	-0.0303893	0.62744	0.711525	0.0147332	0.654799	0.715338
ENSG00000182183	FAM159A	857.607	-1.15808	0.000166415	0.00100977	-0.685395	1.92948e-05	0.00016596	-0.994625	0.00144481	0.00690357	-0.641428	7.92739e-05	0.000349418
ENSG00000162377	COA7	1091.3	0.100317	0.57963	0.670081	0.0881355	0.346796	0.433609	0.525704	0.0010037	0.00528248	0.367266	1.02447e-07	1.448e-06
ENSG00000162378	ZYG11B	2678.49	-0.0997114	0.247251	0.346706	-0.0219035	0.636068	0.706452	-0.31608	1.62185e-06	4.11669e-05	-0.187281	2.26367e-09	6.16314e-08
ENSG00000203995	ZYG11A	31.5082	-0.0156578	0.919042	0.941867	-0.0609012	0.456631	0.542032	0.131105	0.386725	0.492188	0.00887475	0.913267	0.931285
ENSG00000121310	ECHDC2	3270.44	-0.0131334	0.914034	0.937896	-0.0604227	0.34787	0.434665	-0.163256	0.157829	0.246012	-0.164312	0.00399081	0.00936449
ENSG00000116171	SCP2	3081.59	-0.0118486	0.892675	0.922338	0.0347347	0.448182	0.534617	-0.0625563	0.480394	0.58136	-0.00335459	0.942949	0.954637
ENSG00000157184	CPT2	543.055	-0.210517	9.1783e-08	1.463e-06	-0.0948295	6.6757e-05	0.000467123	-0.0223213	0.691761	0.766099	0.00157739	0.957868	0.966856
ENSG00000162384	C1orf123	1722.86	0.15409	0.0561553	0.111169	0.0614799	0.164844	0.236593	-0.232569	0.00175775	0.00800273	-0.150902	2.85021e-05	0.000150675
ENSG00000162385	MAGOH	2606.19	0.358858	0.0617819	0.119624	0.22945	0.0189358	0.0420378	0.341739	0.0859342	0.153093	0.266252	0.00550842	0.0123017
ENSG00000157193	LRP8	2454.85	0.595159	0.0022839	0.00885873	0.317028	0.00187356	0.00687839	0.246921	0.254671	0.356243	0.228328	0.0311839	0.0537412
ENSG00000058804	NDC1	2393.83	0.124753	0.483207	0.58208	0.10157	0.268057	0.351831	0.545892	0.000375808	0.0025807	0.35891	1.62776e-07	2.10729e-06
ENSG00000058799	YIPF1	935.005	-0.00683048	0.897491	0.926069	0.00359792	0.898448	0.92484	-0.0391968	0.461821	0.563265	-0.0322743	0.246392	0.316101
ENSG00000211452	DIO1	31.1575	-0.455487	0.0706648	0.132525	-0.290927	0.0297931	0.0598029	-0.612049	0.0104731	0.0299756	-0.434772	0.000343055	0.00118396
ENSG00000081870	HSPB11	1055.1	0.0116638	0.880525	0.913203	0.0438176	0.275766	0.359958	-0.30736	8.74836e-09	5.90336e-07	-0.127941	0.000145643	0.000581517
ENSG00000116212	LRRC42	1013.71	0.184614	0.271578	0.37251	0.143851	0.0928481	0.148108	0.403703	0.0116418	0.0324957	0.28068	0.00019798	0.000749764
ENSG00000116209	TMEM59	5555.32	-0.127679	0.12964	0.210287	-0.040661	0.374607	0.461185	-0.363816	2.89276e-10	3.51006e-08	-0.186874	3.83742e-09	9.56247e-08
ENSG00000116205	TCEANC2	1913.2	-0.00606703	0.954972	0.967757	0.00373125	0.947668	0.961165	-0.406761	7.75081e-08	3.57185e-06	-0.256808	5.25657e-16	9.39931e-14
ENSG00000215883	CYB5RL	308.691	-0.276863	0.126706	0.206744	-0.209156	0.0269877	0.0553717	-0.511147	0.00153855	0.00721337	-0.343891	1.36218e-05	8.13009e-05
ENSG00000116221	MRPL37	2822.77	0.292825	0.0401408	0.0858003	0.18094	0.0128414	0.0310681	0.319538	0.0249142	0.0586107	0.217603	0.00176412	0.00472335
ENSG00000157216	SSBP3	3175.93	0.136985	0.193212	0.286754	0.0540707	0.336664	0.424063	-0.113532	0.270395	0.373108	-0.146268	0.00348392	0.00834821
ENSG00000162390	ACOT11	26.7577	0.560324	0.00112803	0.00501069	0.297376	0.000879912	0.00377928	-0.0502981	0.790907	0.844818	-0.13122	0.189033	0.252324
ENSG00000243725	TTC4	249.598	0.462406	0.00110027	0.00491706	0.234886	0.00187503	0.00687995	0.38954	0.010316	0.02968	0.23683	0.00170394	0.00458636
ENSG00000162396	PARS2	291.422	0.0268824	0.673094	0.749857	0.00252115	0.940592	0.955744	0.0912608	0.136227	0.2193	0.0362185	0.27247	0.345338
ENSG00000006555	TTC22	775.159	0.119024	0.236328	0.335161	0.0230103	0.674318	0.74008	-0.19965	0.0345274	0.0750098	-0.171237	0.000110046	0.000458335
ENSG00000162398	LEXM	10.2718	-0.651871	0.0693452	0.130682	-0.40695	0.0346597	0.0673566	-0.694798	0.0411992	0.0860959	-0.481831	0.00723486	0.0155257
ENSG00000116133	DHCR24	4085.19	-0.141455	0.588713	0.678036	0.0121472	0.929215	0.947921	0.483762	0.0640052	0.120994	0.371458	0.00292828	0.00721816
ENSG00000162402	USP24	11838.5	-0.00670108	0.871416	0.90681	-0.00112576	0.959091	0.970076	0.00660033	0.874438	0.907841	0.00146043	0.947172	0.95776
ENSG00000173406	DAB1	19.0782	-0.566725	0.321521	0.424147	-0.550823	0.0841611	0.136936	-1.08505	0.0415161	0.0865803	-1.03933	0.000145911	0.000582353
ENSG00000162600	OMA1	1163.75	0.27832	0.00049887	0.00254995	0.127955	0.00433399	0.0134288	-0.256482	0.00200048	0.00876686	-0.18465	9.38906e-07	9.00261e-06
ENSG00000162601	MYSM1	4811.14	-0.0068056	0.923908	0.945403	-0.0306161	0.414772	0.501329	-0.094482	0.165847	0.255704	-0.0637163	0.071681	0.110302
ENSG00000177606	JUN	4386.25	0.148672	0.706891	0.777504	-0.0568332	0.795551	0.840608	-0.310012	0.42556	0.52919	-0.503129	0.0149345	0.0287312
ENSG00000172456	FGGY	65.8842	-0.0140598	0.931812	0.951079	0.0315809	0.716669	0.776397	-0.566254	1.27227e-05	0.000199846	-0.356214	2.6458e-09	6.97396e-08
ENSG00000134709	HOOK1	2062.77	0.049651	0.661133	0.740018	0.0648832	0.26358	0.34709	0.284866	0.00517099	0.0176403	0.192781	5.82678e-05	0.000270526
ENSG00000134716	CYP2J2	45.6352	0.76001	1.62575e-05	0.000137866	0.405553	6.17435e-06	6.35474e-05	0.227737	0.309168	0.413998	0.0493936	0.679713	0.737331
ENSG00000162599	NFIA	210.36	0.0322244	0.895786	0.924849	0.092418	0.471374	0.556688	-1.02465	9.83741e-10	9.77025e-08	-0.611839	1.27333e-15	2.13275e-13
ENSG00000162604	TM2D1	1114.17	-0.0502259	0.349489	0.452525	-0.029955	0.292397	0.377163	-0.162529	0.000299611	0.0021737	-0.0811908	0.000892646	0.00265725
ENSG00000132849	PATJ	2744.68	-0.00671723	0.943151	0.95967	-0.0159877	0.749581	0.802858	-0.243713	0.00316722	0.0122772	-0.192119	7.29455e-08	1.08979e-06
ENSG00000162607	USP1	5411.92	0.0939904	0.130941	0.211958	0.0750664	0.0153399	0.0355958	-0.0193825	0.765147	0.824808	0.0227054	0.500844	0.574527
ENSG00000116641	DOCK7	878.61	0.0548735	0.453701	0.553993	0.0652128	0.0779906	0.128715	-0.256603	4.86008e-06	9.60829e-05	-0.147212	1.3288e-07	1.79049e-06
ENSG00000125703	ATG4C	497.142	-0.0526113	0.513202	0.609784	0.00526369	0.901999	0.927847	-0.310792	2.57039e-08	1.48454e-06	-0.158313	3.03696e-07	3.50655e-06
ENSG00000088035	ALG6	1078.4	0.0495689	0.381002	0.483684	0.0429155	0.140695	0.207695	0.00827911	0.884259	0.915548	0.0185294	0.533917	0.60564
ENSG00000142856	ITGB3BP	681.202	0.0332606	0.652201	0.732806	0.0346953	0.37109	0.457635	-0.201292	0.00153585	0.00721094	-0.105199	0.00186655	0.00495549
ENSG00000203965	EFCAB7	440.71	0.0808642	0.439006	0.539482	0.0130442	0.817037	0.857973	-0.304531	0.000603046	0.00363532	-0.189964	1.26247e-05	7.62089e-05
ENSG00000079739	PGM1	1506.66	0.0246816	0.795902	0.848765	0.0559031	0.254411	0.336824	0.13954	0.137316	0.220673	0.106885	0.0228765	0.0412682
ENSG00000158966	CACHD1	123.199	-0.478824	0.0560823	0.111058	-0.269856	0.0403627	0.0759331	-0.0358531	0.896304	0.924534	0.0426019	0.764183	0.809257
ENSG00000162437	RAVER2	394.597	0.136237	0.0423616	0.0892522	0.0964623	0.00376133	0.0119852	-0.0345289	0.631528	0.715216	-0.0115199	0.761879	0.80727
ENSG00000162434	JAK1	33178.9	-0.102466	0.185158	0.277225	-0.0841938	0.0330521	0.0648316	-0.0296791	0.708983	0.77986	-0.0794276	0.0476831	0.0775495
ENSG00000162433	AK4	272.282	1.16768	0.0644746	0.123468	0.756061	0.0150709	0.0351398	0.786697	0.252696	0.354117	0.651202	0.0462564	0.0754704
ENSG00000116675	DNAJC6	446.322	1.72753	8.25715e-14	4.61495e-12	0.922526	1.91141e-15	2.53185e-13	-0.521917	0.139246	0.223206	-0.177405	0.334262	0.409419
ENSG00000213625	LEPROT	2070.56	0.0727098	0.332717	0.435879	0.0606955	0.116881	0.178283	-0.280239	4.02839e-07	1.40209e-05	-0.126605	9.86785e-05	0.000419321
ENSG00000116678	LEPR	213.275	0.162063	0.304711	0.406343	0.163027	0.0383593	0.072983	-0.64516	2.94782e-09	2.34867e-07	-0.318786	2.89843e-07	3.37309e-06
ENSG00000184588	PDE4B	8809.28	0.754405	3.73085e-05	0.00028369	0.476751	5.1433e-09	1.35714e-07	-0.462492	0.0248082	0.0584247	-0.175726	0.113323	0.162829
ENSG00000152763	WDR78	46.1326	-0.688129	0.016586	0.0433414	-0.46052	0.00245041	0.0085416	-0.90083	0.00134407	0.00654033	-0.60749	1.46124e-05	8.62019e-05
ENSG00000198160	MIER1	8071.89	0.807692	2.05186e-13	1.09153e-11	0.44549	7.5541e-18	1.64035e-15	-0.0270135	0.883573	0.91498	0.00812083	0.932415	0.946725
ENSG00000116704	SLC35D1	1806.05	-0.229805	0.00662872	0.0208313	-0.10662	0.0206258	0.0448399	-0.247502	0.00282191	0.0112928	-0.129207	0.00340092	0.00817456
ENSG00000162594	IL23R	65.5158	-0.261494	0.41741	0.518816	-0.166969	0.328539	0.41545	1.26528	3.69938e-06	7.82848e-05	0.628094	2.11488e-05	0.000116585
ENSG00000081985	IL12RB2	3087.84	0.219538	0.581176	0.671399	0.194439	0.34377	0.430852	0.708053	0.0743592	0.136253	0.539539	0.00413651	0.00964142
ENSG00000142864	SERBP1	28890.5	0.416929	0.063726	0.12246	0.269051	0.0177284	0.0398963	0.49769	0.0271761	0.0625315	0.35964	0.000721967	0.00222527
ENSG00000116717	GADD45A	597.569	-1.57935	6.0183e-09	1.30078e-07	-0.765665	1.11112e-06	1.46885e-05	0.998974	NA	NA	0.682717	NA	NA
ENSG00000172380	GNG12	10.1639	0.595886	0.210747	0.306898	0.278943	0.256143	0.338576	1.10072	0.0101038	0.0292542	0.750445	7.86792e-05	0.000347375
ENSG00000033122	LRRC7	106.28	0.0184491	0.862023	0.899956	-0.0157583	0.780825	0.828618	-0.190325	0.0548207	0.107448	-0.130542	0.00986169	0.0201934
ENSG00000066557	LRRC40	1499.12	0.226171	0.108051	0.182627	0.183036	0.00782832	0.021188	-0.0104396	0.943579	0.95954	0.0727408	0.332913	0.408144
ENSG00000116754	SRSF11	15517	-0.119238	0.280784	0.38202	-0.0813073	0.162135	0.233414	-0.312911	0.00104363	0.00544713	-0.177579	0.000309061	0.00108734
ENSG00000118454	ANKRD13C	2317.9	0.20849	0.000343001	0.00188132	0.124255	1.47018e-05	0.000131492	-0.0269618	0.700032	0.772542	0.00715022	0.845845	0.876584
ENSG00000197568	HHLA3	145.429	0.113378	0.103182	0.176082	0.0457604	0.224666	0.303697	-0.0570091	0.422949	0.526636	-0.0622984	0.0892783	0.132853
ENSG00000116761	CTH	146.488	0.173802	0.299423	0.401189	0.060944	0.505397	0.588314	-0.496408	0.000816499	0.00455271	-0.241808	0.00260745	0.00653196
ENSG00000132485	ZRANB2	6822.51	-0.0120934	0.821714	0.867976	0.000492506	0.986163	0.989824	-0.0675202	0.195097	0.289895	-0.0137493	0.62449	0.687859
ENSG00000172260	NEGR1	4.01778	-1.6348	0.022666	0.0553122	-1.0121	0.0098241	0.0252784	0.0775237	NA	NA	0.251029	0.657844	0.718086
ENSG00000162620	LRRIQ3	73.2451	0.13816	0.303705	0.405369	0.084971	0.231165	0.310927	-0.460562	1.30634e-05	0.000202857	-0.295316	1.17024e-09	3.4334e-08
ENSG00000254685	FPGT	313.004	0.0719599	0.476582	0.576459	0.0778444	0.133895	0.199204	-0.36231	3.37942e-06	7.44937e-05	-0.179444	2.98312e-05	0.000155735
ENSG00000259030	FPGT-TNNI3K	16.4427	-0.621838	0.0634684	0.122089	-0.401701	0.0251703	0.0525296	-1.02855	0.000592854	0.00358696	-0.697884	5.1184e-06	3.64907e-05
ENSG00000116791	CRYZ	1444.06	0.257152	0.0236989	0.0572526	0.169412	0.00281693	0.00949198	-0.0789888	0.52403	0.620541	-0.0441782	0.496679	0.570342
ENSG00000162623	TYW3	2236.8	0.391857	0.00261753	0.00993179	0.212297	0.00174485	0.00652099	0.370659	0.00620295	0.0202469	0.217478	0.00138865	0.00385147
ENSG00000137968	SLC44A5	23.6045	-0.944511	0.166198	0.255331	-0.604397	0.0908204	0.145484	-1.00187	0.130278	0.211808	-0.668048	0.058471	0.0922046
ENSG00000117054	ACADM	2156.42	0.0508766	0.68135	0.756573	0.0810412	0.199849	0.275893	0.0411975	0.743179	0.808237	0.0873439	0.168914	0.229379
ENSG00000137955	RABGGTB	6741.38	0.327136	0.0410013	0.0872596	0.172679	0.0401298	0.0756605	0.436902	0.00427305	0.0152441	0.284792	9.12043e-05	0.0003931
ENSG00000057468	MSH4	16.7668	-0.479938	0.0346468	0.0765396	-0.381884	0.000788608	0.00345091	-0.30489	0.190007	0.284086	-0.145439	0.244913	0.314661
ENSG00000184005	ST6GALNAC3	29.0175	-1.77142	2.53374e-13	1.32656e-11	-0.884233	4.43576e-10	1.51825e-08	0.554948	0.165152	0.254962	0.442904	0.0237547	0.0425795
ENSG00000142892	PIGK	1539.06	-0.0989664	0.244685	0.344029	-0.00898011	0.844601	0.879804	-0.317761	1.18433e-06	3.25654e-05	-0.139518	0.000288861	0.001028
ENSG00000154027	AK5	372.932	-1.26825	0.000125874	0.000794719	-0.745758	1.8858e-05	0.000162838	-1.25059	0.000173737	0.0014446	-0.754	1.35944e-05	8.12066e-05
ENSG00000036549	ZZZ3	4604.88	0.193713	0.00415315	0.0143581	0.0988934	0.00603685	0.0173158	0.141647	0.0517308	0.102824	0.0959137	0.00831117	0.0174755
ENSG00000077254	USP33	5406.96	-0.0962089	0.0847485	0.152524	-0.0449125	0.132448	0.19748	-0.0541161	0.346027	0.451604	-0.0411716	0.17017	0.230872
ENSG00000180488	MIGA1	1340.46	0.00668296	0.943469	0.959772	0.00693188	0.889696	0.917543	-0.329168	3.78783e-06	7.93944e-05	-0.189762	7.00653e-08	1.05473e-06
ENSG00000162614	NEXN	453.674	1.2587	0.000618755	0.00303781	0.65477	0.000503483	0.0024302	0.494522	0.221492	0.319669	0.310855	0.13202	0.185405
ENSG00000162613	FUBP1	15219.5	0.306389	0.0407355	0.0867497	0.174563	0.0247492	0.0517732	0.380739	0.00988556	0.0287701	0.24591	0.000624365	0.00196826
ENSG00000162616	DNAJB4	338.813	-0.00895959	0.928204	0.948468	0.000222422	0.996653	0.997708	-0.237014	0.00832771	0.0252562	-0.149134	0.000946377	0.00278711
ENSG00000137960	GIPC2	14.4551	-0.148453	0.490295	0.588478	-0.0356683	0.756189	0.808432	0.090447	0.681969	0.757922	0.0625443	0.589098	0.655533
ENSG00000137959	IFI44L	12745.4	0.955142	0.0508749	0.102994	0.554723	0.0268991	0.0552155	0.61191	0.223914	0.322353	0.417859	0.11464	0.164507
ENSG00000137965	IFI44	6198.77	0.756602	0.00578481	0.0187439	0.429282	0.00217032	0.00773423	0.366696	0.217369	0.315281	0.226556	0.139748	0.194709
ENSG00000137941	TTLL7	25.0858	0.553146	0.00124072	0.00541682	0.189763	0.0578877	0.101453	-0.000594978	0.997633	0.998312	-0.142883	0.161086	0.220377
ENSG00000142875	PRKACB	6611.96	-0.353675	0.0871385	0.155723	-0.194947	0.0767353	0.127023	-0.70661	6.96117e-05	0.000728966	-0.477789	6.38661e-09	1.4697e-07
ENSG00000203943	SAMD13	6.92524	0.310923	0.213656	0.310169	0.247269	0.05316	0.0948233	0.134454	0.586839	0.676807	0.052875	0.684093	0.741292
ENSG00000117133	RPF1	3855.18	0.22248	0.0871827	0.155723	0.147015	0.0269721	0.0553482	0.227984	0.0889029	0.15715	0.178493	0.00602656	0.0132861
ENSG00000174021	GNG5	3218.16	-0.080321	0.654455	0.73484	0.0200431	0.831087	0.869076	0.431367	0.0104157	0.0298631	0.312583	5.49107e-05	0.000258201
ENSG00000117151	CTBS	912.988	-0.130955	0.13081	0.211867	-0.0246021	0.601571	0.67569	-0.255402	0.000819928	0.00456605	-0.100825	0.0202907	0.0373327
ENSG00000117155	SSX2IP	707.53	0.0239173	0.829634	0.874167	0.0294382	0.613968	0.686702	-0.255846	0.0106442	0.0303536	-0.189772	7.32252e-05	0.000326895
ENSG00000171517	LPAR3	50.1996	0.533077	0.00989957	0.0287187	0.162544	0.166144	0.238124	0.265354	0.237105	0.337407	-0.0122502	0.919968	0.93653
ENSG00000153898	MCOLN2	1341.76	0.68966	0.000351886	0.00191814	0.359583	0.000406	0.0020456	0.148286	0.508099	0.606454	0.177277	0.111879	0.161017
ENSG00000162643	WDR63	15.3809	0.315627	0.19364	0.287325	0.21125	0.0896475	0.143988	-0.0778447	0.75358	0.815983	0.0709332	0.57935	0.646862
ENSG00000055732	MCOLN3	61.7938	0.534608	0.0150558	0.0401427	0.18758	0.121622	0.184199	0.267361	0.21555	0.313282	0.0483364	0.684383	0.741485
ENSG00000097096	SYDE2	324.377	0.242683	0.00356088	0.0127342	0.126852	0.00394459	0.0124375	0.0132751	0.888465	0.918393	-0.00658438	0.894948	0.916428
ENSG00000162642	C1orf52	1505.1	0.253555	0.000111847	0.000718835	0.131172	0.000190273	0.00110107	-0.051155	0.524414	0.620829	-0.0152661	0.718543	0.770483
ENSG00000142867	BCL10	1409.31	-0.177143	0.152074	0.238201	-0.0584043	0.378698	0.465112	0.324962	0.0054083	0.0182724	0.208707	0.000246451	0.000899596
ENSG00000117174	ZNHIT6	3185.63	0.322425	0.0631869	0.1216	0.181101	0.0462317	0.0846655	0.484533	0.00301514	0.0118193	0.3115	6.37266e-05	0.000290869
ENSG00000171502	COL24A1	10.0976	0.00895778	0.987569	0.990785	-0.285597	0.398076	0.484375	-0.441188	0.433141	0.536146	-0.661301	0.0293634	0.0510092
ENSG00000122417	ODF2L	3047.97	-0.133544	0.399739	0.501454	-0.107023	0.201194	0.27752	-0.338526	0.0204301	0.0501966	-0.26794	0.000146293	0.000583231
ENSG00000097033	SH3GLB1	6140.36	0.10889	0.07668	0.141148	0.0873	0.00349021	0.0112842	-0.0896312	0.154669	0.241803	-0.0252516	0.456379	0.53196
ENSG00000183291	SELENOF	6647.88	0.114808	0.348174	0.451484	0.115792	0.0594712	0.103489	0.0773223	0.539461	0.634327	0.106248	0.0907938	0.134699
ENSG00000153936	HS2ST1	1273.47	-0.244674	0.000702146	0.00336491	-0.0664959	0.120766	0.183049	-0.0155236	0.856249	0.894318	0.0311988	0.484049	0.558749
ENSG00000143013	LMO4	1158.29	0.505371	0.000258055	0.0014683	0.25736	0.000503615	0.0024302	-0.0273259	0.865352	0.900696	0.0317542	0.706343	0.759988
ENSG00000065243	PKN2	2557.73	0.00988986	0.884151	0.915745	-0.00610951	0.865697	0.898036	-0.167279	0.00544557	0.0183733	-0.104781	0.000494643	0.00161528
ENSG00000137947	GTF2B	2784.24	0.0596971	0.536138	0.631613	0.0697976	0.159385	0.230331	0.0150452	0.880821	0.912774	0.0585889	0.251	0.321388
ENSG00000137944	KYAT3	1744.65	-0.125991	0.00472167	0.0159103	-0.0492509	0.0497065	0.0896652	-0.0582186	0.240051	0.340796	-0.0383758	0.138864	0.193651
ENSG00000213516	RBMXL1	2835.66	0.00161188	0.990753	0.993002	0.0485541	0.499943	0.583661	0.243518	0.0700004	0.129686	0.171868	0.0101191	0.0206438
ENSG00000117226	GBP3	2345.02	0.615348	0.00288955	0.0107584	0.210633	0.0793216	0.13057	0.0190757	0.933468	0.951625	-0.194886	0.105502	0.153172
ENSG00000117228	GBP1	50055.3	1.61746	6.05731e-05	0.00043114	0.784186	0.000288936	0.00155138	0.427169	0.352946	0.458597	0.224688	0.344595	0.419899
ENSG00000162645	GBP2	56602.9	0.367508	0.111359	0.18693	0.163965	0.184161	0.258246	0.698153	0.00107253	0.00555633	0.356139	0.00158096	0.00429466
ENSG00000213512	GBP7	34.4425	0.986759	0.00698681	0.0217502	0.424121	0.0306397	0.0610948	0.499588	0.188921	0.283099	0.18554	0.358594	0.434265
ENSG00000162654	GBP4	66753.2	1.15235	0.00134766	0.00579394	0.591267	0.00164403	0.00622194	0.511343	0.192048	0.28633	0.295584	0.142159	0.197755
ENSG00000154451	GBP5	88521.9	0.999319	0.0271551	0.0637307	0.488512	0.0408471	0.0766592	0.654672	0.157391	0.245478	0.335094	0.164998	0.224823
ENSG00000183347	GBP6	1029.76	2.69854	1.05404e-07	1.64256e-06	1.34888	2.74554e-07	4.38161e-06	-0.37552	0.532125	0.62771	-0.111274	0.719689	0.771535
ENSG00000197147	LRRC8B	2340.02	-0.714926	0.00016058	0.000981109	-0.340896	0.000950156	0.00400948	0.794876	2.81128e-05	0.000368138	0.510691	4.72852e-10	1.6379e-08
ENSG00000171488	LRRC8C	8168.02	-0.0896845	0.122518	0.2016	-0.0491597	0.108612	0.168148	0.0025186	0.96655	0.976648	0.00433421	0.891476	0.913357
[truncated: 12,627 more rows]
