# Supplementary material for: Genomic profiling of T-cell activation suggests increased sensitivity of memory T cells to CD28 costimulation
Source: Genes Immun. 2020 Nov 23;21(6):390–408. doi: 10.1038/s41435-020-00118-0 (PMC7785515; doi:10.1038/s41435-020-00118-0)
Supplement: Supplementary file 11 — Suppl. Table 4 [file 41435_2020_118_MOESM11_ESM.xls]

## Sheet: Sheet1
ensembl	symbol	baseMean_memory	log2FoldChange_CD28_memory	pvalue_CD28_memory	log2FoldChange_TCR_memory	pvalue_TCR_memory	baseMean_naive	log2FoldChange_CD28_naive	pvalue_CD28_naive	log2FoldChange_TCR_naive	pvalue_TCR_naive
ENSG00000253368	TRNP1	15.4298	0.634748	9.50052e-06	0.211035	0.24337	8.78051	0.301713	0.172581	0.62716	0.00131357
ENSG00000117399	CDC20	96.8798	0.635906	1.79946e-05	0.0593163	0.74393	119.56	0.0278031	0.895526	0.880438	6.16148e-10
ENSG00000162433	AK4	272.282	0.756061	0.0150709	0.651202	0.0462564	146.479	0.323843	0.349624	1.40718	3.48773e-06
ENSG00000143476	DTL	81.6846	1.15317	2.85392e-09	-0.307677	0.222454	81.2845	0.13791	0.629957	0.806678	0.000820711
ENSG00000065911	MTHFD2	9728.91	0.555732	0.00892104	0.522253	0.0125117	11206	0.364237	0.189524	0.922647	5.66161e-05
ENSG00000115009	CCL20	2511.59	1.07457	4.43489e-05	0.71337	0.0287561	44.6713	0.623391	0.0427397	0.970639	0.00118372
ENSG00000072274	TFRC	16982.6	0.69074	3.12509e-05	0.414601	0.0288915	18171.5	0.347395	0.102508	0.910266	1.88151e-08
ENSG00000123213	NLN	1487.91	0.6352	0.00159803	0.481029	0.0227527	1862.51	0.367261	0.120774	0.918804	2.34486e-06
ENSG00000113739	STC2	46.3643	0.562407	0.334888	0.880615	0.0497116	88.1163	-0.0820671	0.89194	1.53402	0.000284351
ENSG00000095203	EPB41L4B	16.4834	0.771373	0.000112679	0.079301	0.745087	17.8079	0.124362	0.675418	0.967668	0.000222992
ENSG00000136810	TXN	6587.02	0.679764	3.45987e-05	0.19147	0.323074	4241.34	0.365109	0.076311	0.68288	0.000104269
ENSG00000065328	MCM10	32.5884	1.17347	4.77167e-10	-0.176493	0.485552	34.8894	0.0300272	0.923508	1.10721	1.44781e-05
ENSG00000108176	DNAJC12	49.0745	1.01086	0.000424627	0.25705	0.400605	23.5992	0.171644	0.275885	0.49654	9.87297e-05
ENSG00000062282	DGAT2	117.366	0.520696	0.00323816	0.481211	0.00700534	126.143	0.265163	0.183226	0.749818	1.34951e-06
ENSG00000149554	CHEK1	327.323	0.72659	5.32898e-11	-0.127893	0.428983	299.396	0.0457982	0.759622	0.60311	5.32827e-09
ENSG00000171208	NETO2	2291.62	0.806785	1.65027e-05	0.473245	0.0249663	674.258	0.549757	0.0998864	1.3549	7.85369e-06
ENSG00000094804	CDC6	112.676	0.657983	2.03636e-05	-0.0230789	0.900793	114.538	-0.0712063	0.70703	0.733866	1.90645e-07
ENSG00000011052	NME1-NME2	13.9912	0.555641	0.0127716	0.573002	0.0118284	22.0744	0.317602	0.237081	1.05406	2.35419e-07
